# Supplementary material for: Evolutionary balance between LRR domain loss and young NBS–LRR genes production governs disease resistance in Arachis hypogaea cv. Tifrunner
Source: BMC Genomics. 2019 Nov 13;20:844. doi: 10.1186/s12864-019-6212-1 (PMC6852974; doi:10.1186/s12864-019-6212-1)
Supplement: Supplementary file 1 — Additional file 1: Table S1. Information of chromosomal location and structure in Arachis hypogaea cv. Tifrunner NBS–LRRs. [file 12864_2019_6212_MOESM1_ESM.xlsx]

## Sheet: Table S1
ID	Chromosome	Location	TIR	CC	NBS	LRR_1	LRR_3	LRR_4	LRR_8	Other domains	CDS	Amino acid	NBS domain 1	NBS domain 2	NBS domain 3
00IH7J	5	2196458-2201326	0	0	1	0	0	1	2	None	ATGGCTGAATCTCTACTTCAAATGGTTATTGAAAACTTGCAAGCTTTTGCTCAGGACGAGCTTGCAACTCTTTGGGGCGTCCACTCGCAGATTCAAGAGCTGTCAGGGAACCTTGCTGCAATCCACGCAGTGCTCCAAGATGCTGAAGAGAAGCAGATCAGAGAGCGTGCTGTGAAGCTTTGGCTGCAGAAGCTTTCAGATGCAGCTCACGTGCTTGATGATATCTTAGATGAATGTTCAATAGAGTCCAACCGTCTACACAGTGACCAGTGCTTAACTCGTCTTGATCCTGTGACGATTATTTTTCGTCGAGACATCGGTAAGAGGATGAAAGAGATGGTTGACAGGTTTCGTCAAATTGATGAAGAAAGGAGAAGGTTTGAATTGCGTGGAAGAGTT…	MAESLLQMVIENLQAFAQDELATLWGVHSQIQELSGNLAAIHAVLQDAEEKQIRERAVKLWLQKLSDAAHVLDDILDECSIESNRLHSDQCLTRLDPVTIIFRRDIGKRMKEMVDRFRQIDEERRRFELRGRVPERQQENEAWRQTCSGITEHKIYGREQDTENIVEFLSRSADSSNDLSVYPIVGMGGLGKTTLVQWVYNDKKVIEHFHLRIWVCVSTEFNTMRILESIVESTSGHNPNLSTLEALKNKVQEILLGKRYLLVLDDMWSTDKWEDLKSVLLCGGGTKGAAVLVTTRVESVASVMGTCPAHHLSPLSQDDNWLLFKYHAFGSDKVERRELVAIGKEIVKKCGGSPLASKALGSLLRNKKEEIQWVNVLESKFWDILEDDAIIVRALKISY…	REQDTENIVEFLSRSADSSNDLSVYPIVGMGGLGKTTLVQWVYNDKKVIEHFHLRIWVCVSTEFNTMRILESIVESTSGHNPNLSTLEALKNKVQEILLGKRYLLVLDDMWSTDKWEDLKSVLLCGGGTKGAAVLVTTRVESVASVMGTCPAHHLSPLSQDDNWLLFKYHAFGSDKVERRELVAIGKEIVKKCGGSPLASKALGSLLRNKKEEIQWVNVLESKFWDILEDDAIIVRALKISYFHLKLSLRQCFAFCAIFPQDFRMEKEQLIHLWMANGLIKS	None	None
01K7X8	8	25654950-25656930	1	0	1	0	0	0	0	None	ATGGCTGCGCATGCTTCTTCTGAGATTATTAAGTATGATGTCTTCCTCAGCTTCAGAGGCACAGACACTCGCTGTGGTTTTCTCAGCCATCTGCGCAAGGAATTAGAGGACAAACACATCAAGACATACGTGGATAATATGCTCAGAGAAGGAACTGAAATATCACACTCACTCCTTGCAGCCATTGAACAATCAGAAATTGCTTTGATCATATTCTCCCAGGATTATGCTTCTTCCAAATGGTGTTTGGAAGAACTAGCCAAAATAATGGAATGCAGGAAACAAAATGGTCAAATTGTAATACCTATTTTCCATAATGTAGACCCATTATGGGTGCGCCACCAAAAGGAAAGTTATCACCACGCCCTTGCTAATCATGAGGTGAGGTTTGCAGACAGG…	MAAHASSEIIKYDVFLSFRGTDTRCGFLSHLRKELEDKHIKTYVDNMLREGTEISHSLLAAIEQSEIALIIFSQDYASSKWCLEELAKIMECRKQNGQIVIPIFHNVDPLWVRHQKESYHHALANHEVRFADRVQIWRDALKEAANLSGFDSQSSRFKDDADLVGQIVKRVLQRLNQSPQGDLQGLVGIHGPIEKLVSLCTESEDVIIGLWGMGGVGKTTLATAVFNRLCDGFEGFCFLKNVRERAEKYGIDHLKTELLSKLLKEEDASPFVTPGGITNFAKKRLGRTKVLVVLDDVNDSDQMEDLCGGHTRFGASSKIIATTRDKHVLLRADTDHIHQVKTLNSDDSLQLFSLNAFKQNCIIKAEQVELSKRVLNYCKGLPLAIKILGSFLKGKTQQE…	IEKLVSLCTESEDVIIGLWGMGGVGKTTLATAVFNRLCDGFEGFCFLKNVRERAEKYGIDHLKTELLSKLLKEEDASPFVTPGGITNFAKKRLGRTKVLVVLDDVNDSDQMEDLCGGHTRFGASSKIIATTRDKHVLLRADTDHIHQVKTLNSDDSLQLFSLNAFKQNCIIKAEQVELSKRVLNYCKGLPLAIKILGSFLKGKTQQEWESELAKLEKTPDEKIQRILRLSYNELDRNDRNIFLELACFFDRNTEEEEQIKS	None	None
02BV2A	12	23948921-23954092	0	0	1	0	0	0	0	None	ATGGTTGCGAAATTTGAGGGTAGAGCTTATCTCGCTTCCTTTGTTGATGCTGTTTTGAACAAGCTATCTTCTGTCAACTCAACCCCAATAGCAAGGAAGCTAGCTGACCAGAAGTTGCTTCAAAAGTTGAAGGCATGTCTCCGTGCCGTTCGACCTGTGCTTGATGATGCTGAGCAGAAGCAGATCAAAGACCAAGAAGTGAAGAAGTGGCTTGTTGATCTCCAAGATTCTCTCTATATGGCTGATGACTTGCTTGATGAACTCTGTACTAAAGCTGCCACTGCCACTCCCATTCAAAGGGATCCAGGTAACTCTTCTTCCTGGTCTCACTATGTTGATTCAATCGTGGAATACTGTGATGTTGATGAAATGGGGGTAGTAAATAGCACGCAAGACATA…	MVAKFEGRAYLASFVDAVLNKLSSVNSTPIARKLADQKLLQKLKACLRAVRPVLDDAEQKQIKDQEVKKWLVDLQDSLYMADDLLDELCTKAATATPIQRDPGNSSSWSHYVDSIVEYCDVDEMGVVNSTQDIVDKLESIVEEKDDLGLKEEIAKDLEDMSWRIQSSLVESSEIFGRDNDKEAIIELLLDDTCDANISVIPIVGMGGVGKTTLAQLVYNDVRVERKFDIRAWVCVSDQFDIAKVTKTLIKAAGASSCNEDDLSLLQTGLKDKLMGKKFLIVLDDVWIDNSRNWKSLQKPFQYGKKGSKVIVTTRNDNVADVVKTISAYKLGLLSEKDCWSLFVKRVFLSTASKEYSTLESVGRELVKKCKGLPLAVEALGSLLRTINYDERDWDSVLKS…	DNDKEAIIELLLDDTCDANISVIPIVGMGGVGKTTLAQLVYNDVRVERKFDIRAWVCVSDQFDIAKVTKTLIKAAGASSCNEDDLSLLQTGLKDKLMGKKFLIVLDDVWIDNSRNWKSLQKPFQYGKKGSKVIVTTRNDNVADVVKTISAYKLGLLSEKDCWSLFVKRVFLSTASKEYSTLESVGRELVKKCKGLPLAVEALGSLLRTINYDERDWDSVLKSELWEVFEDQNDEIIPALKISYHYLPSNLKRCFVYCSLFPKDFEFDKDELVLLWMAEELLH	None	None
02QUD8	11	6643827-6649050	1	0	1	0	0	1	0	None	ATGGCAAATGCAGATTCAGGTGAATCTTCTGAAACCAACAAGAGTAACTACGACATTTTCTTGAGCTTTAGGGGTGAGGACACGCGTCACACGTTCACAGGTTATCTCTACGAAGCTTTGTCCCGCAAGGGAATCAAAACCTTCATGGACAATGAGAATCTGAGGATAGGGGACTCTATTGGACCTAATCTTCTTAAAGCAATTGAACATTCAAGGATTTCGATTGTTGTTTTCTCTGAAAATTATGCTGCTTCCAAGTGGTGCCTTGATGAACTCGTGAAGATCCTCGAGTGCCGGAACGAGAAGAATATGCTCTTGTTTCCAATCTTCTACAAAGTAGCTCCCTCTGATGTACGGTATCAGAGAAACAGTTATGAAAAAGCCATGGCTGCTCACGAA…	MANADSGESSETNKSNYDIFLSFRGEDTRHTFTGYLYEALSRKGIKTFMDNENLRIGDSIGPNLLKAIEHSRISIVVFSENYAASKWCLDELVKILECRNEKNMLLFPIFYKVAPSDVRYQRNSYEKAMAAHELRYGCDSEKVKKWRSALFDVSQISGHVLREGYEYKFIQDIVCKADAKLLSSKQLHIDEDMVGLQFKVEEVKSLLDLKSSDSTSMLGIYGIGGIGKTTLAKALYNTICNQFEGACFLFDVRKTSNQDKGQVHLQQTLLLELLEEGKIKFSSVEKGISILKDRLAGKKVLVVLDDVDNMEQLRALAGKCSWFGSGSRIIITTRNTYLLIAHQVKSIYEMKMLNVYESLELFCLNAFKMSSPVTNYHDLSIRAIGYAKGLPLALKVIGS…	KVEEVKSLLDLKSSDSTSMLGIYGIGGIGKTTLAKALYNTICNQFEGACFLFDVRKTSNQDKGQVHLQQTLLLELLEEGKIKFSSVEKGISILKDRLAGKKVLVVLDDVDNMEQLRALAGKCSWFGSGSRIIITTRNTYLLIAHQVKSIYEMKMLNVYESLELFCLNAFKMSSPVTNYHDLSIRAIGYAKGLPLALKVIGSNLIGKDLNEWKSALKKYKRNPHRDIQSILRISYDSLESNEKDIFLDIACFFNGQRLEY	None	None
02TVGL	16	1518014-1522717	1	0	1	0	1	1	1	None	ATGGCAATCAGCACAAGATGGACCAACCATGTTTTCTTGAGTTTCAGAGGTGATGACACCAGAAAAGGCTTCACAGACCACCTTTTTGCTTCCCTTGAAAGAAGGGGTATCAAGACTTTTAAGGATGATCATGACCTTGATAAGGGAGGATCCATATCTGTGGAGCTCTTCAAGGCCATTGAAGAGTCCATGTTTGCACTCATCATCCTCTCACCAAACTATGCTTCCTCAACTTGGTGCTTAGATGAGCTCCAAAAGATTCTTCACTGCAGGAGCAATCTTGGCCAAGCTGTTTTTCCCATCTTCTATGGTGTTGATCCCTCTGATGTGAGGTATCAAAGAGAAACCTTTGGTGAAGCCTTCAGAAAACATGAAGAGAGATTCAGAGAAGACAAGGAC…	MAISTRWTNHVFLSFRGDDTRKGFTDHLFASLERRGIKTFKDDHDLDKGGSISVELFKAIEESMFALIILSPNYASSTWCLDELQKILHCRSNLGQAVFPIFYGVDPSDVRYQRETFGEAFRKHEERFREDKDKVKRWRDALKEVASFSGWDSKDQHEAGLVETIVDHIQKLLIPKLPTCTDNLVGVDSRIKRVISLIGMRLDDVRFVGIWGMGGIGKTTTARLVYESIKEEFQVSCFLQNIREMHEKNGLVQIQKELLSHLNVRSSNFHNFFDGKKIIANSLCNKKVLLVLDDVSELSQLENLAEKQEWFGSGSKVIITTRDKHILATHGVLKTCEIGGLFSNEALHLLSLKAFKQDQPKEGYLDLCKEVVEYTKGLPLAIEVLGSHLHGRTIEVWHS…	VISLIGMRLDDVRFVGIWGMGGIGKTTTARLVYESIKEEFQVSCFLQNIREMHEKNGLVQIQKELLSHLNVRSSNFHNFFDGKKIIANSLCNKKVLLVLDDVSELSQLENLAEKQEWFGSGSKVIITTRDKHILATHGVLKTCEIGGLFSNEALHLLSLKAFKQDQPKEGYLDLCKEVVEYTKGLPLAIEVLGSHLHGRTIEVWHSALKQIRSFPLPEIQNTLKVSYDGLNSPEQDMFLDIACFFKGMDK	None	None
03USKU	19	7522500-7534219	1	0	1	0	1	0	0	None	ATGGCCTTTTCTGATGTTTATTCTCCTCCTACACCTCCACCTCTCACGAAGTACGATGTTTTTATCAGCTTCAACGGTAAAGACACTCGTAACGGCTTCACCAGCCACCTTCACTCTGCTCTGTGCAGAAACCAAATCGAAACATTCATAGATTACAGAATTGAGAAAGGTGGTGAGATCTGGGAAGAACTCGTGCAAGCCATAAGAGACTCGTCCGTGTATCTGGTCATCTTCTCAGAACACTATGCGTCTTCAAAGTGGTGCTTGCGCGAGCTTGCTGAGATCATAGAACTCACAAACATGATGGAAAAGGGACACCACCGTATTATTCCTGTGTTTTACAGGATCGAACCCACGCATGTTCGGAAGCAGACTGGAAGCTACTACAATGTGTTCGCG…	MAFSDVYSPPTPPPLTKYDVFISFNGKDTRNGFTSHLHSALCRNQIETFIDYRIEKGGEIWEELVQAIRDSSVYLVIFSEHYASSKWCLRELAEIIELTNMMEKGHHRIIPVFYRIEPTHVRKQTGSYYNVFADYDRNLNYRLVRQWRKALFHAANISGFEYQPHHSRTESDLIEGIVQMIVRKLDQKYTNELRSPFIHDQNYACIESVLINSQEVRTIGIWGMGGIGKTTIAAAIFQEFSPKYQGSCFLANVREESSRHGLSYIFNRLLSELLQEHVHITTPKIVSSAILRRLRRKKVFIVLDDVNTSELLENLLGVGQDYLGVGSKVIVTTRDKHVLLSRSVDHIHEVTEMNEENSLKLFSLNAFNRTHPPENEYWELSKRALAYARGNPLALKVLG…	LINSQEVRTIGIWGMGGIGKTTIAAAIFQEFSPKYQGSCFLANVREESSRHGLSYIFNRLLSELLQEHVHITTPKIVSSAILRRLRRKKVFIVLDDVNTSELLENLLGVGQDYLGVGSKVIVTTRDKHVLLSRSVDHIHEVTEMNEENSLKLFSLNAFNRTHPPENEYWELSKRALAYARGNPLALKVLGSFLHSKSEKEWDNALTKLKRIPNADIQKVLRLSFNELDDTEKDIFLDIACFFKGEEKE	None	None
04BQTE	1	11316376-11323173	0	0	1	0	0	0	1	None	ATGGCTGCTGCAATTGTGGGAGAAGCGTTGCTCTCAGCTGCTGTGGAAGCTTTAGTTGGCAAGATCTCGACTGAGATTTCGGAGTTCTATCAGAGCAAGAAACTTGATGAATCGCTGCTTGAGAAGCTTAAATTGACGCTGCTTAGTCTTCATGCTTTTCTGGATGATGCTGAGGAAAAGCAGATCAAGATTGCTTCCGTGAAGGCATGGCTTGATGAACTCACTCAAGCTCTTTTCGACGCCGATGACTTGATCGATGACATCGCCACCGAAGCTCTCCGTCGCAAAGTGGAAGCCCGCTATCATCAAACTGTCAGTTCTAAGGTGCGAAAGGTCCTCTCCTCTCCTTTCAAGTGGCCTTACCGAGAGATTAATTCCAAGATGCAGAAGTTGTTTGAA…	MAAAIVGEALLSAAVEALVGKISTEISEFYQSKKLDESLLEKLKLTLLSLHAFLDDAEEKQIKIASVKAWLDELTQALFDADDLIDDIATEALRRKVEARYHQTVSSKVRKVLSSPFKWPYREINSKMQKLFERLEHFAQRAHNLPLEKGVSGNVWRATPTNSAFDDSAICGRNDEKQNLKEYLISEDAADDGGNKIGVLAIVGMGGLGKTTLAKLLYNDAQVNEKFDVKAWASVSKDFDVVKLAKSLLESVTSAATTLDNFDTLRAELQKKLSDKRFLLVLDDIWNARYVDWTNLMHIFNVGQMGSKIIVTTRHQNIVDIVKAMRTCNLEPLANEDCWTLLSKHAFRTPKCTELSSNLEEIGRKIAQKCGGLPLAAVAVGSLLSTKLSTEQWSKVLNS…	NKIGVLAIVGMGGLGKTTLAKLLYNDAQVNEKFDVKAWASVSKDFDVVKLAKSLLESVTSAATTLDNFDTLRAELQKKLSDKRFLLVLDDIWNARYVDWTNLMHIFNVGQMGSKIIVTTRHQNIVDIVKAMRTCNLEPLANEDCWTLLSKHAFRTPKCTELSSNLEEIGRKIAQKCGGLPLAAVAVGSLLSTKLSTEQWSKVLNSNIWHLTGDEVQPALLLSYHFLPASLKQCFAYCAIFPKNSKLQKEKLVQLWMAQGFVFVSQ	None	None
04C23Q	19	7627170-7631366	0	0	1	0	1	0	0	None	ATGAGCACACTCCAAATGGATCTGCAGAAATTGAATCTCGATAATACAAATGAAACCGAAAACTCTTTTGTGAAGGACCAAAACTATGCACATATTGAATCTTTATTGAGAACCCAACCAAAAGAAGTTCAAGTAATTGGAGTCTGGGGCATGGGTGGTATAGGTAAGACAACCATTGCTGCTGCTATATTTGAAGAGTTCTCTCCCAAATATGAAGTCAATTGTTTCTTGGCAAATGTAAGAGAAGAATCATCAAAGCATGGATTCAAATACATATTCAATAAGCTTCTTTGTGAGTTACTACAAGAAGATATTCATATTGATACTCCCACAATCATATCCTCTAATATTATGAGTAGATTGAGGCACAAGAAAGCTCTTATTGTTCTAGATGATGTG…	MSTLQMDLQKLNLDNTNETENSFVKDQNYAHIESLLRTQPKEVQVIGVWGMGGIGKTTIAAAIFEEFSPKYEVNCFLANVREESSKHGFKYIFNKLLCELLQEDIHIDTPTIISSNIMSRLRHKKALIVLDDVNSSDLLDNLLGVGNDYLGVGSRVIVTTRDRHVLTCRAVDQILEVKEMNYHNSLKLFSLNAFNQIHPPENGFQELSKRAVAYAKGNPLALKVLGSFLRSKSEDDWDSALTKLKGTPDANVHKVLRLSFDELDDAEKNIFLDIACFFKGEEKYKVIMILNACGFHANIGIRNLLDKALITITKMKRIQMHDLIQEMGQEIVCEESAKIPGGQSRLWNPDEVCDILKNDKGTDAIESIFLDMTQTTDLHISSNAFRKMPNLRLLAFADS…	IESLLRTQPKEVQVIGVWGMGGIGKTTIAAAIFEEFSPKYEVNCFLANVREESSKHGFKYIFNKLLCELLQEDIHIDTPTIISSNIMSRLRHKKALIVLDDVNSSDLLDNLLGVGNDYLGVGSRVIVTTRDRHVLTCRAVDQILEVKEMNYHNSLKLFSLNAFNQIHPPENGFQELSKRAVAYAKGNPLALKVLGSFLRSKSEDDWDSALTKLKGTPDANVHKVLRLSFDELDDAEKNIFLDIACFFKGEEKYKV	None	None
04X3C9	2	98935202-98940670	0	0	1	0	0	0	1	None	ATGGCTGCTGAACTTGGAGGAGCTTTTCTCTCTTCTTTTCTCAATGTCCTTTTCGACAGGCTGTCTGATCCTGATATCATCAACATCATGCGAGGAAGGAAGGTTAACCAGAAGCTGCTTCAAAAGCTGAAGACCATTCTGAATGTGGTTGAAGCTGTGCTGAATGATGCCGAGAAGAAGCAGATCACTGACTCTGCTGTCAAGAGGTGGCTCGAAGATCTCCAAGATGCAATCTATGATGCTGATGACTTGTTGGATGAAGTTGCCACCAAAGCTGCCACTCAGAAGAATCCACCAGGTAACTTCCTGTCTCGTTTTCTCAATTTGCAAGATAGGGAGATGGTTACTAGGATTGAAGACATCATTGTTAAACTAGAAGAGATTGCAAAACACAAAGAT…	MAAELGGAFLSSFLNVLFDRLSDPDIINIMRGRKVNQKLLQKLKTILNVVEAVLNDAEKKQITDSAVKRWLEDLQDAIYDADDLLDEVATKAATQKNPPGNFLSRFLNLQDREMVTRIEDIIVKLEEIAKHKDILRLEKITAKNMSGRIPSTSLVKKSDIFVGRDKERHTIMKLLLDDANDGELSVIPIVGMGGIGKTTLAKLVYNDDKVKQKFHVFKAWVCVGEEEFDVLKVTKALIEKICSPCYSNDLDTAQNHLKNALAGKNFLVVLDDVWSSNRERWESFLNPFECGTEGGKILVTTRLDTVASLVKTKHTEAHNLSLLDEDQCWSVFANRAWDPTESRDHSALEEIGRKIVKKCKGLPLAAQTLGGLLRGKDNEKDWNGVLNSEFWELSEEDSG…	LDDANDGELSVIPIVGMGGIGKTTLAKLVYNDDKVKQKFHVFKAWVCVGEEEFDVLKVTKALIEKICSPCYSNDLDTAQNHLKNALAGKNFLVVLDDVWSSNRERWESFLNPFECGTEGGKILVTTRLDTVASLVKTKHTEAHNLSLLDEDQCWSVFANRAWDPTESRDHSALEEIGRKIVKKCKGLPLAAQTLGGLLRGKDNEKDWNGVLNSEFWELSEEDSGILPALRISYYHLPSYLKRCFVYCSLYPKDFEFDRDELTLLWMAEA	None	None
06IH0R	2	99408753-99411071	0	1	1	0	0	0	0	None	ATGGCTGCTGAACTTGTTGGAGGAGCTTTCCTCTCTTCTTTTCTCAATGTTCTTTTCGACAGGCTCTCTGATCCTGAGATTATCAACTTGATCCGAGGGAAGAAGCTTAGTGAGAAGATGATCCAGAGGTTCAAGGCAATCCTGAATGGTGCTGAGGCCTTGCTGAATGATGCTGAACGCAGACAAATCAGAGAGGGGCCAGTGAAGATCTGGCTGGACGATCTCAAAGATGCTATCTATGAGGCTGACGACTTCTTGGATGAAATCGCCACCAAAGCTGCAACTAAGAAGGATCGAGGTAACTGCCTAACTCGTTTTCTGAATTTGAAAGATAGAAAGAAGGTTACTAGGATGGAAGATGTCATTGCTAGGCTAGAGTCCATAGTGAATCAAAAAGAT…	MAAELVGGAFLSSFLNVLFDRLSDPEIINLIRGKKLSEKMIQRFKAILNGAEALLNDAERRQIREGPVKIWLDDLKDAIYEADDFLDEIATKAATKKDRGNCLTRFLNLKDRKKVTRMEDVIARLESIVNQKDTLGLKEIPMENMSWRTPSTSLVKVSDIYGRDEDRKALVKLLLDDANDGDVSVIPIVGMGGIGKTTLAQLVYNDDQVKQKFDVKAWACVGEDFNVLRLTKTVIEEVTSKSCELNGLNSVQQRLRDEVTGKSFLVVLDDMWTNHYDDWKTFLIPFQCGSQGGKILVTTRIDVVASMVKTIPAHNLSLLDDEQCWSVFANHAFFPTESRDRLALEKVGRKIVDKCKGLPLAAQSLGGLLRTKDNIADWEDVLMSEIWEFSEDECRILPA…	KLLLDDANDGDVSVIPIVGMGGIGKTTLAQLVYNDDQVKQKFDVKAWACVGEDFNVLRLTKTVIEEVTSKSCELNGLNSVQQRLRDEVTGKSFLVVLDDMWTNHYDDWKTFLIPFQCGSQGGKILVTTRIDVVASMVKTIPAHNLSLLDDEQCWSVFANHAFFPTESRDRLALEKVGRKIVDKCKGLPLAAQSLGGLLRTKDNIADWEDVLMSEIWEFSEDECRILPALRISYHYLPSYLKRCFVYCSLYPKDYEFDKDELVLLWMAEDLLQ	None	None
071IAB	4	112711982-112716524	1	0	1	0	0	0	0	None	ATGGCGTCTGCTTTAGGTGAAGGTGAAGCCTCTTCTTCTACTGCAACCAGAGACTCTTGTAAGCATCAGGTGTTCTTGAGTTTTAGGGGAGAAGACACCCGGAAAGGCTTCACTGATCATCTATCTGCCTCACTAGAAAGGCGAGGAATCACAGCTTACAGAGACGACAAGAACCTTGAGAAAGGTGATGCTATTCAAGATGAACTTTTGAAAGCAATAGAAGAATCTATGTTTGCTGTCGTTGTTCTCTCGCCAAACTATGCTTCCTCCAGTTGGTGCTTGGACGAGCTACACAAGATCCTTGAGTGCAGCAAGAATCATGGGCTATCTGTTGTGCCAGTCTTCTACAATGTGGAGCCTTCGGATGTTAGGCATCAAAAAGGAAACTTCAAGAAAGCT…	MASALGEGEASSSTATRDSCKHQVFLSFRGEDTRKGFTDHLSASLERRGITAYRDDKNLEKGDAIQDELLKAIEESMFAVVVLSPNYASSSWCLDELHKILECSKNHGLSVVPVFYNVEPSDVRHQKGNFKKALRKHQNRFGQDSDRIRRWTDALTQIASFSGWDSKNQSYFQNFHLAQKILLGFFQRWRCVGIWGMGGIGKTTVARAVYEAIQSKFQVCCFMRDVREVSKAKGFVHLQRLLLSTLNVSDEFYDIEDGKKMIRNWLCKKKVLLVLDDVSEEIQLENLAGKQDWFGPGSTVIITTRYMHLLEIHRVNGTYKVEGLVEEEALRLFCLKAFKRDQPEEGYLDLSKDIVKYTGGLPLALKVLGSYLCGRDLHFWHRTARELGSVLPSEILNTL…	QRWRCVGIWGMGGIGKTTVARAVYEAIQSKFQVCCFMRDVREVSKAKGFVHLQRLLLSTLNVSDEFYDIEDGKKMIRNWLCKKKVLLVLDDVSEEIQLENLAGKQDWFGPGSTVIITTRYMHLLEIHRVNGTYKVEGLVEEEALRLFCLKAFKRDQPEEGYLDLSKDIVKYTGGLPLALKVLGSYLCGRDLHFWHRTARELGSVLPSEILNTLKISFDHLEPTEKYIFLDIACFFKGMNRD	None	None
07JV5W	12	117966306-117969173	0	0	1	0	0	0	0	None	ATGGCTGAAAAACTTTATGGTGGAGCTTACCTCTCTCCCTTTGTTGATGCTGTTTTGGACAACCTGACTTCAATACTTGAAGAAGACGACTCTTTCCTCAAAAGGAACAACTTGCTTGGAAGGTTGCAGAATTATCTGTATGATGTTGCACCTGTTCTTGATGATGCTGAGCTGAAGCAGTTCAGTGACAAGAAAGTCAAGAAGTGGCTTGTTGATCTTCAAGATGCTCTCTTTATGGCTGATGACTTGCTCGACGAACTCTCCACTAAAGCCGCTATTGCTGCCGCTCAAAGGGATCCAAGTAACTCTTCCTCCTGGTCTTGCCTTGTTGATTCATATATAGAAGATACTGGTGACATCGAAAACATAGTTCGAAGACTAGAGTCTGTTGTAGCACGC…	MAEKLYGGAYLSPFVDAVLDNLTSILEEDDSFLKRNNLLGRLQNYLYDVAPVLDDAELKQFSDKKVKKWLVDLQDALFMADDLLDELSTKAAIAAAQRDPSNSSSWSCLVDSYIEDTGDIENIVRRLESVVARKNYLRLKESAKVDMSWRIPSTCLVEPSEICGRKEDKEAILKLLLDDDDAADGDLSVIPIVGMGGIGKTTLAQLLYHDDKVKENFDLRGWVCVSEEFDIVKVTKTIIEVITSSSCNLTDLNLLQLDLKEKLSRQKFFIVLDDVWNENYSDWDKLLKPFQKGVKGSKILITTRNKKVASLVQTVSPHELRSLSDEDCWLVFTKHARLSTVSVDNPTLEKIGRDIVKKCDGLPLAAQALGGILRGNSDIRNWNHLLKSEIWELSNDRIN…	KEAILKLLLDDDDAADGDLSVIPIVGMGGIGKTTLAQLLYHDDKVKENFDLRGWVCVSEEFDIVKVTKTIIEVITSSSCNLTDLNLLQLDLKEKLSRQKFFIVLDDVWNENYSDWDKLLKPFQKGVKGSKILITTRNKKVASLVQTVSPHELRSLSDEDCWLVFTKHARLSTVSVDNPTLEKIGRDIVKKCDGLPLAAQALGGILRGNSDIRNWNHLLKSEIWELSNDRINVVPALKISYYFLPSYLKQCFVYCSLYPKDYEFSKDELMLLWMAENFLQPV	None	None
098P1D	14	140716472-140720198	1	0	1	0	0	0	0	None	ATGGCGGATCATGATGCAGAATCCTGCTCCTCACAATTCATATACGATGTTTTTCTGAGCTTTAGAGGCTCCACAAGATGTGGATTCACGGATACTCTCTACACCGCTTTGACCAATAAAGGAATCACTACCTTTAGAGATGATGAGAATCTTAGAGTTGGTGATAGAATCAGAGATACTCTTCTTGAAGCCATTAAAAGATCCAGGATGTCCATTGCTGTGCTGTGTCAGAACTACGCCTCTTCAGCATGGTGCTTGGATGAACTTGTCCAAATCATGGAGTGCTCTAACAAAGGATCAAAACGACCAGTTTTCCCAATTTTTTACCATGTGGATCCATCAGATGTAAGGCATCAGAAGAATCAATATGACCAAGACATGAAGCAGCATGAAAGCAGA…	MADHDAESCSSQFIYDVFLSFRGSTRCGFTDTLYTALTNKGITTFRDDENLRVGDRIRDTLLEAIKRSRMSIAVLCQNYASSAWCLDELVQIMECSNKGSKRPVFPIFYHVDPSDVRHQKNQYDQDMKQHESRYGKDSHRVQAWRLALYEVSNLSGKHCKVNRYESEIIKSIVEEVSAKLPPEPLYIKHPIGFDSHFEAVESLWNIKSHNTICMLVIYGDGNKTTFVGELFNKFQHQFEAASFLDKVSEKSRGVDGLENLQVALLYEMGVHKKPMLGSTLKGSSDIKQSLRNKRVLLVLDDVDNTEQLDSLAGGGDWFCPGSRIVITTRDANFLNNQVLDGFKIEKYCINEGEFDRMEALGSNHQKQDEVVEEDMVGFVNIFNDVTKQLKENDSCVDVI…	NDVTKQLKENDSCVDVISIIGMGGLGKTTLAKKIYNNNEVKKLFPCCVWVTVSKDYKAKELLQSLLKGCGLSESIKGEDISEDDQKSKVQKFLENKKYLIVLDDLWEPEVWDEVDCLFPENNNGSAILITSRNDGVANYTGSKSYYPPLLDKDESWKLFCKKVFKRRECPSVLEHMGRLMVEKCRGLPLAIITLAGVVAKKRRLPVEWTRIMRNVLWYVDKDDGRVTNVLKLSYDSLPKRLKSCFLFLGVYPEDYEIPVKRLKQLWIAEGLIQPP	None	None
0C19HY	12	4058399-4062049	0	0	1	0	0	0	0	None	ATGGCTGAAGCACTTCTTTCTGGCTCCATTAACGTTGTTCTTGACAGGCTCATTTCACCTGAGTTTGTCAACTTGGTGGTGGGCAAGAAGCTAGACCAGGAGTTGGTTGAGAGGCTGAAGACTGCTATCTTGGCTGCCAAAGCTCTGGCTGCTGACGCTGAGCAGAAGCAGTATGCAAACGAACTTGTGAGAAAATGGCTTGATAGTTTCAAGGATGCTCTCTACACTGCTAATAATTTGCTGGACGCTGTCCTCACCAAAGCCGCCTCTCAAAAGGTGGTATGTTTCTGGCGCTTTAACTTCCTCAACCCTGAAGGTAGGCAGACAGTAGATAAGATGCAAGAGGTGGTTGAAAGAATAGAAGATCTTCAGAAACGCAAAGATACCCTTGGTCTCAAA…	MAEALLSGSINVVLDRLISPEFVNLVVGKKLDQELVERLKTAILAAKALAADAEQKQYANELVRKWLDSFKDALYTANNLLDAVLTKAASQKVVCFWRFNFLNPEGRQTVDKMQEVVERIEDLQKRKDTLGLKEIPTHSSSSWRPSSTSALVQENVFGRDGDQQALIKMLNDNNDHNLSVISIVGMGGVGKTTLAQCLYNNDDLMRGFDLKAWTCVSENFDVVETTKNLIKGIASGICSLDSFDLIQQDLKEKLSEKKFFIVLDDAWSEDADKWNSFLSPFQHARKGSTILLTTRMENVGPIVQNCKCYFLKGLSSDDCWSIFVSNSQISGSSILEGIGREIVEKCDGLPLAVETLGRLLRSNHDVAEWNKILSSDIWELPQENGKIVPALLLSYHQLR…	QQALIKMLNDNNDHNLSVISIVGMGGVGKTTLAQCLYNNDDLMRGFDLKAWTCVSENFDVVETTKNLIKGIASGICSLDSFDLIQQDLKEKLSEKKFFIVLDDAWSEDADKWNSFLSPFQHARKGSTILLTTRMENVGPIVQNCKCYFLKGLSSDDCWSIFVSNSQISGSSILEGIGREIVEKCDGLPLAVETLGRLLRSNHDVAEWNKILSSDIWELPQENGKIVPALLLSYHQLREQSKGCFIYCSLFPKDYYFDKDELILLWMAENILQS	None	None
0DZ072	6	109521746-109527267	0	0	1	0	1	0	1	None	ATGGCAGAAATAGCAGTAAACCTAGTTGTTGACAAACTGATCCCATTACTGAAAAGTGAGGCAAAGTTGCTGAGTGGCGTGCGTGGACAAATCGAAAGCATCAGCAAAGAACTACGGCTGATGCGAGCATATCTGAGGGATGTAGATACAAAGGCGGAGATGGAGGCACAGAACTCTGATCAGAGCAGAAAGGAGTGGGTTGCTCAAATCAGACAAGTTTCCATCCGCATTCAAGATGTCATCGACCTTTACTTGTACAAGGTGGCCAACAAACCCCGCCGTGGACGGCGAAACGCCGTTGCTGGGGTTCTGTGCAAAATTTGTGACTTGCTCAAAAGTTATGTACCCCGCCATGAGATTGCATCTGAGATTGGCGAAATCAGAGAGTCAATAAATAGA…	MAEIAVNLVVDKLIPLLKSEAKLLSGVRGQIESISKELRLMRAYLRDVDTKAEMEAQNSDQSRKEWVAQIRQVSIRIQDVIDLYLYKVANKPRRGRRNAVAGVLCKICDLLKSYVPRHEIASEIGEIRESINRLKEAGQLYGHSEAAAESSGGRSSPQRHYLRLRANFAEEEELVGIEHAKKELNNWLSEGGAGRTVIAVVGEGGLGKTILVRNVYKQEQQKHSFDCYGWVDVSRSLKGVQLFKTLLRSFHDRKESNVDKNLHALIEDTREYLKEKKYLIVLDDVWETDLWGTVELALPKNNGMIMITTRDTGVADSCKVSAKVHTYPLKPLEPENALRLFHSKAFQSGSKNPCEALMKLSEEFTKKCDGVPLAIVAIASLLSTKKERLKEWKAVYNSL…	EHAKKELNNWLSEGGAGRTVIAVVGEGGLGKTILVRNVYKQEQQKHSFDCYGWVDVSRSLKGVQLFKTLLRSFHDRKESNVDKNLHALIEDTREYLKEKKYLIVLDDVWETDLWGTVELALPKNNGMIMITTRDTGVADSCKVSAKVHTYPLKPLEPENALRLFHSKAFQSGSKNPCEALMKLSEEFTKKCDGVPLAIVAIASLLSTKKERLKEWKAVYNSLQSKLASDSHLKGYHQALSESYQDLSYHLKSCLLYFGLFPEQYAIKRARLINLWIAEGFVECR	None	None
0DZS3V	9	13076920-13081856	1	0	1	0	0	0	0	None	ATGTACATATTTATGCTTTCTAATTGTGATATTGAATGGTGTAGAAGCAAACTGAGGCAGACAGGGTGCACTTCTTTATCTCCAATGTCATCTTCCAAAGCTTTCCAAATAAAACTTGTTGTATTTGTTGGTCTCTTATTTGTCTCAAAATTTAAGGGCATGGAAGAAAATATGATGTCTGAAAATTCTTATTCATATACTGATAAAACTTTAACTTTCCCAGCTCCTCAAATAAAATATGATGTCTTTGTTAGCTTTAGGGGCACAGATATTCGCCAAGGTTTGCTGAGTCATTTGATTAAGGCATTTCATCTAAAACAAGTTTTTGCCTTTGTTGATGACAAGCTTGAGAGGGGAGATGACATATCAGATGCACTTCTTGGAGCAATAGAAAAATCG…	MYIFMLSNCDIEWCRSKLRQTGCTSLSPMSSSKAFQIKLVVFVGLLFVSKFKGMEENMMSENSYSYTDKTLTFPAPQIKYDVFVSFRGTDIRQGLLSHLIKAFHLKQVFAFVDDKLERGDDISDALLGAIEKSLISLIIFSQDYVSSRWCLEELVKIVECREKDGQTVIPVFYKVDPSDVRYQKGTFANVFAEHEERYGMIKVQNWRTALKNSADLSGFHSTNFRNDAQLVDQIVDFISSRLNDMHQVKSKGLVGIHKPIAQLESLMLKESEDVRVIGIWGLGGIGKTTIAEEVYNRMCAKFESCCFLANVRKESERDGIMSLKKKLFSTLLNEQNLRIDLPKGLPDYVEKRLGRMKVLIVLDDVNDSDQLETLIGARDWFGLGSRIIITTRDKQVLVG…	LESLMLKESEDVRVIGIWGLGGIGKTTIAEEVYNRMCAKFESCCFLANVRKESERDGIMSLKKKLFSTLLNEQNLRIDLPKGLPDYVEKRLGRMKVLIVLDDVNDSDQLETLIGARDWFGLGSRIIITTRDKQVLVGEAEEIYQVEELDCDESLELFILNAFKQNQFEMEYCELSRRVVKYAKGIPLVVKVLAQLLRGKRKDIWESQLEKLKRMPNKKVHDIMRLSYDDLDRQEQQIFLDIACFFNGLKLKLE	None	None
0E6JXZ	5	11424241-11427030	0	0	1	0	0	0	0	None	ATGGCGGAGGTTGCGGTTACAATTGTGGTTGAAAAGCTAGCAGAACTGCTGGTCCAGCAAGCAGCGGAGGCAGTTTCAGAGGTGGAATGCCCAGAGGGGGTGAGGGAGCAAGTAGGGAAGCTCAAGAACGAACTGGCATGGATGCAGGGCTTCCTCAAGGACGCAGACGCTAAGCAAAGCAACGAGCGTGTTCGCATCTGGGTCTCTGAAATCAGGGACTTGGCCTTCGAAGCCGAGGAGCTCATTGACACCTACATGTACAAGGCAACCATGCACACCCGCCATCTGGACAAGCTTCTAAGACCCCTCCACATGTACAAGCTTGCAAGGAGAATTGACAGGATCATGTCCAAGATCAAGGAGGTCTCCGCCAGGCCCGAAGCTTATGGCGTCCGAGGC…	MAEVAVTIVVEKLAELLVQQAAEAVSEVECPEGVREQVGKLKNELAWMQGFLKDADAKQSNERVRIWVSEIRDLAFEAEELIDTYMYKATMHTRHLDKLLRPLHMYKLARRIDRIMSKIKEVSARPEAYGVRGESREDINLTSIESLRHWRQPSPYSEEEYVIELEDDIELLLSQLLTVEPRNHVVSIVGMGGLGKTTLAKKLYNHRSVVNHFECKAWVYVSKEYRRRDVLQAILRDVDASSRDEADRLERLPEEELVNKLHSVLDEKRYMVVLDDIWGMEVWDGLKSAFPRRKMGSKILLTTRKWEVALHADASSSPHHLRTLTEDESYSLLCNKVFIPPELESLAREIVVKCEGLPLALVVIGGLLSRKHKSSVEWDQVLRNISWHLLQEQERIARI…	EDDIELLLSQLLTVEPRNHVVSIVGMGGLGKTTLAKKLYNHRSVVNHFECKAWVYVSKEYRRRDVLQAILRDVDASSRDEADRLERLPEEELVNKLHSVLDEKRYMVVLDDIWGMEVWDGLKSAFPRRKMGSKILLTTRKWEVALHADASSSPHHLRTLTEDESYSLLCNKVFIPPELESLAREIVVKCEGLPLALVVIGGLLSRKHKSSVEWDQVLRNISWHLLQEQERIARILELSYNDLPSHLKSCFLYLGLFPEGLNIQTKKLLRLWVAEGFL	None	None
0EHV1A	12	4280257-4284123	0	0	1	0	0	0	0	None	ATGGCTGATGTTGTTTCTGGTGTGGCATCAACACTCTTAGGCAATCTAGCAACAAAATCTTTTCAAGAGATTGCTCTGGCATGTGGTCTTAAAGATGATGTAAAAAACTTTGAAAGTTCTTTGAGAATCATCAAAGCATATCTCATAGATGCTGAGAACAAGCAAGCAAAAAACCACAGTATAGATGAGTGGTTGAAGCAACTCAGAGAGGCATTTGATGACGCTGGTGACATATTAGATGAAATAGAGTATGAAGCAAAACTTAATGAAGTGATCAAAATGTATGGAAGCATTTGCACCAAGGTCCGCCGGTTCTTCTCATATACAAGTAATCCACTTGCATTTCGCATCAGGATGGCCCACAAAATCAAAGATATGAAACAGAAGATGGATGAAAAA…	MADVVSGVASTLLGNLATKSFQEIALACGLKDDVKNFESSLRIIKAYLIDAENKQAKNHSIDEWLKQLREAFDDAGDILDEIEYEAKLNEVIKMYGSICTKVRRFFSYTSNPLAFRIRMAHKIKDMKQKMDEKIREGRKLGIVEQHVNAPAMEHNLAWRETASSLPFRLCGRLEEKEEIINSLMTQKSEANSIDVISIIGIGGLGKTTLAQMVYNDTPIKKHFDLLMWVCVSDDFDVKKLIQRIIHAALKRENVADANSSLEYMISLLNQTLHGKKFLLVLDDVWNENHNKWDELRNHLLEVGGDKGSKILVTTRSRKVADIVGSNLVMKLEGLPENECWRLFAKCAFQEEKDEEKYPRLKQIGEQIVKRCKGVPLAITTLGCLLRSKCHDENEWRKIR…	EKEEIINSLMTQKSEANSIDVISIIGIGGLGKTTLAQMVYNDTPIKKHFDLLMWVCVSDDFDVKKLIQRIIHAALKRENVADANSSLEYMISLLNQTLHGKKFLLVLDDVWNENHNKWDELRNHLLEVGGDKGSKILVTTRSRKVADIVGSNLVMKLEGLPENECWRLFAKCAFQEEKDEEKYPRLKQIGEQIVKRCKGVPLAITTLGCLLRSKCHDENEWRKIRDSEVWNLDQEETDILPSLKLSYNHLPPQLKQCFSYCSCFPKDYEYVAIELIMLWMAHGLLQPT	None	None
0H6XA2	12	101154552-101161589	2	0	2	0	0	0	0	None	ATGTCTTCCCAAAACCAAGAATATGATGCGTACATTAGTTCCGGATTGCAGTTCCTTCATCCTTTTATTTCAGGTCTCTATGATGCACTCAAAAGTGTTGGACTGCATGTTTTAGCAGACGGCACCGAGCCCAAGACTAATAAACTTTTATTATCTGGCGCAATCGAACGATGCAGAGTTTCTATCATAGTTTTCACAATAGCTTATGCTGAATCAACCTTGTACTTGCAAGAACTCGTGAAAATAATGGAGTGTCATCGGAGGAAAGATCAGAAGGTTGTGCCCGTGTTCTATTGCTTAGATCCCTCCCAAGTATGCAATCTGAGCGGTTATTTTGGGGAGATTTTGTCGCGAACTCTGCAAGGAATCTCAAGGGATGAACACAGGATGTTGAGTTAT…	MSSQNQEYDAYISSGLQFLHPFISGLYDALKSVGLHVLADGTEPKTNKLLLSGAIERCRVSIIVFTIAYAESTLYLQELVKIMECHRRKDQKVVPVFYCLDPSQVCNLSGYFGEILSRTLQGISRDEHRMLSYEAALLQQAASILPRFLPDIWNNRKVMSDIVGHVTSLIDSAKLFIAKHPVGVDSRVQDLIQLLNNQKADGVLIIAIWGMAGIGKTTIAKALYNQISHNFEARTFVPDIQDSMADYTRRRLHFILRDPYETQAHNFDSTRKLWWEGLRCLKVLLIVDNVRSDLELGFLAVTRESFGPGSIIIITTRAKHDRLHEIGVNHIYRVKEMDYNECVELFSWSAFNKATPERSFSGLINYAIEYSDGLPLALVCVGSAVSEKSIQEWENVLDS…	SRVQDLIQLLNNQKADGVLIIAIWGMAGIGKTTIAKALYNQISHNFEARTFVPDIQDSMADYTRRRLHFILRDPYETQAHNFDSTRKLWWEGLRCLKVLLIVDNVRSDLELGFLAVTRESFGPGSIIIITTRAKHDRLHEIGVNHIYRVKEMDYNECVELFSWSAFNKATPERSFSGLINYAIEYSDGLPLALVCVGSAVSEKSIQEWENVLDSFKRFPFED	ESRVEEVIELLKDQQQENPLLLGIWGMGGSGKTTISKVIYNKLFRKFEGRCFLLNIREVWDQDNGILYLQQQLLSSIFKTTKIKVENIESGKSILEKRLGQKKILLVLDDVDKLEQLNSLAASRKWFCPGSIIIITTRDEHLLRCLRIDKLYSMKELNDKESIELFSWHAFKEPCPKEEFASLANEVVSYCERLPLALEVIGSHLFNRKVYEWRSVLNKLKTIPNNDVNKKLK	None
0MD4T6	13	138841786-138846942	1	0	1	0	1	1	1	None	ATGTTGGGGAATACGAAGCATGATGTGTTCCTCAGCTTTAGAGGAGAAGACACACGCAACAGCTTTACCACTCATCTTTACGCAGCCTTAAGCGCTAAAAGGATCAAGACTTACATGCATGACACGCGCGGTGATGATGACGGAGGAGAAGAGAAAGAAGCAATACAAGAATCAAATATCTATGTGATCATTTTCTCTCAACACTATGCCTATTCGGCGCGGTGTTTGGACCAACTCACAAAGATTCTGGAATGCAAGGAGAGATATGGAAGGGATGTCATACCTGTTTTCTATAAGATGGATCCATCAAATGTTGCCAATCAAACAGGCAGTTATGCTGATGCGTTTGTTAAGCATCAACAACGATTTGGAGACAAAGTGCAGAGGTGGAAGCTTGCT…	MLGNTKHDVFLSFRGEDTRNSFTTHLYAALSAKRIKTYMHDTRGDDDGGEEKEAIQESNIYVIIFSQHYAYSARCLDQLTKILECKERYGRDVIPVFYKMDPSNVANQTGSYADAFVKHQQRFGDKVQRWKLALTQVAGLSPPRSKINSASPDYILVEEIVQHIWRRLKSNYSTDYQGLVGIHNHIAQIHSLLRVELEAVRIIGICGIGGIGKTTIAGALYHELSSQFSFSTFAVNVQQQIENHGMQHTQSKYISELLEEKMPADYLGLRVLTEKLKVAKVLLILDDMNNSAQIRDFIGGHGIFGLGSRIIVTSRSLQTLKDAGVDEIYETKEMNFQDSLQLFSLNAFKQKNPTENYMNLSRMMLNYAKGIPLALKVLGSMLHGSREEEWERVLQKLEK…	IHSLLRVELEAVRIIGICGIGGIGKTTIAGALYHELSSQFSFSTFAVNVQQQIENHGMQHTQSKYISELLEEKMPADYLGLRVLTEKLKVAKVLLILDDMNNSAQIRDFIGGHGIFGLGSRIIVTSRSLQTLKDAGVDEIYETKEMNFQDSLQLFSLNAFKQKNPTENYMNLSRMMLNYAKGIPLALKVLGSMLHGSREEEWERVLQKLEKIPNLKTYDLLKLSYDGLSEEQKDMFLDIACFYRE	None	None
0MH239	5	1864084-1867450	0	1	1	0	0	0	1	None	ATGGCTGAGAGTGCCATAGCCTTTCTTCTCCAAAGATTAGTATCTGTGTTTGAGAATGAGGTGACATGGTTCCCAGGCATCCAAGAAGAAGTGGTTCACCTTAAAGGACATTTGGAGGTCATAAGAGCCTTCTTAAGAGTTGCAGATGCAAAACAAGAGAGTGACGAGGAACTCAAAGTTTGCATTAAGCAACTCAGAGACATTGCTCATGATGCTGAAGATCTTCTCGATGAACTAGAACTTGTCCAGGCATATGATCACACAAATGGATTCTCTGTTATTCTCAGTCGATTTTCTGGCCAAATCAGGCATATGAAAGCTCGCTATCGGATTGCTTCTGATTTAAAAGGCATCAACTCCCGCATGAGAACTATTTTGGGAGTCCTAGCTAAATTTGAC…	MAESAIAFLLQRLVSVFENEVTWFPGIQEEVVHLKGHLEVIRAFLRVADAKQESDEELKVCIKQLRDIAHDAEDLLDELELVQAYDHTNGFSVILSRFSGQIRHMKARYRIASDLKGINSRMRTILGVLAKFDTASQASNYTGKAWHDQRGDALLLENTDLVGIEEPKKQLISWLIKGCPGRKVISVTGMGGMGKTTVVKKVYDDPEVIKHFKACVWVTVSQSFKTEELLRDLVQKIFSEIRRPVPDGLESMRSDKLKLIIKDMLQRRRYLVVFDDVWHMHEWEAVKYALPDNNCGSRVMITTRKSDLASACSIQSKGKVYNLQPLKEDEVWDLFTRKTFQGKSCPSYLTSICKCILRKCEGLPLAIVAISGVLAMKDKCRIEEWDMICHSLGAEIQDN…	EEPKKQLISWLIKGCPGRKVISVTGMGGMGKTTVVKKVYDDPEVIKHFKACVWVTVSQSFKTEELLRDLVQKIFSEIRRPVPDGLESMRSDKLKLIIKDMLQRRRYLVVFDDVWHMHEWEAVKYALPDNNCGSRVMITTRKSDLASACSIQSKGKVYNLQPLKEDEVWDLFTRKTFQGKSCPSYLTSICKCILRKCEGLPLAIVAISGVLAMKDKCRIEEWDMICHSLGAEIQDNDKLGNLKTVLGLSINDLPYYLKYCFLYLSIFPEDHLIERMRLIRLWIAEGFIEAKE	None	None
0PVT6F	12	2588797-2592594	0	0	1	0	0	0	1	None	ATGGCTGGTGCACTTGTTGGTGGAGCTTTTCTTTCTGGCTTCATTAATGTTGTCTTTGACCGGTTCCTGACAATGGATGCTGTCAACTTGGTGTTGGGCAAGAAACTTGGCCCTGACTTGGTTGAAAGGCTGAAGACTGCTCTGTTGGGTGCTGAAGCTCTTGTTGCTGATGCTGAGATGAAGCAGTTCGGTAATCCATCTGTGAGGAAGTGGCTCGATAGTCTCCGGGATGCTGTTTACTGTGCTGAGGACTTGCTGGATGCTGTCCTCCTCAAAGCCACCACTCAAAAGAATGCAAGTTCTTCCTGGAACCTTAGCTCCTTCATCAACCGAGATAGAGATGACATGGTAGACAGGATGGAAGCGGTGGTTAGAAGAATTGAGGATCTTGGAAAACAA…	MAGALVGGAFLSGFINVVFDRFLTMDAVNLVLGKKLGPDLVERLKTALLGAEALVADAEMKQFGNPSVRKWLDSLRDAVYCAEDLLDAVLLKATTQKNASSSWNLSSFINRDRDDMVDRMEAVVRRIEDLGKQKDFLGLEKLPTSSWRTPSSSLVKGSVYGREDDKKALVQMLKDNNDHHLSVIAIVGIGGVGKTTLAQWLYNNQEEFMKGFDLKAWVCVSEKFEVVETTRNVIKEISPDTQGLEHFNSLHRALKEKLSNKKFFIVLDDVWSDDGDKWSNFMTPFQQNGNKGSILLLTTRAKNVASAVQNCHPYFLRKLSEDYCWSVFAENASFPQSNGRAALEEIGRKIVKKCDGLPLAAETLGRLLRTKHDVEEWNKILMSDIWEFSLEKSKIIPAL…	REDDKKALVQMLKDNNDHHLSVIAIVGIGGVGKTTLAQWLYNNQEEFMKGFDLKAWVCVSEKFEVVETTRNVIKEISPDTQGLEHFNSLHRALKEKLSNKKFFIVLDDVWSDDGDKWSNFMTPFQQNGNKGSILLLTTRAKNVASAVQNCHPYFLRKLSEDYCWSVFAENASFPQSNGRAALEEIGRKIVKKCDGLPLAAETLGRLLRTKHDVEEWNKILMSDIWEFSLEKSKIIPALLISYFHLPPYLKRCFVYCALFPKDFEFVKDELILLWMTEDL	None	None
0QS9SD	3	7073297-7082846	1	0	1	0	0	0	0	None	ATGGCAAGAACAGTTGCAGCTTCTGAAACAAAGACTAATAAAAACTATGAAGTTTTCTTGAGTTTCAGGGGTAAAGACACGCGTGAAACATTCACAGGGTATCTCTATGAAGCTTTGTGCCGCGAGGGAATCATCACCTTCATGGATGATGAATATCTAACAGAAGGAGAAACAATTCGACCACAACTCTTAAAAGCCATTGAAGACTCAAAGGTTTCAATCGTTGTTTTCTCCGAAAATTATGCAACCTCAGCATGGTGTCTTGATGAGCTTGTCAAGATCTTCCAATGTCACAAGGAGAAGAACCAGCTCGTTTTTCCGATCTTCTACAAAGTAGATCCCTCTGATGTAAGGCATCAGAATAATAGTTACAAGCAAGCCATGGATGCTCATGAAATT…	MARTVAASETKTNKNYEVFLSFRGKDTRETFTGYLYEALCREGIITFMDDEYLTEGETIRPQLLKAIEDSKVSIVVFSENYATSAWCLDELVKIFQCHKEKNQLVFPIFYKVDPSDVRHQNNSYKQAMDAHEIRYCYESQKVQKWKETLAEISNMKGFHLKQGYEFEFIQDIVNKISTKVSAKQLPIEEHVVGLQYQVARLKSILDIESNDNTFMLGILGIGGIGKTTLAKALYNSLCNQFEGACFLFNVRETSSQEKGKVCLQQMLLSKILQKGKVKLGSVDEGISTLKERLCTKRVLIVLDDVDKIEQLQALAGGCAWFGSGSRIIITTRDKYLLAVHQVKRIYDMPMLNEHDSLQLFCQNAFKTSSPPTNYEDMCNRAIRYAKGLALALKVIGSNL…	QYQVARLKSILDIESNDNTFMLGILGIGGIGKTTLAKALYNSLCNQFEGACFLFNVRETSSQEKGKVCLQQMLLSKILQKGKVKLGSVDEGISTLKERLCTKRVLIVLDDVDKIEQLQALAGGCAWFGSGSRIIITTRDKYLLAVHQVKRIYDMPMLNEHDSLQLFCQNAFKTSSPPTNYEDMCNRAIRYAKGLALALKVIGSNLIDKDLKEGKSALDKYEKNPHIDIQSILRISYDSLQHNEKEIFLDIACFFNGMRLDYV	None	None
0R3YGY	19	3494837-3497884	0	0	1	0	0	0	0	None	ATGGCGGAGGCCTTGCTTGGAATTGTGCTGGATAACTTGATCCCTTTGGTCCAGAGTGAATTTGCAGCCTTTTTTGGAATCAAGGAAAAGGCTGAAGAGCTGTCACGCACTTTAGAACTCATCAAAGCTGTTCTTGATGATGCCGAGCAGAAACAATGGTCTAATCGTCCTCTGAAGGTGTGGCTGCAGCAGCTTAAAGATGCAATGTATGTGCTGGATGATATCCTTGATCAGTTGCCTACTCAATCCTCTCAACTTGGGTGCTTAACTTCTTTGAACCCAAAGAAGGTGATGCATCGTCGTGAACTTGGACAGAAGTTGAATGAGATAATAGGGAGGTTGGATCGAATTGCTCAAGCTAGGACCAACTTTGATCTTAGACAAGGTGTGAGGGAGAGG…	MAEALLGIVLDNLIPLVQSEFAAFFGIKEKAEELSRTLELIKAVLDDAEQKQWSNRPLKVWLQQLKDAMYVLDDILDQLPTQSSQLGCLTSLNPKKVMHRRELGQKLNEIIGRLDRIAQARTNFDLRQGVRERPSEVVEWRQTSSTIAVPQVYGRDEDKGRVVEFLLSPSRSSEFLSVYPIVGFGGLGKTTLVQLVYNDPEVGNNFDLKIWVCVSENFTVKSILCSIVEAITNVKSEGMALDVMEKKVKELLQSKKYLLVLDDVWKRSQEMELGLTQDKWDKLRSVLSCGSKGSSILVSTRDKHVATIMGTCQAHYLDRLSDDDCWSLFKLRAFGADREERAELVAIGKEIVRKCGGSPLAALALGGLMQSRSTEKEWVEVQKSEIWSLPDENDIMRVL…	DEDKGRVVEFLLSPSRSSEFLSVYPIVGFGGLGKTTLVQLVYNDPEVGNNFDLKIWVCVSENFTVKSILCSIVEAITNVKSEGMALDVMEKKVKELLQSKKYLLVLDDVWKRSQEMELGLTQDKWDKLRSVLSCGSKGSSILVSTRDKHVATIMGTCQAHYLDRLSDDDCWSLFKLRAFGADREERAELVAIGKEIVRKCGGSPLAALALGGLMQSRSTEKEWVEVQKSEIWSLPDENDIMRVLRLSYSCLAPTLKQCFAFCAIFPKDMEMVKQELIYLWMGNGFISS	None	None
0XH4EA	19	4893526-4896891	0	0	1	0	0	0	0	None	ATGGCTGCAAAACTTGAGGGTCGAGCTTATCTCTCTTCTTTTGTTGATGCTGTTTCAAAGAAGCTGTCTTCAATACTTGAAGATGACTTTGTACTCGAAAGAAACGACTCTGAGCTGAAGTTGCTTGAAAGGTTGGATGATTGTCTGTGTGATGTTGGACCTGTGCTTGATGATGCTGAGCTGAAGCAGTTCAGTGACGAGAGAGTGAAGAAGTGGCTTGTTGATCTCCAAGATGCTCTCTATATGGCTGATGACTTTCTCGATGAACTCTCCACTAAAGCTGCTACTGCTACTCCAAGGGATCCAGGTAACTCTTATGACTGGTCTCGCCCTGTTGATTCAATTATTGAAGATAGCGGTGTCAATGTCATTGAAAATATAGTTGGCAAACTAGAGTCT…	MAAKLEGRAYLSSFVDAVSKKLSSILEDDFVLERNDSELKLLERLDDCLCDVGPVLDDAELKQFSDERVKKWLVDLQDALYMADDFLDELSTKAATATPRDPGNSYDWSRPVDSIIEDSGVNVIENIVGKLESGVRRKGKLCLRESAKVDFSSWRIPTTSLVLSSDIFGRDKDKNEIIKKLLDDTRDAESPVTVIPIVGMGGIGKTTLAQLVYNDAKVVGKFDTRAWVCVAENPDPVNVTRTIIGAIDSSPCNIDHFDSLQTDLKKKLTGMTFLVVLDDVWNDRRDMWENFLKPFQYGNDGSKILLTTRSEKVASVFAANNLHYRLSLLSKEDCWSVFLKHSSISTNSKQYAALEPIGRKIVEKCKGLPLAVKTLGGLLRNKYNEGDWENILECKIWEL…	DKDKNEIIKKLLDDTRDAESPVTVIPIVGMGGIGKTTLAQLVYNDAKVVGKFDTRAWVCVAENPDPVNVTRTIIGAIDSSPCNIDHFDSLQTDLKKKLTGMTFLVVLDDVWNDRRDMWENFLKPFQYGNDGSKILLTTRSEKVASVFAANNLHYRLSLLSKEDCWSVFLKHSSISTNSKQYAALEPIGRKIVEKCKGLPLAVKTLGGLLRNKYNEGDWENILECKIWELSEDDNMIVPALRVSYHYLPSHLKRCFVYCSLFPEDYEFDKDELILLWMAEDLLQSK	None	None
103L73	2	95012175-95017677	1	0	1	0	0	0	0	None	ATGGCACATGTTTCACCATCAACATCATCATCTTCATTCTTCTACAGCTATACTTATGATGTTTTCCTAAGTTTCAGAGGTAAAGATACAAGAAAAGGCTTCACCGGAAGCCTCTACAATGCATTGCGTCAAAGGGGAATCCACACCTTCATTGATGATGAGGGCCTCAGAGTAGGGGAAGAGATAACCCCATCACTTCTAAATGTGATTGATGACTCTAGGATTGCCATTGTTGTGTTCTCAAAGGATTATGCTTCCTCAAGTTTTTGTCTCAAAGAACTTGTGAAGATCCTTGAGTGTGCGGATTCAAAGGGTCGCCTAGTTTTGCCTGTTTTCTATGATGTGGATCCTTCTGATGTGAGATATCAAAATGGCAGCTATGGAGTAGCGTTGGCTAAG…	MAHVSPSTSSSSFFYSYTYDVFLSFRGKDTRKGFTGSLYNALRQRGIHTFIDDEGLRVGEEITPSLLNVIDDSRIAIVVFSKDYASSSFCLKELVKILECADSKGRLVLPVFYDVDPSDVRYQNGSYGVALAKHEKRHNVEEWRKALSKAANLSGWHFKQGPDSEYEYVFINKIVEEVSNNLKRVPLHIADYPVGLQPRVQEVTKLLRIGVDDDKVKMVGIHGIGGIGKTTIACALYNSIADRFEASCFLSNVREKASKNGLVSLQESLLLELVGEDVKLGGVNHGIPIIKRRLNQKKVLLVLDDVDNLQQLRAIAGGTDWFGSGSRVIITTRDKHLLRSHIDVKVKSYGVKELNKEEALELLSWNAFKGNKVDPSYADLLNRAIRYANGLPLALTIIG…	DDKVKMVGIHGIGGIGKTTIACALYNSIADRFEASCFLSNVREKASKNGLVSLQESLLLELVGEDVKLGGVNHGIPIIKRRLNQKKVLLVLDDVDNLQQLRAIAGGTDWFGSGSRVIITTRDKHLLRSHIDVKVKSYGVKELNKEEALELLSWNAFKGNKVDPSYADLLNRAIRYANGLPLALTIIGSNLLGKSLDEWESALQNYEQRPNRSIQEMLTVSYEGLEDIQKEIFLDIACFFVGEKL	None	None
104ZDW	4	126965165-126971113	1	0	1	0	0	0	0	None	ATGGCTGCTTCGTCATCATCATCATCATCAGATCCAGGTGCAACATCGTCATCACATTTCAAGTATGATGTTTTTCTGAGCTTTAGAGGCTACACAAGACTCAGATTCACAGACGCACTCTATCATGCTTTGATCAACAACGGAATCGACACCTTCAGAGATAACGACAAGCTGAGAATAGGCAAGGAGCTGGAAGGTGCTCTTCTAGAAGCAATTGAAAGTTCAAGGATGTCAATTCTTATACCGTGTGATGAGTATCCAACCTCCAAGTGGTGCCTTGATGAACTCGTCAAGATCATGGAATGTTCGGAGAATGGTAGGAAGCGACCGGTGTTACCAGTGTACTACTATGTGGAAAGATCAGATGTGCAGTACCAGCTCAACGAATATGCAAAAGCC…	MAASSSSSSSDPGATSSSHFKYDVFLSFRGYTRLRFTDALYHALINNGIDTFRDNDKLRIGKELEGALLEAIESSRMSILIPCDEYPTSKWCLDELVKIMECSENGRKRPVLPVYYYVERSDVQYQLNEYAKAMTAHEEKGRYNHKLEAWRSALSEVGKIYGQRCDQNTPFGMAINKIVEEVIKRLPPLPLYIHRPLGCDSELEEAKSLLQIGSSHACRLMLGIHGDGDLSQFVAELYNKIRCDFASASFLSGISKKTNASGGGLEDLQKTLLSEMKEKVKNKIGSTFSGSFEIKRRLGKKGVLLILDDVDNIQQLKSLAGEIDWFGPGSRIIITTRYEDVLDEHAGVDIKKYRFDEGEFEGNGGSSTMMEENVVGLEEDFNVIINQLKEEDSARNVVS…	EEDFNVIINQLKEEDSARNVVSIVGMGGLGKTTLARKVYNSDEARELFPCRAWATVSKECMPTEVFKELLKCLKVPEADYENAGEEKLKDMVRKRLNGKKYLVVLDDVWEANVWDKLKGPLPDNNNGSMILVTTRNDQMANYTRSKEPHHQLHLLDEDQSWEMFRNKVFGREECPPPLELIGRSIAFESCKGLPLAIKTIAGIVAKKERSEDAWEEIKNLLPYWSVAEDKEGEEMMKILKYSYDDLSEKMKPCFLYLGVFLEDAEILVRDLIQLWMSEDFIKPI	None	None
10RJVF	2	2789249-2793017	0	0	1	0	0	0	1	None	ATGGCTGAAGCACTTCTTTCTGGTTTCATCAACGTTGTTCTTGAGAGGCTCATTTCACGTGAGTTTGTCAACTTGGTGGTGGGCAAGAAGCTGGACCGGAAGTTGGTTGACAGGCTCAAGACTGCTATCTTGGCTGCTAAAGCTCTGGCTGCTGATGCTGAGCAGAAGCAGTTTGGAAACGAACTCGTCAGGGAATGGCTTCATAATCTCAAGGATGCTCTCTACACTGCTGATGACTTGCTGGACCGCGTCTTCATCAAAGCTCAAATTCGCAGCAAGGTACGCACTCGGCTTCCTCACTTCCTTGATTTGTCCGGCAGGAAGATGGTGACCAAGATAGAAGAGGTGGTTGAAAGAATAGTAGATCTTGAGAGATGCAAAGATACCCTTGGTCTGAGA…	MAEALLSGFINVVLERLISREFVNLVVGKKLDRKLVDRLKTAILAAKALAADAEQKQFGNELVREWLHNLKDALYTADDLLDRVFIKAQIRSKVRTRLPHFLDLSGRKMVTKIEEVVERIVDLERCKDTLGLREIPTGSSSWRPPSTSLVKGNVFGRDGDQQALIKMLNDNNHHNLSVISIVGMGGVGKTTLAQCLYNNKDLMDGEKLSEKKFFIVLDDVWSEDVDKWNSFIVPFQHGRKGSTILLTTRKENVGPTVQNFSSYSLKGLSNDYCWSIFAYNASFPESNGSSELEGIGRNIVERCDGLPLAAETLGRLLRSEHRVEEWNKILFSDIWEFPAANCKIVPALLISYYHLPAHLKHCFVYCSLYPKDHKLDKDELILLWMAQDLLRPPKKGETL…	LSEKKFFIVLDDVWSEDVDKWNSFIVPFQHGRKGSTILLTTRKENVGPTVQNFSSYSLKGLSNDYCWSIFAYNASFPESNGSSELEGIGRNIVERCDGLPLAAETLGRLLRSEHRVEEWNKILFSDIWEFPAANCKIVPALLISYYHLPAHLKHCFVYCSLYPKDHKLDKDELILLWMAQDL	None	None
15H21N	2	509289-513987	0	0	1	0	0	0	0	None	ATGGCTGGTGCACTTGTTGGTGGAGCTTTCCTTTCTGGCTTCATTAATGTTGTCTTTGACAGGTTGCTCACAACGGATACGGTCAACCGGGTCTTGGGCAAGAAACTTGGCCCTGCCTTGGTTGAGAGGCTGAAAATTTCTCTGTATGCTGCTGAAGCTGTGCTTGATGATGCTGAGTACAAGCAACTGGGCAACGAACCTGTGAGGGATTGGCTCAACCGTCTGAGAGATGCTGTTTATGATGCTGATGACTTTCTGGATGCTGTACTCACCAAAGCCGCCACTCAAAAGGAGGTACGTTCTGTCTTGCCTAGTTTCTTCCTCAACCGACATAGGAAGATGGTAGATAACATGGAAGGGGTGGTTTCAAGAATAGAATTTCTTGTAAGTCAAAAAGAT…	MAGALVGGAFLSGFINVVFDRLLTTDTVNRVLGKKLGPALVERLKISLYAAEAVLDDAEYKQLGNEPVRDWLNRLRDAVYDADDFLDAVLTKAATQKEVRSVLPSFFLNRHRKMVDNMEGVVSRIEFLVSQKDILGLQKSTKDNNLSSSSSSSSWRETTCLMEGNIYGREDDQQALIETINDNSESQLSVIPIVGMSGVGKTTLARWAYSVAEGFDPKAWVCISETFDVADITKKTIEEITKTTCSLGSLNLLQNELQKILSGKKFFIVLDDVWSDDADKWKQFLTPFHFGAKSSTILLTTRNQEVASVVQTCPSCPLNELSEESCWLLFAANACFPELNGNPTLEDVGRKIVKRCKGLPLAVETVGRLLRRKDDVKEWNVVLMNDIWELKNSKIIPAL…	EDDQQALIETINDNSESQLSVIPIVGMSGVGKTTLARWAYSVAEGFDPKAWVCISETFDVADITKKTIEEITKTTCSLGSLNLLQNELQKILSGKKFFIVLDDVWSDDADKWKQFLTPFHFGAKSSTILLTTRNQEVASVVQTCPSCPLNELSEESCWLLFAANACFPELNGNPTLEDVGRKIVKRCKGLPLAVETVGRLLRRKDDVKEWNVVLMNDIWELKNSKIIPALLISYFQLPPYLKRCFVYCSLFPKDHEFEKNELVLLWMAEDL	None	None
15KR3N	2	3242525-3246205	0	0	1	0	0	0	1	None	ATGGCTGAAGCACTTCTTTCTGGCTTCATCAACGTTGTTGTTAAGAGGCTCATTTCACCTGAGTTTATCAACTTGGTGGTGGGCAAGAAGCTGGACCGGAAGTTGGTTGACAGGCTGAGGACTGCTATCTTGGCTGCAGAAGCTCTGGTTGCTGACGCTGAGCAGAAGCAGTTTGGAAATGATCGTGTGCGGAAATGGCTTCATAGTCTCAGAGATGCTCTCTACACTGCTGATGACTTGCTGGACCGTCTCTTCATCAAAGCTGCAATTCGCAACAAGGCACGCATTCGTCGTCCTCACTTCCTTGATTTGTCTGCTAGGAAGATGGTGACTAAGATAGAAGATGTGGTTGAAAGAATAGTAGATCTTGAGAGATGCAAAGATACCCTTGGTCTGAGA…	MAEALLSGFINVVVKRLISPEFINLVVGKKLDRKLVDRLRTAILAAEALVADAEQKQFGNDRVRKWLHSLRDALYTADDLLDRLFIKAAIRNKARIRRPHFLDLSARKMVTKIEDVVERIVDLERCKDTLGLREIPTGSSSWRPPSTSLVKGNVFGRDGDQQALIKMLNDNNDHNLSVISIVGMGGVGKTTLAQCLYNNMDLMDGVDLKAWICVFENFDVVETTKNVIRGISSGVCSLESFDLLQQDLKEKLSEKKFFIVLDDVWSEDADKWNSFIVPFQHGRKGSTILLTSREENVGPTVQNYSTYSLKVLSNDYCWSIFADNASFPESNGSSELEGIGRKIVERCDGLPLAAETLGRLLRSEHRVKEWNNILFSDIWEFPAANCKIVPALLISYYHL…	QQALIKMLNDNNDHNLSVISIVGMGGVGKTTLAQCLYNNMDLMDGVDLKAWICVFENFDVVETTKNVIRGISSGVCSLESFDLLQQDLKEKLSEKKFFIVLDDVWSEDADKWNSFIVPFQHGRKGSTILLTSREENVGPTVQNYSTYSLKVLSNDYCWSIFADNASFPESNGSSELEGIGRKIVERCDGLPLAAETLGRLLRSEHRVKEWNNILFSDIWEFPAANCKIVPALLISYYHLPAHLKHCFVYCSLFPKDHKLDKDELILLWMAENLLR	None	None
15VHUH	14	124998254-125002828	0	0	1	0	0	1	1	None	ATGGTTGCAAGCGCTATTGGAAATACCATCGCTGAAATCACGAGGTTGAGCACGCTACGTGTTTTTGGCAAGAAGACGACAATCATCATTGACAATATCAAACGTCATTTGTTATCCATCAAAGAAATGGTAGAGCTGGAGCATGGTGATGCTGCTGCAACTACACCTGCTTGGCTAATGGATATCCCACTCGCAGATGTGGCCACCGATTTGTGGGATTTGTTGGAGAATCAAAAACAAAGTAACAAGTCTTCATCATTTCTCTCTATCGAAAAGCGATTACAACGTATTGTTGATGATTTAACAAAGCAGCCGCTGTTGAAGATTGACCGAAACATGAAGGACTGGGAGATGGAGATTCCTATTGGGTTCAAAGAAGATAAGGAAACTATCATAGAG…	MVASAIGNTIAEITRLSTLRVFGKKTTIIIDNIKRHLLSIKEMVELEHGDAAATTPAWLMDIPLADVATDLWDLLENQKQSNKSSSFLSIEKRLQRIVDDLTKQPLLKIDRNMKDWEMEIPIGFKEDKETIIERMLALTKAKGAVAVVGISGIRGTGKTTLAKFVCDDDEKVKNHFDMVFWIDNIHGESYADYVVQQMVHQLATKKKKVENNGSIENVNLQESIGGNKFLLVLDDLHSENRDEWLKLKEKLKEAASSSSAAVLVTTQNHLLSNAIDEDYTTPKLSEEDSWTLFKQVVREDPSETKIKIAQKKMLSKCGGVPLAILTMARLWKSRGDITEDSETGDLEELFMQEMQLIYYNELPSWHLKQCFAYLSFIFPWEYSSVEENELTRLWMAEGF…	ALTKAKGAVAVVGISGIRGTGKTTLAKFVCDDDEKVKNHFDMVFWIDNIHGESYADYVVQQMVHQLATKKKKVENNGSIENVNLQESIGGNKFLLVLDDLHSENRDEWLKLKEKLKEAASSSSAAVLVTTQNHLLSNAIDEDYTTPKLSEEDSWTLFKQVVREDPSETKIKIAQKKMLSKCGGVPLAILTMARLWKSRGDITEDSETGDLEELFMQEMQLIYYNELPSWHLKQCFAYLSFIFPWEYSSVEENELTRLWMAEGFLGAV	None	None
16GWWV	12	111385191-111387866	0	0	1	0	0	0	1	None	ATGGCTGCAGGTATGCTTAGTTGCGTGGAGTCTGAGTTGCAGGAAACATTATCCGGCTTGTCCCGGCAGGCGGGTCTAGTAACAACGTTGGAGAGAACATTAAAGATGTGTGCATCATTGAGAACTCTAGTTGAAGATGCGGAACATAAACAACTGTTTGATATTCAGGCGAAGCTGTGGATGCAACGCACTGTGGATATATGCTATGACATGGTGTACATATTGGACGAACTGAATCTGCAAGAGGTTGGAAAGGTACGTGTTTTTAGCCATCAGTTCTCTTTCTTCAATCCTTTCCGACGTCATCACAAGGGTATATATGCTCTTGGGCTGCGTCATAATAAGCTGAGAGAAATCATCAGTGGATTTGAAAGCCTAGCAGAGGAAGCACGTGTGTAT…	MAAGMLSCVESELQETLSGLSRQAGLVTTLERTLKMCASLRTLVEDAEHKQLFDIQAKLWMQRTVDICYDMVYILDELNLQEVGKVRVFSHQFSFFNPFRRHHKGIYALGLRHNKLREIISGFESLAEEARVYGIRRSAKLENWNICERQFNPLFEYEVYGREVEREFLVSNLLDGNDDIRVIFIEGMAGMGKTTLAKLVYQNYQVKAYFGYKAWVSVSEEFNLRKIVMAILGFSTSDLMNDVEMELLVLIFRRVTAGERCLFVLDDVANYTLEHWQLIREFFNNFCVAGSRILVTTRKKSVPYRLGFPSDVVAYLLPLTEEDSWAIVRDTAFGPLTHTDFRYPRMKITEKCRNVPLYLRSIGAIMRYKHSEIEFREILESQIWEVAHENQMGPFLIML…	LVSNLLDGNDDIRVIFIEGMAGMGKTTLAKLVYQNYQVKAYFGYKAWVSVSEEFNLRKIVMAILGFSTSDLMNDVEMELLVLIFRRVTAGERCLFVLDDVANYTLEHWQLIREFFNNFCVAGSRILVTTRKKSVPYRLGFPSDVVAYLLPLTEEDSWAIVRDTAFGPLTHTDFRYPRMKITEKCRNVPLYLRSIGAIMRYKHSEIEFREILESQIWEVAHENQMGPFLIMLYCQLPSYLKQCLLYCSIFPKDHIIVIDQLIRLWMAQGFIHTE	None	None
16PFHS	15	154667059-154673961	1	0	1	0	0	0	0	None	ATGTCAGCTCCATCACTCACCCCTTCCTCTTCTTTTGGCTATGCATTCACCTATGATGTGTTTATCAGCTTTAGAGGCACTGATACTCGTTATGGTTTCACTGGTAATCTCTACCAAGCTCTCTATAGGAAGGGAATCCACACTTTCTTTGATGATAAGGAGCTCTGGAAAGGAGAGGGGATCACACCCTCACTTCTCAAGGCAATTGAAGAATCTAGAATCGCCATTGTTGTGTTCTCCAAGAACTATGCATCTTCTTCCTTTTGCTTAGTTGAACTTGTCAAGATCATGGAGTGCATTAAGGGGAAGGGCCGGTGGGTCTTTCCGGTCTTTTATGATGTTGATCCTAGTGACGTGCGACACCAAAAAGGAAGCTATAGAGAAGCGTTGACTAAGCAT…	MSAPSLTPSSSFGYAFTYDVFISFRGTDTRYGFTGNLYQALYRKGIHTFFDDKELWKGEGITPSLLKAIEESRIAIVVFSKNYASSSFCLVELVKIMECIKGKGRWVFPVFYDVDPSDVRHQKGSYREALTKHEERFKDDMEKLEKVQKWRAALHQAANLSGNDFKLEREYEHAFIEKIVKEISNRIARVPLHVADYPVGLESRVLKVNSLLNGGSNRGAHMLGIYGVGGIGKTTIAKAVYNLIADQFEGLCFLENVREKSIKHDLAYLQEMVLCKILGEKAIQLTSVSEGISLIKQRFKRKKVLLVLDDVHKLEQLQAIAGSPNWFDSGSIIIITTRDKHLLASHMVERTYQVKEYDRKEALELFMWNAFKCDNVDPSYVDISNKVVSYASGLPLALV…	KVNSLLNGGSNRGAHMLGIYGVGGIGKTTIAKAVYNLIADQFEGLCFLENVREKSIKHDLAYLQEMVLCKILGEKAIQLTSVSEGISLIKQRFKRKKVLLVLDDVHKLEQLQAIAGSPNWFDSGSIIIITTRDKHLLASHMVERTYQVKEYDRKEALELFMWNAFKCDNVDPSYVDISNKVVSYASGLPLALVVIGSNLYGKSVQEWISALEEYKKIPNEDIQSKLKVSFDALSEYHKNIFLDIACCFKGYHL	None	None
178VWH	12	92743589-92767688	0	1	1	0	0	0	1	None	ATGGAAATTCTAAGCTCTGTTGCTGGAAAAGTAGCAGAGTATACTGTGGCACCCATTGGAAGGCAATTCAGCTATCTAATATTCTATAAAGCCAATTTTAAGGAGCTAGGTAAACGTGTTACAGATCTTGAGGGCAAAAGAGACGAAATCAAGCAACGTGTTGAAGAAGAAAGAAGGAATGGGAAAACAACTTTTGATGTTGTGCAGAATTGGTTGAACAATGTAGATGATGCCATTGGAGAAGCAAATCAGCTTCAAAATGATCCTCGTCATGCGAAGGTTGGGTGTTCCAGATGTTCATTTCCTAATGTGGTGACACGTCATCAACTCAGTAGAAAAGCTACGAAAATTGTCAAAAATGTTGTTGATATAAAGGGAGAAGGGAACTTTTCCGCAGTA…	MEILSSVAGKVAEYTVAPIGRQFSYLIFYKANFKELGKRVTDLEGKRDEIKQRVEEERRNGKTTFDVVQNWLNNVDDAIGEANQLQNDPRHAKVGCSRCSFPNVVTRHQLSRKATKIVKNVVDIKGEGNFSAVAYLPALDVVSTSTTRSNKNLESRKSITENIMHALRDPKVSMVGVYGLGGVGKTTLMNEVAQIAKHERLFDEVVIATVSKTPDIKTIQREIADQLGLQFRDESVACRGKRLHDRIKTERSILIILDDIWARLDLEMLGIPSGSEHGSCKLLMTSRNNDVLQVMDVQKDFKLDVLSEEENWIMFESLAGDTVHDINIKGTAIEIAKRCAGLPLRLEMKDVLLLCSVMGSFFIPEYIVTCAMGLDLFKGINTLAAARNRLFRILDTLKA…	TENIMHALRDPKVSMVGVYGLGGVGKTTLMNEVAQIAKHERLFDEVVIATVSKTPDIKTIQREIADQLGLQFRDESVACRGKRLHDRIKTERSILIILDDIWARLDLEMLGIPSGSEHGSCKLLMTSRNNDVLQVMDVQKDFKLDVLSEEENWIMFESLAGDTVHDINIKGTAIEIAKRCAGLPLRLEMKDVLL	None	None
19HZ0U	16	7976956-7981056	0	0	1	0	0	0	1	SATase_N	ATGTTCATTGCTATGGCTGTTTTTAATTTCATATATGTTTTATTAAGCAGTGCAAGCCTTCCAAGTAACACACTCTTTGATCTTTTTGTTGGGATCTTGAAATCTGACCAAGAAATCATGGATTCTGTGAAGGATAATCTCAAAGCAGTTAAGGAAAGAGACCCTGCTTGCATAAACCATGTGCATTGCTTCTTGAACTTCAAAGGCTTCTTAGCATGCCAATCTCATAGAGTTGCTCATAAGCTATGGCTTCAAGGAAGAAAAGTCTTGGCAGTTATGATCCAGAACCGAGTTTCCGAGATTTTTGCGGTTGGTATTCATCCCGGTGCTAAGATTGGAAGCGGGATTCTGCTTGATCATGTAACTGGATTAGTGGTTGGTGAAACTGCAGTGATTGGT…	MFIAMAVFNFIYVLLSSASLPSNTLFDLFVGILKSDQEIMDSVKDNLKAVKERDPACINHVHCFLNFKGFLACQSHRVAHKLWLQGRKVLAVMIQNRVSEIFAVGIHPGAKIGSGILLDHVTGLVVGETAVIGNIVSILHSVTLGGTGKASGDRHPKIGDGVLIGAGTCILGNIKTSLLKIEDSDCVHLLHTLSYFLRLTIMAESFIFSIAESLITKLASRAYQEASQVVGVYDDLQDLKTSLSYVKAVLLDAEQKQEQNHELREWLKQIKLIFYDAENVLDQVNCETLRKQVIRDYGTPKDKVGRFFSSSNPLVFRYKLALQIKDIRKRLDRVAADRDKFGLQVIDVDRRVVHSREMTYSHVVESDVIGRAHDKEMIVKLLMEPSLDNNGDSKHISVI…	KHISVIPIVGIGGLGKTTLAKLVFNDERIRESFPLKMWVCVSDDFNIKQLIIKIINAASNFVSTGALPGHQNLKELEVEQLQYCLRNMLEGQKFFLVLDDVWNEDRVKWVALQDLISVGAQGSKVIVTTRSPSIASMMGTVAYSHHLKSLSPEDSLRLFVRWAFKEGEEGKYPDLIMIAREIVDRCKGVPLAVRTLGSSLFSKHERQEWESLRDKEIWNLPQKKDDILPALKLSYDEMPSHLRQCFALLSLYPKNHYYISFGVASLWGAA	None	None
1ALG22	13	12070889-12073283	0	0	1	0	0	0	0	None	ATGGCAGATAGTGTGATTTCCTTTGTCCTAGACAACTTGTCCCAATTGCTAGCACGTGAAGCCAATCTGCTATGTGGCGTGGATAACAGGGTTACAACCCTTCAAAATGAGCTCAGCCTGATAAACGTGTTCCTCAAAACATCTGAAGGGAAAACCAAGAAAGAAATTTACAAAGAAATTCTTCGTCAGATCAGAGATGTTGCGCACCAAGCTGAGGATGTCATCGACACCTTTGTTGTCAACGTGGCTATGCACAGACGTCGAACCATGCTGGGGAAGATGCTCCGTGGTTTTGAACATGGAAAGTTGCTCCGTGATGTGGTTGTGAAAATAGACAGCATAAAAGCCACTGTCAATGACATAAGAGAGAACAAGATGAAGCTCAGCGATGTCTTTCAA…	MADSVISFVLDNLSQLLAREANLLCGVDNRVTTLQNELSLINVFLKTSEGKTKKEIYKEILRQIRDVAHQAEDVIDTFVVNVAMHRRRTMLGKMLRGFEHGKLLRDVVVKIDSIKATVNDIRENKMKLSDVFQQEGESSSAIEDEEKVLLLHRRRRNVEEHDVVGFVGESKAVIQLLKKESSQSNVVSIIGMGGLGKTTLARKVYNTDEVMSYFHCRAWVYVSNDCRVKELLLRLINCLMPNAESELGKKKKGKKHKRIQKPGGLSSLGVDELKLRVRNFLSMKKYLVVLDDLWKTQDWDDVKDAFPNDNNGSKILITSRLKEVASHTSPYYPPYYLQLLGDHESWELFSRKVFRGEECPSDIEHLGKQMVKSCGGLPLSIVVLGGLLANKGKSYKEWS…	KAVIQLLKKESSQSNVVSIIGMGGLGKTTLARKVYNTDEVMSYFHCRAWVYVSNDCRVKELLLRLINCLMPNAESELGKKKKGKKHKRIQKPGGLSSLGVDELKLRVRNFLSMKKYLVVLDDLWKTQDWDDVKDAFPNDNNGSKILITSRLKEVASHTSPYYPPYYLQLLGDHESWELFSRKVFRGEECPSDIEHLGKQMVKSCGGLPLSIVVLGGLLANKGKSYKEWSKVVGHVNWYLTQDETQVKDIVLKLSYDNLPRRLKPCFLYLGIYPEDCEISVRPLLQKWVAEGFIQQ	None	None
1DE133	12	3983522-3989366	0	0	1	0	0	0	0	None	ATGGCTGGACCACTATTTTCTGGAGGTTTAGTTTCTGGCTTGGCCAACGTTGTTCTAGACAGGCTCAGTTCACATGAGTTTGTCTTGGTGTGGGGCAACAAGCTGGTTGAGAGGCTCAGGACTGCTATCCGGGTTGCAGAAGATCTGGCTGCTAACATTGAGCAGGAGCAGTTTGGAAACGAACTTGTGAGAAAATGGCTTGATAGTTTCAGGGATGCTCTCTACACTGCTAATGATTTGCTGGACGATGTGCTCACCAAAGCCGCCACTCAAAAGGTGGTACGTTTCTGGCGCTTTAACTACGTCAATCCTGAAGGTAGGCAGACAGTAGTAGATAAGATGCAAGAGGTGGTTGAAAGAATAGAAGAACTTGCGAAAAGGGAATCTAGCCTTGGTCTC…	MAGPLFSGGLVSGLANVVLDRLSSHEFVLVWGNKLVERLRTAIRVAEDLAANIEQEQFGNELVRKWLDSFRDALYTANDLLDDVLTKAATQKVVRFWRFNYVNPEGRQTVVDKMQEVVERIEELAKRESSLGLIFIPTGSPSLRLRPPSTSLVKRNVFGRDGDQQALIKMLNDNNHHNLSVISIVGMAGVGKTTLAQCLYNNMDVRMEFDLRAWICVSEHFDVVDATKNIIKRISWGVCSLDSFDLLQQDLKEKLLGKKFFIVLDDVWSEDADKWNSFITPFQHGRKGSTILLTTRKVNVGSGIQNCNSYPLEKLSDDYCWSIFADNVFFPKLNGSSDLERIGRKIVEKCDGLPLAAETLGSFLRAKHDAREWNKILSSNILQIPTIENKVMSSLLTSY…	QQALIKMLNDNNHHNLSVISIVGMAGVGKTTLAQCLYNNMDVRMEFDLRAWICVSEHFDVVDATKNIIKRISWGVCSLDSFDLLQQDLKEKLLGKKFFIVLDDVWSEDADKWNSFITPFQHGRKGSTILLTTRKVNVGSGIQNCNSYPLEKLSDDYCWSIFADNVFFPKLNGSSDLERIGRKIVEKCDGLPLAAETLGSFLRAKHDAREWNKILSSNILQIPTIENKVMSSLLTSYYHLPTYLKQCFIYCSLFPKDYYFDKDELILLWMAEDLL	None	None
1EPI1N	5	90120967-90128058	1	1	1	0	0	0	0	None	ATGGCTGATTGGACCTACGATGTGTTCTTGAGTTTCAGAGGCAAAGATATTCGGCAACGGTTCATTGGCCATCTCTATAAAGCTCTTTGCCGGAGGGGATTCCACACCTTCATTGATGACGTGGAGATCGAGCGAGGAGAGGATATCACACGCTCACTTCTCACTGCAGTTGAAAACTCCATGATTGCAATTCCGGTGTTCTCGGAAAACTATGCAACTTCAAGTTTCTGCTTGGACGAACTGGTTAACATCATGGAGTGTGCCAAGACGAAGGGGCAGATTGTTTTGCCGGTGTTCTATGACGTGGATCCTTCCGATGTGCGAAATCTGAGGGGGAGTTTTGGTGAAGCAATGGAAAAACATGAGGAGAGGATGAAGCTCAAGGAAGATAAAGAGAGG…	MADWTYDVFLSFRGKDIRQRFIGHLYKALCRRGFHTFIDDVEIERGEDITRSLLTAVENSMIAIPVFSENYATSSFCLDELVNIMECAKTKGQIVLPVFYDVDPSDVRNLRGSFGEAMEKHEERMKLKEDKERLEKWKMAFMQAANLSGFHFKLGAESECEFTEKIVKTVSKWIHHTCLYVSDQVVGLESQIPELNLLLDVESSDRVHMVGIHGIGGIGKTTLARAVYNSIADSFEGVCFLGNVRENSITHGLVYLQQMLLSKLVGDERDIKLGDVSEGKKVIERRLNRKKVLLIVDDVDRLEQLKAVAGDSVWFGSGSRIIVTTRNKGLLTSHGIVRTYEVEKLNDKEALDLLRWNVFKTREVDPSYSYILNRTVAFASGLPLALEVIGANLFGKSKD…	ESSDRVHMVGIHGIGGIGKTTLARAVYNSIADSFEGVCFLGNVRENSITHGLVYLQQMLLSKLVGDERDIKLGDVSEGKKVIERRLNRKKVLLIVDDVDRLEQLKAVAGDSVWFGSGSRIIVTTRNKGLLTSHGIVRTYEVEKLNDKEALDLLRWNVFKTREVDPSYSYILNRTVAFASGLPLALEVIGANLFGKSKDEWESALDQYKRSPKREIQEILKVSFDGLEEEEKKIFLDFACFFNGYRS	None	None
1L886L	12	117501455-117505674	0	0	1	0	0	0	1	None	ATGGCTGCAAAACTTGAAGGTGGTGGAGCTTATCTCTCTTCCTTTGTAGATGTTGTTTTAAAGAAGCTGTATTTAGTACTTGATGACGACGACTCATTCACCGAAAGGAACAACTTGCTTGGAAGATTGGAGAAAAGTCTGTCTGATGTTGGACCTGTTCTTGATGATGCTGAGCAGAAGCAGTTCACTAACGAGAAAGTGAAGAGTTGGCTTGATGATCTCCAAGATGCTCTCTATAAGGCTGATGACTTGGTCGATGAACTCTCCACTGAAGCTGCCATTGCCACCCAAAGGGATCCAGGTAACTCTTATTCCTGGTCTCATCCGGTTGATTCATATATTAATTATAGTAGTGGCAAGGAAAAAGTAGTTCAAAGACTAGAGTATGTTGTAGCACGC…	MAAKLEGGGAYLSSFVDVVLKKLYLVLDDDDSFTERNNLLGRLEKSLSDVGPVLDDAEQKQFTNEKVKSWLDDLQDALYKADDLVDELSTEAAIATQRDPGNSYSWSHPVDSYINYSSGKEKVVQRLEYVVARKNLLHLKESAKVDMSSWRTPSTSLVVSSDIFGRDNDKEKIIKLLLNDTCHAESPVTVIPIVGLGGIGKTTLAQLVYNDAKVAKNFDLKVWVCVAENFDPVNLTRIILKKITSCSCDTDDFESLQTDLKDKLAGKRFLVVLDDVWDDREDIWEDILKPFWYENNGSKILLTTRSEKVASVFTATNQHYQLRLLSDQDCWSVFFRHSSLSINSKQYATLEPIGRKIVEKCKGLPLAVKTLGGLLRHKYNVGDWENILESEIWELPEDK…	NDKEKIIKLLLNDTCHAESPVTVIPIVGLGGIGKTTLAQLVYNDAKVAKNFDLKVWVCVAENFDPVNLTRIILKKITSCSCDTDDFESLQTDLKDKLAGKRFLVVLDDVWDDREDIWEDILKPFWYENNGSKILLTTRSEKVASVFTATNQHYQLRLLSDQDCWSVFFRHSSLSINSKQYATLEPIGRKIVEKCKGLPLAVKTLGGLLRHKYNVGDWENILESEIWELPEDKSKIVPALRVSYHYLPSHLKRCFIYCSLFPEDYQFDKNELILLWMAEDLVLPN	None	None
1LLD00	18	2265587-2279050	1	0	1	0	1	0	0	None	ATGGATGATTCAGAGCTCAATATGAAAAACCTTCAGATGATTATATTGTTTAATTGGACCGACCATCACAGTAATCACAAGCAAGGTTTTGTGAAAAGTGCAAACAACCTGATCCTGTCATTTATATGTATGTTCATTGATGAAGCAGATACTTGTGTGATCTTCGATAATTTTTGCAAGGAAGAGGATATGGCTGCGCATGCTTCTTCTGAGATTATTAAGTATGATGTCTTCCTTAGCTTCAGAGGCACAGACACTCGCTGTAGTTTTCTCAGCCATCTGCGCAAGGCTTTAGAGGACGCGCACGTCAAGACATACGTGGATTACATGCTCAGAGAAGGAACTGAAATATCACACTCACTCCTTGCAGCCATTGAACAATCAGAAATTGCTTTGATC…	MDDSELNMKNLQMIILFNWTDHHSNHKQGFVKSANNLILSFICMFIDEADTCVIFDNFCKEEDMAAHASSEIIKYDVFLSFRGTDTRCSFLSHLRKALEDAHVKTYVDYMLREGTEISHSLLAAIEQSEIALIIFSQDYASSKWCLEELAKIMECSKQNGQIVIPIFHNVDPLWVRHQKESYHHALANHEVRFADRVQIWRDALKEAANLSGFDSQSRFKDDAHLVGEIVKRVLQRLNQSPQGDLQGLVGIHGPIEKLVSLCTESEAVIIGLWGMGGVGKTTLATAVFNRLCDGFEGFCFLKNVRERAEKYGIDHLKTELLSKLLKEDATPFVTPGGITNFAKKRLSRTKVLVVLDDVNDSDQMEDLCGGHTRFGASSRIIVTTRDKHVLLRADADHIH…	IEKLVSLCTESEAVIIGLWGMGGVGKTTLATAVFNRLCDGFEGFCFLKNVRERAEKYGIDHLKTELLSKLLKEDATPFVTPGGITNFAKKRLSRTKVLVVLDDVNDSDQMEDLCGGHTRFGASSRIIVTTRDKHVLLRADADHIHQVKTLNSDDSLQLFSLNAFKQNCIIKAEQVELSKRVLNYCKGLPLAIKILGSFLKGKTQQEWESELAKLEKMPDEKIQSILRLSYNELDRNDRNIFLELACFFDR	None	None
1RZ0PJ	4	125978283-125982796	0	1	1	0	0	2	3	None	ATGGGAAGACCGAAGGAAGAACGTTACTGGAATCAAGTTACAAAAGAGGCAGACCGAACGTGGAAGTGCAACCGATGTGGACGTCAGTTCAGTGGAGGTGTTTCTCGAATTAAAGCTCATGTCAATCGGATTCCCGGTAAAGGTATCTCTATATGCTCAGCTTCACCAAATGATAATCATTTACAACCACAACCACAAGAAACTGCAAATCCAATGAATCCAGGGGAAGTGGCTGCTGAAGATGATGACCATGAAATAGTTGATGCCTTCTTTGGAGGTTTAATGCAGCATTCAATTAATATTATTAGTCAACCCATCAACTTGCTGGGAGGGTCAGCAGCGGTGGCCCAAAGCAACAATGATGGTTTTGTAAGTGATGAGATTAAAAAGTTAACTGAA…	MGRPKEERYWNQVTKEADRTWKCNRCGRQFSGGVSRIKAHVNRIPGKGISICSASPNDNHLQPQPQETANPMNPGEVAAEDDDHEIVDAFFGGLMQHSINIISQPINLLGGSAAVAQSNNDGFVSDEIKKLTELLHDLTLEEDDIKGELEWLKSEGKQSKTQVDDWLNELQELRNEVGDCLNLAMGAVHYFNENYPHYLGQMQQLTAQVSELKKKKPVVLSNEFVGKDFEKNVKKMWELVGDEKVLMIGIHGMGGVGKTCLATYMETQIIRKGTFNHVIWVTVSRDNSILKLQEDIARRIGAKLNGDDDERTRAAHLSSALSEKGKWVLILDDVWKFIDLEKVGIPRCRINGSKLITTSRLKHVLRQMDCPRLNIITMDLLSDSEGLELFLVKLGEDHR…	KNVKKMWELVGDEKVLMIGIHGMGGVGKTCLATYMETQIIRKGTFNHVIWVTVSRDNSILKLQEDIARRIGAKLNGDDDERTRAAHLSSALSEKGKWVLILDDVWKFIDLEKVGIPRCRINGSKLITTSRLKHVLRQMDCPRLNIITMDLLSDSEGLELFLVKLGEDHRTPANLPYRYKIFKIAMFIARECNGLPLAISVMARTMKGIDSIHQWRHALNKLERGEMGEEMKEEVFQVLKLSYDNLMDTRLQNSFLHCALYFEILDYDNMI	None	None
1U71WU	5	2385332-2391037	0	1	1	0	0	0	1	None	ATGGCCGACGCTCTACTTGGAATTGTCGTTGAAAACTTGCACACTTTTCTGCGGGACCAGCTCGCAACCTTCTATGGTGTTCAATCGCAGATCCAAGAACTATCCAGTAATCTCACTGCAAGCCACGCCGTTAAGGATTGGTTGAACAAGCTCTCTGATGCAGCCCACGTGCTCGATGATATGCTGGATGAGTGTTCAATAAAATTCAACGCTCTGCAAATCCCGCACGGAAATTGTTTTTCATGTTTCAATCCGGAGATGATTTTGTTTCGTTTTGATATTGGTAAGAGGATGAAAGCTATTAGAGATAGGTTCCTGCAGATTGATGAAGAAAGAAGAAGGTTTGAGTTGCAGCCAGGGGTTGTAGAGAGGCTTCAAGAAGACGAGGAATGGCACCAG…	MADALLGIVVENLHTFLRDQLATFYGVQSQIQELSSNLTASHAVKDWLNKLSDAAHVLDDMLDECSIKFNALQIPHGNCFSCFNPEMILFRFDIGKRMKAIRDRFLQIDEERRRFELQPGVVERLQEDEEWHQTSSLITEQRIYGRHQDIETIVELLSTGAGDGDGEDLAVYPIVGVGGLGKTTLARWVFNDERVIKHFDFRIWVCVSNDFNMMRILKSIVESATKKNPDLFTLEAMQKRVQEELLGKRCLIVLDDVWNEDQDKWEKLKYTLQCGSGTKGASILVTTRLESVASIMGTCPFHHLLPLSEDENWLLFKHYAFGQEREERAELVTIGKEIVKKCAGSPLASKALGSLLRFRNDVKQWLSVKISKLWDIPEGNAIMGALRISYFNLDLSIRR…	EDLAVYPIVGVGGLGKTTLARWVFNDERVIKHFDFRIWVCVSNDFNMMRILKSIVESATKKNPDLFTLEAMQKRVQEELLGKRCLIVLDDVWNEDQDKWEKLKYTLQCGSGTKGASILVTTRLESVASIMGTCPFHHLLPLSEDENWLLFKHYAFGQEREERAELVTIGKEIVKKCAGSPLASKALGSLLRFRNDVKQWLSVKISKLWDIPEGNAIMGALRISYFNLDLSIRRCFSFCAIYPQDFQIVKEQLIHLWMANGLIKA	None	None
1VD9HF	19	4972662-4978485	0	0	1	0	0	0	1	None	ATGGCTTCAAAACTTGAAGGTGGAGCTTATCTCTCTTCTTTTGTTGATGCTGTTTCAAAGAAGTTGTCTTCAATACTTGAAGATGATGACTTTGTCCTCCAAGGAAACCACTCTGCTCGGAAGTTGCTTGAAAAGTTGGATGATTATCTGTGTGATGTTGAACCTGTGCTTGAGGATGCTGAGCTGAAGCAGTTCGGTAACGATAGAGTGAAGAAGTGGCTTGTTGATCTCCAAGATGCTCTCTATATGGCTGATGACTTTCTTGATGAACTCTCCACTAAAGCTGCCACTGCCACTCCAAGGGATCCAGGTAACTCTTCTCCCTGGTCTTACTCTGTTGATTCAACTATTGAAGATAATGGTGTCAATGTCATCGAAAAAATAGTTGGCACACTAGAG…	MASKLEGGAYLSSFVDAVSKKLSSILEDDDFVLQGNHSARKLLEKLDDYLCDVEPVLEDAELKQFGNDRVKKWLVDLQDALYMADDFLDELSTKAATATPRDPGNSSPWSYSVDSTIEDNGVNVIEKIVGTLEFLVGRKDKLGLIKSAKLDTSWRIPSTSLVVSSDIFGRDQDKENIIKLLLDDTCDAQSPVTVIPIVGMGGIGKTTLAQLVYNDIKVVAKFETRAWVCVAENSDPVNVTRTIAGAIDFPSCNMDNFDSLQTDLKMKLTGKTFLVVLDDVWHDQRETWEDFLKPFRYGSNGSKILLTTRSEKVASVFATNNLHYRLSLLLEEDCWSVFLKHSSISTNSKQYTTLEPIGRKIVEKCKGLPLAVKTLGGLLRNKYYEGDWENILESEIWEL…	QDKENIIKLLLDDTCDAQSPVTVIPIVGMGGIGKTTLAQLVYNDIKVVAKFETRAWVCVAENSDPVNVTRTIAGAIDFPSCNMDNFDSLQTDLKMKLTGKTFLVVLDDVWHDQRETWEDFLKPFRYGSNGSKILLTTRSEKVASVFATNNLHYRLSLLLEEDCWSVFLKHSSISTNSKQYTTLEPIGRKIVEKCKGLPLAVKTLGGLLRNKYYEGDWENILESEIWELSEDDSKIVPALRVSYHYLPSHLKRCFVYCSLYPEDYEFDKDELILLWMTEDLLQ	None	None
1VN7JI	14	141416418-141422328	1	0	1	0	0	0	0	None	ATGGCAGGTTCCTCATCATCAGATCAAGGTGTATCACATTTCAAGTATGATGTTTTTCTGAGCTTTAGAGGCTACACAAGACTCAGATTCACAGACGCACTCTATCATGCTTTGATCAACAACGGAATCGACACCTTCAGAGATAACGACAAGCTGAGAATAGGCAAGGAGCTGGAAGGTGCTCTTCTAGAAGCAATTGAAAGTTCAAGGATGTCAATTCTTATACCGTGTGATGAGTATCCAACCTCCAAGTGGTGCCTTGATGAACTCGTCAAGATCATGGAATGTTCGGAGAATGGTAGGAAGCGACCGGTGTTACCAGTGTACTACTATGTGGAAAGATCAGATGTGCAGTACCAGCTCAACGAATATGCAAAAGCCATGACTGCTCATGAAGAA…	MAGSSSSDQGVSHFKYDVFLSFRGYTRLRFTDALYHALINNGIDTFRDNDKLRIGKELEGALLEAIESSRMSILIPCDEYPTSKWCLDELVKIMECSENGRKRPVLPVYYYVERSDVQYQLNEYAKAMTAHEEKGRYNHKLEAWRSALSEVGKIYGQRCDQNTPFGMAINKIVEEVIKRLPPLPLYIHRPLGCDSELEEAKSLLQIGSSHACRLMLGIHGDGDLSQFVAELYNKIRCDFASASFLSGISKKTNASGGGLEDLQKTLLSEMKEKVKNKIGSTFSGSFEIKRRLGKKGVLLILDDVDNIQQLKSLAGEIDWFGPGSRIIITTRYEDVLDEHAGVDIKKYRFDEGEFEGNGGSSTMMEENVVGLEEDFNVIINQLKEEDSARNVVSIVGMGG…	EEDFNVIINQLKEEDSARNVVSIVGMGGLGKTTLARKVYNSDEARELFPCRAWATVSKECMPTEVFKELLKCLKVPEADYENAGEEKLKDMVRKRLNGKKYLVVLDDVWEANVWDKLKGPLPDNNNGSMILVTTRNDQMANYTRSKEPHHQLHLLDEDQSWEMFRNKVFGREECPPPLELIGRSIAFESCKGLPLAIKTIAGIVAKKERSEDAWEEIKNLLPYWSVAEDKEGEEMMKILKYSYDDLSEKMKPCFLYLGVFLEDAEILVRDLIQLWMSEDFIKPI	None	None
1X0C2C	7	2524091-2533105	0	1	1	0	0	0	0	None	ATGTTGGAGCTAACAAGTAGGAGAGGACCCATTGCAGCCCAATCTCTAGAGCTTCCAGTTCCACAGTCTGCTCCTGCCAAGATAATGGTGTCTTGCCCTGCAGCCTTTCTATGTGGAACCATGTTCTGCTCCCGATTAAGTCCCTTAGTAGTCCCATACGATGGCAAATCGTGCATCTTTGGGGGTCACTATGGAATTGCAAAGTGGGTTGAGATCTATAGCCTAAAATCAGGTCTATCACTACCAGAAATACGGATTAAAGTTTCCCGTAATGCACGGAAAGGGAGAAAATTTGGAGTAATACAACATCACCTTGCACTTGCTGCCATATCTGTGCTTGTGAGCTTTATAATGGGTCATCAGGGACATGTTCTGACGACGAAACCAGAACATCTTAGG…	MLELTSRRGPIAAQSLELPVPQSAPAKIMVSCPAAFLCGTMFCSRLSPLVVPYDGKSCIFGGHYGIAKWVEIYSLKSGLSLPEIRIKVSRNARKGRKFGVIQHHLALAAISVLVSFIMGHQGHVLTTKPEHLRRKLETKVEQVQEQFDFESRESTFNGIFEALQDDSISSVAVYGMGGVGKTTLARHVGKRVKEMNMFDLVLPVHVTTAENVKRIQGDIAAGLGLRLGEESDLAERQRQLSLRLRNEEHVLIILDDLWDKLDLQKIGILNNHCKVLLTTRSQQVAYLMGCQRSFHLFLLTLEENWDLFKRCAGIHDDRFEPDLLAIAREVSAHCEGLPLTISILGSALRARTVDLWKQVLKDLMSSRRKSLNWEDDKDHEILIEDLFQQVIRLRLCSKT…	ESTFNGIFEALQDDSISSVAVYGMGGVGKTTLARHVGKRVKEMNMFDLVLPVHVTTAENVKRIQGDIAAGLGLRLGEESDLAERQRQLSLRLRNEEHVLIILDDLWDKLDLQKIGILNNHCKVLLTTRSQQVAYLMGCQRSFHLFLLTLEENWDLFKRCAGIHDDRFEPDLLAIAREVSAHCEGLPLTISILGSALRARTVDLWKQVLKDLMSSRRKS	None	None
1ZVJ53	12	101597643-101607610	2	0	2	0	0	0	0	None	ATGTCTTACCAAAACCAAGAATATGATGCGTACATTAGTTCTGGATTGAACTTCCTTGATCCTTTTTTTTCAGATCTCTATGCTGCACTCAGATATGTTGGACTGCATGTTTTAGCAGACCAAGCCGTGGTCAAGACTAATGAACTTTTATTATCTGGCGCAATCGAACGATGCAGAGTTTCTATCATAGTTTTCACAATAGATTATGCTAAATCAGCCCTGTGTTTGCAAGAGCTGGTGAAAATAATGGAGTGTCATCGGAGCAGCAAAGATCAGAAGGTTGTGCCCGTGTTCTATTGCTTAGATCCCTCCCAAGTATGCAATCTGAGCGGTTATTTTGGGCAGATTTTGTCTGATACTCTGCAAGGAACGGATGAAAACATGATGTTGAGTTTTGCG…	MSYQNQEYDAYISSGLNFLDPFFSDLYAALRYVGLHVLADQAVVKTNELLLSGAIERCRVSIIVFTIDYAKSALCLQELVKIMECHRSSKDQKVVPVFYCLDPSQVCNLSGYFGQILSDTLQGTDENMMLSFATALRQVASISPRFLPDIGNKIKVMNDIVGHVTSLIDSAKLFIAKHPVGVDSRVQDLIQLLNNQNEDGVLIMAIWGMAGIGKTTIAKALYNQISHNFEVKKFVPNIKDRIMKNSARTSSLEEELLLFFQERVTTKTHNADSTRDKWWGLPHIKVLLILDNVRSERELEVLPVTRECFGPGSIIIITTRTKHDRLHEIGVNHIYRVKEMDYNECVELFSWSAFNKATPERSYSGLINYAIEYSDGLPLALVCVGSAVSEKGIEEWENV…	SRVQDLIQLLNNQNEDGVLIMAIWGMAGIGKTTIAKALYNQISHNFEVKKFVPNIKDRIMKNSARTSSLEEELLLFFQERVTTKTHNADSTRDKWWGLPHIKVLLILDNVRSERELEVLPVTRECFGPGSIIIITTRTKHDRLHEIGVNHIYRVKEMDYNECVELFSWSAFNKATPERSYSGLINYAIEYSDGLPLALVCVGSAVSEKGIEEWENVLDSFKRFPLQDVWQVLKENID	ESRVEEVIELLKDQQQENPLLLGIWGMGGSGKTTISKAIYNKLFREFEGRCFLLNIREVWDQDNGILYLQQQLLSSIFKTTKIKVENIESGKSILEKRLGQKKILLVLDDVDKLEQLNSLAASRKWFCPGSIIIITTRDEHLLSCLRIDKLYSMKELNDKESIELFSWHAFKEPCPKEEFASLANEVVSYCERLPLALEVIGSHLFNRKVCEWRSVLNKLKTIPNNDVQKKLKISFDGLSDDRDREIFLDVAFF	None
1ZZE7Q	7	371569-375051	0	1	1	0	0	0	0	None	ATGAGAAATGAGCTTACCTGTGCTGTGCTTTCCTCCTCTTCGCAGTTCTCTCGCAGCAATGGAAATGCTCCATTTCTCCCGATTAAGTGTCAACGATTCTATCCTCATTTCAATCACAATACTAGTCACCAAAAAAATCCCAATACTAAAGTCCAAGTAATAGAAGAAAATAAGAAAAAGTGGACCAAGGCTTGCTTTCATAGGAGAACTTGTGATTGTTGGAAGTTGAAAAGACGTGACTTCCCTGCTGCACCCATTCACTTGTCAAGTGAAGTTGCATTTAGTGGAGTATTGATGGATTTTGTTAGCAGCTTTGCCGCTTCAATTTCAAGAGACTTGGTCTGTGGAGCAGTAGACGAATTACGCTATCCTTGCTGCTTCCACGACCTTGTTGAGGGC…	MRNELTCAVLSSSSQFSRSNGNAPFLPIKCQRFYPHFNHNTSHQKNPNTKVQVIEENKKKWTKACFHRRTCDCWKLKRRDFPAAPIHLSSEVAFSGVLMDFVSSFAASISRDLVCGAVDELRYPCCFHDLVEGLEHEDKMLVDTKKRVQEHVHHQKRQLKKTDELMHKWLNQANNLSNDVDNLLTETRTNKIYCFGKCPNLFWRYRLGKKLVKNKGDVKKCIGEGSKYMQFERLASLPGLRYFSPERCLKFESTQSAYDQLMQALNDDTVNMVGMYGMPGCGKTTLAMEVGRKAKEEGLFGEVVFVPVSSVVEIQRIQEKIASWLQFDFPQKEEIQRAQCLDKFIGENHENVLLILDDVWHRLDFEAIGIPSFKNHRGCKVLITTRSEAVCSLNDCQKK…	YDQLMQALNDDTVNMVGMYGMPGCGKTTLAMEVGRKAKEEGLFGEVVFVPVSSVVEIQRIQEKIASWLQFDFPQKEEIQRAQCLDKFIGENHENVLLILDDVWHRLDFEAIGIPSFKNHRGCKVLITTRSEAVCSLNDCQKKIRLKTIELEEAWKLFQTQAQITEDTSNALKKLAQEISDKCEGLLVAIVAIANTLKGKGEADWKVASDNLKRCKPVIIEGGLQNPYKILRVSYDNLDPVEQSLFLLCSVFPEDFEIPVEDLIRIAIGVGLVE	None	None
215SB7	11	389711-402543	0	0	2	0	0	2	2	None	ATGGCTGCTGCAATTGTGGGAGAAGCGTTGCTCTCAGCTGTTGTGGAAGCTTTAGTTGGCAAGATCTCCACTGAGATTTCGGAGTTCTATCAGAGCAAGAAACTTGATGAATCGCTGCTTGAGAAGCTTAAATTGACGCTGCTAAGTCTTCATGCTTTTCTGGATGATGCTGAGGAAAAGCAGATCAAGATTGCTTCCGTGAAGGCATGGCTTGATGAACTCACTCAAGCTCTTTTTGACGCCGATGACTTGATCGACGACATCACCACCGAAGCTCTCCGTCGCAAAGTGGAAGCCCGCTATCATCAAACTGTCAGTTCTAAGGTGCGAAAGGTCCTCTCCTCTCCTTTCAAGTGGCCTTACCGAGAGATTAATTCCAAGATGCAGAAGTTGTTTGAA…	MAAAIVGEALLSAVVEALVGKISTEISEFYQSKKLDESLLEKLKLTLLSLHAFLDDAEEKQIKIASVKAWLDELTQALFDADDLIDDITTEALRRKVEARYHQTVSSKVRKVLSSPFKWPYREINSKMQKLFERLEHFAQRAHNLPLEKGVSSNVWRATPTNSAVDDSAICGRDDERKNLREYLLSEDVVTDGGSKIGVLAIVGMGGLGKTTLAKLLYNDAQVNEKFDVKAWASVSKDFDVVKLAKSLLESVTSAATTLDNFDTLRAELQKKLSDKRFLLVLDDIWNARYVDWTNLMHIFNVGQMGSKIIVTTRHQNVVDIVKAMRTCHLEPLANEDCWTLLSKHAFRAPKCTELSSNLEEIGRKIAQKCGGLPLAAVAVGSLLSTKLSTEQWSKVLNS…	SKIGVLAIVGMGGLGKTTLAKLLYNDAQVNEKFDVKAWASVSKDFDVVKLAKSLLESVTSAATTLDNFDTLRAELQKKLSDKRFLLVLDDIWNARYVDWTNLMHIFNVGQMGSKIIVTTRHQNVVDIVKAMRTCHLEPLANEDCWTLLSKHAFRAPKCTELSSNLEEIGRKIAQKCGGLPLAAVAVGSLLSTKLSTEQWSKVLNSNLWHLTGEEVQPALLLSYHFLPASLKQCFAYCAIFPKNSELHKEKLVQLWMAQGFVYVSQ	IGVLAIVGMGGLGKTTLAKLLYNDDQVREKFHVKAWVSTSKDFDVVKLAKSLLESVTSAATNLDNFDTLRAELQKNLSGKRFLLVLDDIWNVRYVDWTNLMHIFNVGQLGSKIIVTTRHERVVSVVNATQTCPLKPLMNEDCWTLISKHAFATHKCTEQSNLEETGRKIAERCGGLPLAAVALGGVLRTKVSNDYWNKVLTSNLWNLTKEDVQPALLLSYHFLPAFLKQCFAHCAIFPKNSELHKEKLVQLWMAQGFVYVSQ	None
232QQF	9	6826739-6832278	1	0	1	0	0	0	0	None	ATGGCTCACTCTGTTGCATGCTCATCTCTGGTCTCCCCCAAAAGGTACGATGTATTTATTAGCTTCCGAGGGGAGGACATCCGCACCGGCTTCACCAGCCATCTTCATAAGGCTCTTACCAACAAGGGAATCGAAACATTCATAGATTATCAACTTGAAAGAGGAGATGGCATTTGGGATTCACTTTGTAAAGCAATCGAAAACTCATACATATCGGTGGTCGTCTTTTCTAGACACTACGCTTCCTCAACATGGTGCTTGAAAGAACTGGTGAAAATAATGGAGTGCAGAAAACATCTAGGGCTGCTTGTTATTCCTGTGTTCTACGATACAGATCCATCACAGGTACGCTATCAGAGAGAGACTTATCAGGAAGCTTTTTCTGAACAGGAACGGAAT…	MAHSVACSSLVSPKRYDVFISFRGEDIRTGFTSHLHKALTNKGIETFIDYQLERGDGIWDSLCKAIENSYISVVVFSRHYASSTWCLKELVKIMECRKHLGLLVIPVFYDTDPSQVRYQRETYQEAFSEQERNLLNDESEERRWRAALAEATDLSGFDSQSRDESLLIKDIVKDVLQKLLEFGYSNTTKRLVGIEETRKHVELLLKNARRIGIWGIGGIGKTTIAKVVFTILTPHYDSVCFLENITEESKYGELAYLRGKLLEQLKQINPIGKVVGTKLTTRSLKKALIVLDGVDTLEQLEYLCEESKVLDDLPEDSRVIITTRNRCLLTNKVDEIYEVKALSPEESLKLFSLRAFREIHPKEGYEELSKRAVEYAGGIPFALNALGSYLSSSRSLDKD…	KNARRIGIWGIGGIGKTTIAKVVFTILTPHYDSVCFLENITEESKYGELAYLRGKLLEQLKQINPIGKVVGTKLTTRSLKKALIVLDGVDTLEQLEYLCEESKVLDDLPEDSRVIITTRNRCLLTNKVDEIYEVKALSPEESLKLFSLRAFREIHPKEGYEELSKRAVEYAGGIPFALNALGSYLSSSRSLDKDFWESTMRKLENSPN	None	None
23IZS7	15	2095653-2101711	0	0	1	0	0	0	2	None	ATGGCTGAATCTCTACTTCGAATGGTGATTGAAAACTTGCAAGCTTTTGTTCAGGACGAGCTTGCAACTCTTTGGGGCGTCCACTCTCAGATTCAAGAGCTGTCAGGGAACCTTGCTGCAATCCATGCAGTGGTCCAAGATGCTGAAGAGAAGCAGATCAGAGAGCGTGCTGTGAAGCTTTGGCTGCAGAAGCTTTCAGATGCAGCACACGTGCTTGATGATATCTTAGATGAATGTTCAATAGAGTCCAATCGTCTACACAGTGAGCAGTGCTTAACTCGTCTTGATCCTGTGACAATTATGTTTCGTCGAGACATCGGTAAGAGGATGAAAGAGATGGTTGACAGGTTTCGTCAAATTGATGAAGAAAGGAGAAGGTTTGAATTGCGTGGAAGAGTT…	MAESLLRMVIENLQAFVQDELATLWGVHSQIQELSGNLAAIHAVVQDAEEKQIRERAVKLWLQKLSDAAHVLDDILDECSIESNRLHSEQCLTRLDPVTIMFRRDIGKRMKEMVDRFRQIDEERRRFELRGRVPERQQEDEAWRQTCSGITEHNIYGREQDTENILEFLSRSADSSNDLSVYPIVGMGGLGKTTLVRWVYNDKKVIEHFDLRIWVCVSTEVNTMRILESIVESTRGHNPNLSTLEAMKNKVQEVLLGKRYLLVLDDVWSTDKWEDLKSVLLCGGGTKGAAILVTTRVESVASVMGTCPAHHLSPLSEDDNWLLFKYHAFGSDKVERRELVAIGKEIVKKCGGSPLASKALGSLLRNKKEEIQWVNVLESKFWDILEDDAIIVRALKISY…	REQDTENILEFLSRSADSSNDLSVYPIVGMGGLGKTTLVRWVYNDKKVIEHFDLRIWVCVSTEVNTMRILESIVESTRGHNPNLSTLEAMKNKVQEVLLGKRYLLVLDDVWSTDKWEDLKSVLLCGGGTKGAAILVTTRVESVASVMGTCPAHHLSPLSEDDNWLLFKYHAFGSDKVERRELVAIGKEIVKKCGGSPLASKALGSLLRNKKEEIQWVNVLESKFWDILEDDAIIVRALKISYFHLKLSLRQCFAFCAIFPQDFRMEKEQLIHLWMANGLIKS	None	None
25Q9K5	12	2793908-2797486	0	1	1	0	0	1	1	None	ATGGCTGGAGTTCTTGTTGGGGGAGCTTTTCTCTCTGGCTTCATTAATGTTGTCCTCGACAGGTTCATTTCGGGAGAGACTTACAACTTGGTTGTGGGGAAGAAGCTTGGCTCTGAGTTGGTGAGAAGGCTGAGGACTGCTCTCTTGGCTGCCGAAGCTCTGGTTGCTGACGCTGAGCAGAAGCAGTTTGGTAAACAATCTGTGAGGAAGTGGCTGGATGATCTGAGGGATGCTGTCTACAAGGCTGATGACTTGCTGGACCGTTTCTGCATCAAAGCTGCAACTCAGAAACAGGTACCAACTTTCTTGCCGAGCTTCCTCAATTTTGAAAATAGGAAGATTGTCAATGAGATAGAAGAGGTTGTTAGAACAATAGAAGATCTTGAGAGATGCAAAGAA…	MAGVLVGGAFLSGFINVVLDRFISGETYNLVVGKKLGSELVRRLRTALLAAEALVADAEQKQFGKQSVRKWLDDLRDAVYKADDLLDRFCIKAATQKQVPTFLPSFLNFENRKIVNEIEEVVRTIEDLERCKESLGLEKISTSSSSWRAPSTSLVRGNVYGREDDQQALIKMLNDNTEHHLSVISIVGIGGVGKTTLAQWVYNNGDLMKEFDLKAWVCISENFDIVEMTRNVIKGILGGAWSLDDFNSLQHVLKEKLSNKKFFIVLDDVWSDDGDKWSYFMTPFQYGKKGSVVLLTTRGKNVALAVQNCRPYFLKGLSEDYCWSVFANNASFPESNGRATLEEIGRKIVKKCDGLPLAAETLGRLLRTKHDVEEWNKILMSDIWGFSMEKSKIIPALLI…	EDDQQALIKMLNDNTEHHLSVISIVGIGGVGKTTLAQWVYNNGDLMKEFDLKAWVCISENFDIVEMTRNVIKGILGGAWSLDDFNSLQHVLKEKLSNKKFFIVLDDVWSDDGDKWSYFMTPFQYGKKGSVVLLTTRGKNVALAVQNCRPYFLKGLSEDYCWSVFANNASFPESNGRATLEEIGRKIVKKCDGLPLAAETLGRLLRTKHDVEEWNKILMSDIWGFSMEKSKIIPALLISYFHLPPHLKLCFVYCALFPKDYKFDKNKLILLWKAEEFL	None	None
28MDS2	15	2241540-2245562	0	0	1	0	0	0	0	None	ATGATGAGAATTCTACAGTCCATTGTAGAATCCTCCACCGGAGTGAACCCAAACCTCTCCACTTTAGAAGCAATGCAAAACAAAGTTCAACAAGTGTTGCTGGACAAACGGTGTTTGCTTGTTCTAGATGATGTGTGGGACAATATCAAATGGGAGGACTTGAAGTCTGTGCTGAATTCTAGAGGTAGTGAAACCAAAGGTGTTTCAATTTTGGTCACAACACGTGATCAGATTGTTGCATCTGCCATGGAAACATGCCCTACTCATCACTTACAGCCATTACCTAAGGATGAGAATTGGTCATTGTTCACACACTATGCATTTGGTCCAAACAAGGAGCAGCCTGCAAAGCTGGTGGAGATTGGCAAGGAAATCGTCAGAAGATGTGTGGGTAATCCC…	MMRILQSIVESSTGVNPNLSTLEAMQNKVQQVLLDKRCLLVLDDVWDNIKWEDLKSVLNSRGSETKGVSILVTTRDQIVASAMETCPTHHLQPLPKDENWSLFTHYAFGPNKEQPAKLVEIGKEIVRRCVGNPLASKVVGSLLRNKKEEKECLNVLESKFWDIDGVMGALRLSYFHLKPSSRQCFCFCALYPEDFRISKEQLIHLWMANGLIKSKGHLEVEDVGNQQWEELLQRSFFQEVSIDKYGNTTFKIHDLFLDLAHSIVGEEYKAYDESASLTNLSRRVHHVSYSGLPELNQNTLKNIESLRTFIDLDPAISNTLFGYPALVLCKVQLCNSLRALRTRSSQLSALKSLTHLRYMNIYNSYITKLPKCVSRMQKLQILKLEQCYYLTCLSKHILK…	NPNLSTLEAMQNKVQQVLLDKRCLLVLDDVWDNIKWEDLKSVLNSRGSETKGVSILVTTRDQIVASAMETCPTHHLQPLPKDENWSLFTHYAFGPNKEQPAKLVEIGKEIVRRCVGNPLASKVVGSLLRNKKEEKECLNVLESKFWDIDGVMGALRLSYFHLKPSSRQCFCFCALYPEDFRISKEQLIHLWMANGLIKS	None	None
28RSD0	2	2930404-2933184	0	0	1	1	0	1	1	None	ATGGGCAATAATGGCGATACAGTGATCATGGCGGGAGTAAAGGTTTTGAAGAACGCGAATTCTCATAAGGTGGTTAAGAGAAAAATGCGGTCGAGGGCATCAAAGATATCCGTTGCTGTCCAGGGTGTCATTGAAGACGCAGAGAAAAACCTGAAGGTTCGACGAGTGAAGTCATGGTTTCAAGGCATTAAAGATCTATGCTATGAGTTAATTGGTGTTTCAGAAGAATTTGAGCTACTGCAACCGCCGAAGAAGTCACACTTTGTAGGCCTCCGACTCCTCCAACGCCTCAAGAAGGGAAACCGTGAGGAGGCGAGCAGCATCATTCGTAAGTTTGAGGCCTTGATTGAAGAAGGCAGCAAGTTGCATCTTAGTTCGACAGTACCCAACGAGGCTGAG…	MGNNGDTVIMAGVKVLKNANSHKVVKRKMRSRASKISVAVQGVIEDAEKNLKVRRVKSWFQGIKDLCYELIGVSEEFELLQPPKKSHFVGLRLLQRLKKGNREEASSIIRKFEALIEEGSKLHLSSTVPNEAEQLGSSSDPAPNEAEPEPLDLHSPAVPSNIIDEELMIGRDAEIQDLIRRLTKEYHRCICLVREEVGMGTTALARHVYNSTQVKSKFHFMAWVTVSQQFNVKRIVKSMLEFAPETPEKYAGNEFELLKLELHKFIKDRELLLVLEDVSHLDSNHLSDLMNVLRSSSSHSILIITRKKEVAQVAESTHTVVMTRLSPEACWSIIKHHAFGDDQDESSLEGSLGEVGRKIAEKCGGKPAVAKSFGVKLRGRSLGEWQQALMSGKLPEYDL…	AEIQDLIRRLTKEYHRCICLVREEVGMGTTALARHVYNSTQVKSKFHFMAWVTVSQQFNVKRIVKSMLEFAPETPEKYAGNEFELLKLELHKFIKDRELLLVLEDVSHLDSNHLSDLMNVLRSSSSHSILIITRKKEVAQVAESTHTVVMTRLSPEACWSIIKHHAFGDDQDESSLEGSLGEVGRKIAEKCGGKPAVAKSFGVKLRGRSLGEWQQALMSGKLPEYDLTSCATLSENLYSRMSPALRQCLLYCSIFPTNHSIQVDELVKLWMAQGFIASH	None	None
2C57RQ	15	154746978-154754253	1	0	1	0	0	0	0	None	ATGGATAATCGGAGTTGGAGGTACGACGTGTTCCTCAGTTTCAGAGGTAAAGATATTCGGCGACATTTCATTTGTCATCTCTACGAAGCTCTTCATAGAAAGGGAATTCGTACCTTCCGTGATGACGAAGAGCTCAACAGAGGCGAAGACATCACACGTTCACTTGACAAGGCGATTCAACAGTCAAGGATTGCCATCCCTGTCTTCTCTTCCAACTATGCAACTTCATCGTTCTGTTTGGATGAACTTGTCATGATCATGAACTGTTCAAAGAAAAAGGGCCACAAGGTTTTGCCGGTGTTTTATGAGGTTGATCCTTTTCATGTGCGACGCCAGAGAGGAACCTTTGGAGAAGCCTTGGCCAAGCACGAGGAGAGGTTCAAAAACATGGAGAGGTTG…	MDNRSWRYDVFLSFRGKDIRRHFICHLYEALHRKGIRTFRDDEELNRGEDITRSLDKAIQQSRIAIPVFSSNYATSSFCLDELVMIMNCSKKKGHKVLPVFYEVDPFHVRRQRGTFGEALAKHEERFKNMERLETWKCALEQAANLSGEHFTFRGETEHEFIGKIVNTVSKWVCETHLHVADHLVGLESQVLRVKSLLDIESDDAVHMVGIYGIGGIGKTTLARAVYNSIKDSFEDACFLGNVRENSATHDHGHLIRILLNTLGDKTEFLLGDVNELVSVLKRRLCQRKVLLILDDVDKLNQLKVTAGDINWFGSGSRIIITTRNKGLLRSHGVQRLYEVGKLSDTEAICLLRRIALKVDKVDPSYESILHRIVAFACGLPLALEVIGSHLFSKSKETW…	SQVLRVKSLLDIESDDAVHMVGIYGIGGIGKTTLARAVYNSIKDSFEDACFLGNVRENSATHDHGHLIRILLNTLGDKTEFLLGDVNELVSVLKRRLCQRKVLLILDDVDKLNQLKVTAGDINWFGSGSRIIITTRNKGLLRSHGVQRLYEVGKLSDTEAICLLRRIALKVDKVDPSYESILHRIVAFACGLPLALEVIGSHLFSKSKETWESALDQYKRIPKKEIYQILKVSFDDLEEDEKDFFLDIACFYNGYSLKN	None	None
2CTJ9J	2	2915512-2919888	1	0	1	0	0	0	1	None	ATGTTTGCGCTTGTTGTCCTCTCACCAAACTATGCTTCCTCAAGATGGTGCTTGGATGAGCTGCAAAACATCGTTGAGTGCAGGAAAAAGTTCAACCAAGTGGTTTTTCCTATCTTCTATGGTGTAGAACCCTCTGATGTAAGGTATCAGAGAGGAACCTTTGAAGAAGCTTTCAGAAAACATGAAGAGAGGTTCAAAGAGGAGAAGGGGAAAGTCCAAAGATGGAGAGATGCATTGGAAGAAGTTGCAAGTTATTCCGGTTGGGACTCCAAAGATAATCATGAGGCAGCATTGATTGAAAGAATTGTTGATCACATACAAAAATTACTGATTCCTAAGTTGCCATCATGGGTAGGAAACCTCGTTGGTGTTGAATCAAGGATGAAAAAGTTGAATTCA…	MFALVVLSPNYASSRWCLDELQNIVECRKKFNQVVFPIFYGVEPSDVRYQRGTFEEAFRKHEERFKEEKGKVQRWRDALEEVASYSGWDSKDNHEAALIERIVDHIQKLLIPKLPSWVGNLVGVESRMKKLNSLIGMQLDDVRFIGIWGMGGIGKTTTARLIYESIKEQFNFSCFLANIREVSATNGIVDIQRELLSHLSVRSNYFHNLFDGVKIIANSLHNKKVLLVLDDISERSQLENLAGKQEWFGPGSRIIITTRNKHLLMTHGVHQTCELEGLVQEEALHLFCLKAFKQDQPKSKYQNLCNEVVEYTRGLPLALEVLGSHLCGRTPEAWHSALKQLRSSPHPEIQNSLKISFESLSSTEREMFLDIACFFKGMDKDEVVEVLENCGHFPQIGIE…	LNSLIGMQLDDVRFIGIWGMGGIGKTTTARLIYESIKEQFNFSCFLANIREVSATNGIVDIQRELLSHLSVRSNYFHNLFDGVKIIANSLHNKKVLLVLDDISERSQLENLAGKQEWFGPGSRIIITTRNKHLLMTHGVHQTCELEGLVQEEALHLFCLKAFKQDQPKSKYQNLCNEVVEYTRGLPLALEVLGSHLCGRTPEAWHSALKQLRSSPHPEIQNSLKISFESLSSTEREMFLDIACFFKGMD	None	None
2HN52Q	12	2535411-2539172	0	0	1	0	0	0	0	None	ATGGCTGGAGTTCTTGTTGGTGGAGCTTTTCTGTCTGGCTTCATTAATGTTGTCTTGGACAGGCTCATTTCTGCTGATGCTGTCAACTTGGTTGCGGGCAAGAAGCTTAGCTCTGACTTGGTTGAGAGGCTGAGGAATGCTCTCATGGATGCTGGAGCTCTTGTTGATGATGCAGAGCTCAAGCAACTGGATAACCATGATGTGAAGGAGTGGCTCAACTGTCTCCGAGATGCTCTTTACACTGCTGATGACTTGCTGGACCGCATCTGCACCAAAGCTGCAACTCAAAAGGTCACTCTCTTGGGTAGAATCTTCAATTCTGAAGATAGGCAGATGGTGAATGAGATAGAAAGGGTGGTTAGAAGGATAGAAGATCTTGAGAAACGCAAAGGAAAGCTT…	MAGVLVGGAFLSGFINVVLDRLISADAVNLVAGKKLSSDLVERLRNALMDAGALVDDAELKQLDNHDVKEWLNCLRDALYTADDLLDRICTKAATQKVTLLGRIFNSEDRQMVNEIERVVRRIEDLEKRKGKLGLEKISTASFSWKTPSTSLVKGDVYGREDDQKALIKMLNDNNENHLSVISIVGMGGVGKTTLAQWMYNNAELMVGFDRKAWVCVSENFNIVETTKNIVKEISTNTQDLDSFNSIQDALKKELSEKKFFVVLDDVWSNDHHQWKDFLAPFQYGVKGSTILLTTRKEDVGSVVQTNYHPHYLNPLSEDYCWSVFAANASFPESNGSPTLEGIGKRIARKCDGLPLAAETLGCLCRRHDAEEWEKILRSEIWRFSTNDSKIIPALLISY…	EDDQKALIKMLNDNNENHLSVISIVGMGGVGKTTLAQWMYNNAELMVGFDRKAWVCVSENFNIVETTKNIVKEISTNTQDLDSFNSIQDALKKELSEKKFFVVLDDVWSNDHHQWKDFLAPFQYGVKGSTILLTTRKEDVGSVVQTNYHPHYLNPLSEDYCWSVFAANASFPESNGSPTLEGIGKRIARKCDGLPLAAETLGCLCRRHDAEEWEKILRSEIWRFSTNDSKIIPALLISYFHLPAHLKPCFVYCALFPKDYPFGKDELILLWMAEDL	None	None
2IZ0XP	2	87606021-87613779	2	0	2	0	0	0	0	None	ATGTTTTCCCAAAACCAGGATCCCGAATTCACATTCAATCCCCACAGAACAATCATGTATGACGTGTACATAAGTTTCGAACCCCATTACCCTTCCCATCCTTTCATTTCACTTCTCTCTGGCGCTCTCAAACGTGCTGGAGTGCATCTTTTTCTGGACAACTACATGAAGCCAAAAAGTAAAGACCTCATACTATCTAGCGTAATCAAAGGATCCAGAGTTTCTATCGTAGTTTTCACTACCGATTTTGCTTGTACAACCTGGAGTTTGAAAGAGCTTGAGAAAATAATGGAGTATCGCAGCAGCAGAGGTCAGCAAGTTGTGCCTGTGTTCTATGAGGTAGATCCCAAGGAAGTGTTTAATCAGAGTGGCCATTTCGGAGAAGCTTTGTTGGCTACT…	MFSQNQDPEFTFNPHRTIMYDVYISFEPHYPSHPFISLLSGALKRAGVHLFLDNYMKPKSKDLILSSVIKGSRVSIVVFTTDFACTTWSLKELEKIMEYRSSRGQQVVPVFYEVDPKEVFNQSGHFGEALLATLARTSTNQAKVVSYMTALKEAAAISPRFLTNFRDRSKTIDSIVGHVTSLLDSTALFVAEHPVGVNSHVQDLIQLLDNKKSDSVFIMAIWGMGGIGKTTVAKVLYNQISHNFDVRKFVPDIDERMEDFPRRWPLGIIEEELLLFLKEQVATKACNFDSTSVIWWEGIRCVKVLLVLDNVRSEKELEVFPVTCECFGPGSIIIITTRTKHDQFNEIGINHVYRLKEMDYNECVELFSQSAFKKATPERNYADLINRALEYSDGLPLAL…	SHVQDLIQLLDNKKSDSVFIMAIWGMGGIGKTTVAKVLYNQISHNFDVRKFVPDIDERMEDFPRRWPLGIIEEELLLFLKEQVATKACNFDSTSVIWWEGIRCVKVLLVLDNVRSEKELEVFPVTCECFGPGSIIIITTRTKHDQFNEIGINHVYRLKEMDYNECVELFSQSAFKKATPERNYADLINRALEYSDGLPLALVAVGSVLFEKGRVEWESVLERLKRFPLQDVWQVLRKSIDSLGYDMKQMFLVLAYL	ESRVKELIELLKSHQSEDPLLLGIWGMGGIGKTTIAKAVYNKICRQFDGRCFLLNIREVWDQDNGGLHLQQQLLSSVYKTTKIKIQNIESGKSILEKRLGQKRILVVLDDVDKLEQLNALAASYKWFCPRSIIIITTRDERLLSWLEIDKRYKMEGLNEEESIELFSWHAFKEPRPRKKFATLCGEVISYCGNLPLALEVIGSHLFERGIKEWKSVLNKLKSIPNKEVQKKLKISFDGLSDDKDREIFLDIAFF	None
2IZ2Y4	2	99272105-99277746	0	0	1	0	0	0	0	None	ATGGCTGCAAAACTTGATGGTGGAGCTTATCTCACTTCCTTTGTTGATGCTATTTTGGAGAAGCTTTCTCTAATACTTGAAGAAGACGACTCATTCCTGGAAAGGAACATCTTGCTTGGAAGGTTAGAGAAAAGTCTGTATGAGGCTGGACCTGTTCTTGATGATGCTGAGCAGAGGCAGTTCACTAATAAGAAAGTGAAGAAGTGGCTTCTTGATCTCCAAGATGCTCTCTATAAGGCTGATGATTTGGTCGATGAGCTCTTCACTAAGGCCGCTATCCCCACCACTCTAAGAGATCCAGGTATCTCTTCTTCCTGTTCTTCTCTTGTTGATTCATATATTGAAGGTAGTGGTGGCATGGAAAAAATAGTTGGTACACTAGAGTCTGTTGTAGCAAAG…	MAAKLDGGAYLTSFVDAILEKLSLILEEDDSFLERNILLGRLEKSLYEAGPVLDDAEQRQFTNKKVKKWLLDLQDALYKADDLVDELFTKAAIPTTLRDPGISSSCSSLVDSYIEGSGGMEKIVGTLESVVAKKNRHRLKECAKVDMSSWRTPSTSLVLSSDIFGRDEDKEKIIKLLLDDTRHAESPVTVIPIVGMAGIGKTTLAQLVYNDDQVQQKFNVKAWVCVGEVFDVLKLTKTVVEKATSGSCNMNDLDSVQQRLRTQVTGRRFLVVLDDMWTNHYDDWKTFLRAFQCGSQGGKILVTTRIDAVASMVKTIPVHNLSLLDDEQCWSVFANHAFFPTESRDRLALEKVGRKIVEKCKGLPLAAQSLGGLLRSKDNVSDWEDVLVSEIWEFSEDEC…	EDKEKIIKLLLDDTRHAESPVTVIPIVGMAGIGKTTLAQLVYNDDQVQQKFNVKAWVCVGEVFDVLKLTKTVVEKATSGSCNMNDLDSVQQRLRTQVTGRRFLVVLDDMWTNHYDDWKTFLRAFQCGSQGGKILVTTRIDAVASMVKTIPVHNLSLLDDEQCWSVFANHAFFPTESRDRLALEKVGRKIVEKCKGLPLAAQSLGGLLRSKDNVSDWEDVLVSEIWEFSEDECGILPALRISYYYLPSHLKRCFVYCSLYPKDYEFNRGELILLWMAEDLLQ	None	None
2J15ZE	2	100358166-100359400	0	0	1	0	0	0	0	None	ATGGCTGCAAAACTCTATGGTGGAGCTTACCTCTCTCCCTTTGTTGACGCTGTTTTGGACAACCTGTCTTCAATACTTGAAGATGACTCTGTCCTCAATGGAAACGACTCTGCCCTGGAATTGCTTGAAAGGTTGCAGAATTGTCTCTGTGATGTTGGACCTGTTCTTGATCATGCTGAGCTGAAGCAGTTCACTGACAAGAAAGTGAAGAAGTGGCTTGCTGATCTTCAAGATGCTCTCTATATGGCTGATGACTTGCTCGACGAACTCTCCACTAAAGCAGCTATTGCAGCCACTCGAAGGGATCCAGGTAACTCTTCTTCCTGGTCTCGTCTTGTTGATTCGTATATTGAAGATAATGGCGCATGGAAAAAACGCAAACGTTATCTTGGTCTGGAG…	MAAKLYGGAYLSPFVDAVLDNLSSILEDDSVLNGNDSALELLERLQNCLCDVGPVLDHAELKQFTDKKVKKWLADLQDALYMADDLLDELSTKAAIAATRRDPGNSSSWSRLVDSYIEDNGAWKKRKRYLGLEKSAKVDMSWRIPSTSLVEPSEICGRKEDKEAILKLLLDDDDAADGDLSVIPIVGMGGIGKTTLAQMVYYDDKVKENFDFRGLVCVSAEFDVVKVTKTIIEAITSNSCNLTDLNLLQLDLKEKLSRQKFFIVLDDVWNENYEDWTKLLKPFQKGVKGSKILITTRSKKVAYMVQTVLPHELTPLSNEDCWLVFSKHARLSTVSVENPTLERIGRDMVKRCDGLPLAAQALGGLLRGNSDVKYWNQLMKSEIWELSDVEINVVPALRI…	KEAILKLLLDDDDAADGDLSVIPIVGMGGIGKTTLAQMVYYDDKVKENFDFRGLVCVSAEFDVVKVTKTIIEAITSNSCNLTDLNLLQLDLKEKLSRQKFFIVLDDVWNENYEDWTKLLKPFQKGVKGSKILITTRSKKVAYMVQTVLPHELTPLSNEDCWLVFSKHARLSTVSVENPTLERIGRDMVKRCDGLPLAAQALGGLLRGNSDVKYWNQLMKSEIWELSDVEINVVPALRISY	None	None
2JZ6N1	5	1878756-1881587	0	0	1	0	0	1	2	None	ATGGCAGAAAGTCCAGTGTCCTTTCTATTGGACAAGCTGACTACTTTACTTCAAGAAGAAGTGAATCTCCAGAGAGGGGTGAGTGATGATATTCGGCATATTAAAGGCGAACTGGAACGGCACAAGGCCATCTTAAGGGTGGCTGATGCACTTGAAGACAAAGACCATGAACTCCAAGAATGGATCAAAAGAGTTAGAGAGATTGCCTATGAAATGGAAGATGCTATAGATGAGTTCAATGTTCGCCTTGTTGATCAACATATGCATGGCAGCAATTCTTCTCTTACTCACAAGATTGTTTTCACATGGAAAACCTTGAAAGCTCGGCGCCAGATCGGTTCACACATACAAGAGATCAAATCCAGATTGGATGTTATCTCCATGGAGCGTCCCAGCATG…	MAESPVSFLLDKLTTLLQEEVNLQRGVSDDIRHIKGELERHKAILRVADALEDKDHELQEWIKRVREIAYEMEDAIDEFNVRLVDQHMHGSNSSLTHKIVFTWKTLKARRQIGSHIQEIKSRLDVISMERPSMYGIGSRSSQRLSSRLDSQGDALLLEEADLVGIDTPKKQLSDLLFKDEPNRDVIAIYGMGGLGKTTLAKQVYDDPKVKKRFRIHAWVIVSQSFKLEELLRDLVQQLYNVIGKPAPEAVGQMRSDKLKEVIKNLLQRSRYLIVLDDVWHVNVWDSVKYALPNNSRGSRVMLTTRKRNVAMSSCAEFGKVYNLEFLSEHEAWSLFCRKTFQGNSCPSHLEQVCWNILKLCGGLPLAIVAISGASATRDKTNIEEWQMVCRSFGAEMEGN…	TPKKQLSDLLFKDEPNRDVIAIYGMGGLGKTTLAKQVYDDPKVKKRFRIHAWVIVSQSFKLEELLRDLVQQLYNVIGKPAPEAVGQMRSDKLKEVIKNLLQRSRYLIVLDDVWHVNVWDSVKYALPNNSRGSRVMLTTRKRNVAMSSCAEFGKVYNLEFLSEHEAWSLFCRKTFQGNSCPSHLEQVCWNILKLCGGLPLAIVAISGASATRDKTNIEEWQMVCRSFGAEMEGNDKLEDMKKVLSLSFNELPYYLKSCLLYLSIFPEFHAIEHMRLIRLWIAEGFVVGED	None	None
2KYZ1C	19	8129778-8133419	0	0	1	0	1	0	1	None	ATGCGTCTGCTTCCTATACTTATCTTTGAAGAAACGGACGACAGTGAACTCATTCGACACATCGTCAAGGATGTCTTGCAAAAGCTGAAACAGAGACGTCCGAATACAACAAAGTACCTTGTTGGAATTGAGAAAACTCAGAAAGATATTGAAATGTTACTCCAAAATGCTAAAATTATTGGAATTTGGGGTCCAGGTGGAATAGGAAAGACGACAATAGGCAAAGTCGTATATAACAAACTCTCTTCCCAGTATGACAGTGTTTGCTTGATGGAAAATATATCCGAGGAAACAAGAAGGTATGGACTACCACGTCTGTGTCGTAACCTTTTCTCGGACCTGCTAAAAGAAGACAATCCAACTCATAATGTTCGGAGACTGCAAACTAAAAAAGCTCTA…	MRLLPILIFEETDDSELIRHIVKDVLQKLKQRRPNTTKYLVGIEKTQKDIEMLLQNAKIIGIWGPGGIGKTTIGKVVYNKLSSQYDSVCLMENISEETRRYGLPRLCRNLFSDLLKEDNPTHNVRRLQTKKALIVFDDVDSFKQLEYLCEDSQVLSYLGEDSRVIITSRNRHLLANKADEIYEVKNLNLTESLKLFSLKAFSKSYPEEGYEKLSKQVVEYTGGIPLALNVLGSHLSFRLDKDFWESTMRKLENSPNEDIQKVLRVSYDGLDSLQQKIFLDIAFFFIEEEEERVKKILHASGFEPNNGLLELKDKALISTTSYDSRIQMHGLLQEMALDIVRRESELNPGGRSRLRDVKDIRDVLENNTGTNAVEGIVLDLSQIEDLQLSADVFEKMNRI…	EMLLQNAKIIGIWGPGGIGKTTIGKVVYNKLSSQYDSVCLMENISEETRRYGLPRLCRNLFSDLLKEDNPTHNVRRLQTKKALIVFDDVDSFKQLEYLCEDSQVLSYLGEDSRVIITSRNRHLLANKADEIYEVKNLNLTESLKLFSLKAFSKSYPEEGYEKLSKQVVEYTGGIPLALNVLGSHLSFRLDKDFWESTMRKLENSPNEDIQKVLRVSYDGLDSLQQKIFLDIAFFFIEEEEERVKKI	None	None
2ZE46Y	8	35731230-35735158	0	0	1	0	1	0	0	None	ATGTTTGACGCACATTGCTTTATCGAGAATGTGAGCAAAAGTTATAGAGAGGGCAGTGCTATTTCCGTTCAAAGACAAATTCTTCGTCGAACTCTAGAGGAACAAGATCTAGATAAATATAGTCCTTCTGAAATAGCTGGGATAATCAGAAATAGGCTATCTTCCAGAAAGCTCCTTATAGTTCTTGATAATGTTGATGAAAGAGAACAATTAGATCAATTGGCTATAAATACTAAATTACTTGGAAGAGGAAGCAGAATAATCATAACGTCCAGGGATAAACATATTCTTGAAAGTTATGGAATAGATGCAATTCACAACGTTTCCTTATTGAATTCTCAAGATGCTTCAGAACTTTTTTTTAGAAAGGCCTTCAAAAGTGATCATCCTAGTAGCAGC…	MFDAHCFIENVSKSYREGSAISVQRQILRRTLEEQDLDKYSPSEIAGIIRNRLSSRKLLIVLDNVDEREQLDQLAINTKLLGRGSRIIITSRDKHILESYGIDAIHNVSLLNSQDASELFFRKAFKSDHPSSSTCMELTPIILEYAQGLPLAIKVVGSFLDKRNASQWRAYLERLKKYPDKKLTDVLQVILEERSLITIKNQEIHMHDMLQELGKKLVWERYPEEPALWSRLWRCSDFENALMSAETGTNHVKAIVLDQREEMPECSQLRIRGLSKLRDLKLLILYHKNFLGSLDFLSPNLQYLAWHGYPFPSLPSFQPYSRLVELNLPYSNVKRLWEGNKNIPHLEKVDLSYSVDLIETPNFEWNAKLKQLDFTGCTNLIHIHPSIGLLNQLAYLSLQ…	FDAHCFIENVSKSYREGSAISVQRQILRRTLEEQDLDKYSPSEIAGIIRNRLSSRKLLIVLDNVDEREQLDQLAINTKLLGRGSRIIITSRDKHILESYGIDAIHNVSLLNSQDASELFFRKAFKSDHPSSSTCMELTPIILEYAQGLPLAIKVVGSFLDKRNASQWRAYLERLKKYPDKKLTDV	None	None
332RDU	7	2381739-2386348	0	1	1	0	0	0	0	None	ATGGCTGAAATTTTCATCTCAATAGCAGCCAAGATCTCGGAATATGCGGTGGATTTAGCGATACGTCAAGGACAGTATCTGTTTCGTGCTGGAAGATTCATTAAGAATCTTGAAAAAGAAAAGCAGAAGCTGATTTCAACTCTAGGTAGTGTGCAGAAAAGAGTTGAAGCAACTGATAAAACAGAACAAGTCAAAGATTCTGTTCTGAAGTGGATCAATGAAGCCGAAAAGCTTGTAGAAGAGGTGGAGAATCTGGAAACAGAAATAGAGACTAATGGAAGTTGTTTCAAGGGACAATGTTCTATTGGGAAGAGATATAATCTGTGCAAGAAAATGCAACAGAAAATAGAGTCTCTAATAAATCTGAACAAAAATGGTCAATTTGATACTATTTCCTTC…	MAEIFISIAAKISEYAVDLAIRQGQYLFRAGRFIKNLEKEKQKLISTLGSVQKRVEATDKTEQVKDSVLKWINEAEKLVEEVENLETEIETNGSCFKGQCSIGKRYNLCKKMQQKIESLINLNKNGQFDTISFPAPIPGSEYLYPGNIVYFKSTQKASDQILEALQDDSINLIGLYGMGGSGKTILVKAVGNKAKTMNLFDRVVLATVSETPDIKEIQKEIAELMGLKFSEENKASRAIRISLGLQSKERILVILDDVWAKLKLEDIGIPCEEGNQSSCKVLLTTRLRGVCTLMNCQREIPLHLLSEEEAWMFFKEYSGIGNNSPSELLKVASNVAVECKGLPIAIEAVGSSLKKKPIEVWKAALYSLKHSKPMDVEDGVRDAFSCIELSYNHLRSKRD…	KASDQILEALQDDSINLIGLYGMGGSGKTILVKAVGNKAKTMNLFDRVVLATVSETPDIKEIQKEIAELMGLKFSEENKASRAIRISLGLQSKERILVILDDVWAKLKLEDIGIPCEEGNQSSCKVLLTTRLRGVCTLMNCQREIPLHLLSEEEAWMFFKEYSGIGNNSPSELLKVASNVAVECKGLPIAIEAVGSSLKKKPIEVWKAALYSLKHSKPMDVEDGVRDAFSCIELSYNHLRSKRDELMFLMCSMFPEDHEIFVEDLIRYGV	None	None
36W2N0	12	113638572-113645599	1	0	1	0	1	0	0	None	ATGGCATATTCTCCTTTCTCTAGTTCATCTGCTTTCAATGTTCCTCTAATCAAACATGATGTCTTCGTCAGTTTTCGAGGAATAGACATTCGCACTTCTTTTCTTAGTCATTTGACGAAAGACTTGCATCGTAATCAAATTGATTTCTTTGTTGACGATGAAAAGCTTCATCCGGGAGATGAGATTTCACCCACCCTCCTTCGAGCAATTGAGCAATCATACATTTCATTGGTCATCTTCTCCAAACACTATGCTTCTTCGAGATGGTGTATGGAGGAGCTTGTGAAGATTATTGAATGCATGGAACAATATAAAAGGATTGTGATACCTGTTTTTTATAATGTTGATCCTTCTCATGTAAGGCATCAAAAAGGAATTTTGGCAGAAGCTTTTGATGTC…	MAYSPFSSSSAFNVPLIKHDVFVSFRGIDIRTSFLSHLTKDLHRNQIDFFVDDEKLHPGDEISPTLLRAIEQSYISLVIFSKHYASSRWCMEELVKIIECMEQYKRIVIPVFYNVDPSHVRHQKGILAEAFDVHKERYEEEIMQSWKSVLKKTANLSGIHYPSKYRNESELIEDIVKNISEKLSHLLSNASESLIGIDEKLNSLERLMEMDPEEVRILGIWGMGGIGKTTIARAIFDRCASRYEGCCFLQNIREELQKSGEHSLYEKLISELLEGEHLLVKGSAHARSMYVKRRLSRKKVFIVLDDVDTLDILDYLTIKQICLAPGSRVIITTRDEQLTAARVHAIYKVQVLSFKSSLELFCLKAFNKSYPENGYKELSEMAVNYTKGNPLALKVLGSF…	LERLMEMDPEEVRILGIWGMGGIGKTTIARAIFDRCASRYEGCCFLQNIREELQKSGEHSLYEKLISELLEGEHLLVKGSAHARSMYVKRRLSRKKVFIVLDDVDTLDILDYLTIKQICLAPGSRVIITTRDEQLTAARVHAIYKVQVLSFKSSLELFCLKAFNKSYPENGYKELSEMAVNYTKGNPLALKVLGSFLYSRSIKEWESALKKLKVHLNVDIYNVLKLSYDGLDDSDKNIFLDIAFFFR	None	None
388Y5C	14	141508791-141512359	1	0	1	0	0	0	0	None	ATGGCAGCTTCATATTTCAAGTATGATGTTTTTCTGAGCTTCAGAGGCCACACAAGACGCGAATTCACAGACGCACTCTATCATGCTTTGGTCAACAAAAGAATCGAGACTTTCAGAGATAGCGAGAATCTCAGAATAGGTGAGGAACTGGAAGGTGCTCTTCTAGAAGCAATTGAAAGATCAAGGATGTCAATTCTTATACTGTGTGATGAGTATCCAACTTCCAAGTGGTGCCTTGATGAACTCGTCAAGATCATGGAGTGTTCCGGCAACGGAACAAAGCGACCGGTGTTACCGGTCTATTTCCGTGTGGCAAAATCAGATGTGCAGTTTCAGAAAAATAAGTATGAAACAGCCATGGCTGCTCATCAAGCAAAAGGAAGAAACAACCACAAGTTG…	MAASYFKYDVFLSFRGHTRREFTDALYHALVNKRIETFRDSENLRIGEELEGALLEAIERSRMSILILCDEYPTSKWCLDELVKIMECSGNGTKRPVLPVYFRVAKSDVQFQKNKYETAMAAHQAKGRNNHKLEAWKSALSEVGKIYGQLCDQKTAWGEAIDNIVEEVTKRLPPLPLYIDRPLGCDSELEEAKSLLEIGSHATCFMLGIHGDGDEINKFVAELYNKIRPHFVTASFLSNISEKTNESGGGLEHLQETLLSEMGEEVRTKIGSTFKGSSEIKQRLGQKRVLLVLDDVDNIQQLDSLARRMDWFGPGSRIIITTRYEDVLDDHILNNCVEVKKYCIAEGSSSTVKEENVVGLEKDFEIVINQLKEEDSPGNVVSIVGMGGLGKTTLARKIY…	EKDFEIVINQLKEEDSPGNVVSIVGMGGLGKTTLARKIYNSDEVKMLFPCRAWATVSKDYSGKEVFKSLFKCLKPSASKFEDSSSEEELKQKVKKCLEGKKYLVVLDDVWDSKAWRTIKNCFPENNNGGMILVTTRNDQVAYVSESKKPHHKLSFMDKERSWELFHKEVFCRRNCPPELESIGRSIVETCKGLP	None	None
38PKYC	14	141292017-141295699	1	0	1	0	0	0	0	None	ATGGCAGGTTCATCATCACATTTCAAGTATGACGTTTTTCTGAGCTTTAGAGGCTACACAAGACTCAGATTCATAGACACTCTCTATCATGCTTTGATCAATAAAAGAATAGTGACGTTCAGAGATAGCGAGGAACTGAGGATAGGCGAGGAGCTGGAAGGTGCTCTTCTAGAAGCAATTGAAAGATCAAGGATGTCAATTCTTATACTGTGTGATGAGTATCCAGCTTCCAAGTGGTGCCTTGATGAACTCGTCAAGATCATGGAGTGTTCAGAGAATGGAAGGAAGCGACCGGTGCTACCGGTTTACTACTATGTGGAAAAATCAGATGTGCAGTACCAGCTCAATGAATATGCAAAAGCCATGGCTGCTCATAAAGAAAAAGGAAGATACAATCAC…	MAGSSSHFKYDVFLSFRGYTRLRFIDTLYHALINKRIVTFRDSEELRIGEELEGALLEAIERSRMSILILCDEYPASKWCLDELVKIMECSENGRKRPVLPVYYYVEKSDVQYQLNEYAKAMAAHKEKGRYNHKLESWKSALSQVGKIYGQRCNQNTPWGKTIDKIVEEVSKRLPPLPLYVDRPLGFESELEEAKSLLEIDSHATSFMVGIHGDGELSKFVAELYNKIRPHFVAGSFLSNVSEKTNENSGGLEDLQKTLLSEMGEEVKTKIGSTFKGSSEIRQRLGQKRVVLVLDDVDRIQQLNSLAGRIDWFGPGSRIIITTRYDNLLREHELNIGVEIRRHCIVGRQVEEDDADKGDIVGFMDDFSFVIEQLYDANNNVVSIIGMGGSGKTTLAQKI…	VIEQLYDANNNVVSIIGMGGSGKTTLAQKIYKNKEVKDFFPCRGWSRVSKDYKPREVLLRLLHSLMKSTSTYENLEMEDLKKIVSNYLKGRKYLIVLDDMWEPEVWDDLRAAFPESNGSKILITSRNEEVANYTSSRPYKLPLLDKRESWELFCKKVFPGKECPFDLEPLGRSIVESCGGLPLAIVAIAGVVAKKKRSEREWQRVKECIHWHLTRDMTKVMDVLKLSYDSLSEELKPCFRYLGIYPEDFKIPTTELIQLWMAEGFMQE	None	None
38ZPK2	13	138828898-138833157	1	0	1	0	1	0	1	None	ATGTTGGGCAGTTCTTCTTCTTCTCCTCCTCCTGCAATGAAGTATGATGTGTTTATCAGCTTCAGAGGGGAGGATACCCGTGACGGCTTCACCAGCCATCTCTGCACAGCACTGCGCAAGAGGCACATCGAAACTTACATGGATGACAGGCTTGTGAGAGGGGAAGAGATTTCACCCGCACTGGAGAAAGCAATTGAAGAATCCACCATTTATGTCATTGTTTTCTCCCAAGGCTATGCTTCTTCCCGGTGGTGTTTGGATGAACTCACCAAGATCATGGATTGCAAGCACAGATTCAGGAGGGAAGTGATTCCAGTGTTCTTTATGGTGGACCCGGCACACGTTAGGCATCAGATAGGAACTTATGGACAACCATTTGAGAAGCACCAACAGCGATAC…	MLGSSSSSPPPAMKYDVFISFRGEDTRDGFTSHLCTALRKRHIETYMDDRLVRGEEISPALEKAIEESTIYVIVFSQGYASSRWCLDELTKIMDCKHRFRREVIPVFFMVDPAHVRHQIGTYGQPFEKHQQRYEDKVQGWRSALNQAANLSGWDSRAFSYTRLFDDVSKKIEEYKNDGGYKDRRHMLQRLKVLLILDNVNSADQLEDLIGGRHSFGPGSRIIVTSSDKQVLNNVTDEIYEVKNMDFQDSLQLFSLHAFKQNYPIESYMEVSEKVLNYAEGIPLALKVLGYFLYGRTREAWESELQKLEKLPNPKIFDVLKLSFDALDEEQQDIFLDIACFYRGYEEHTAKQKLNDSGFSATIGIEVLKERCLISVLNREIVMHDLIQDMGQEIIRRQGV…	KDRRHMLQRLKVLLILDNVNSADQLEDLIGGRHSFGPGSRIIVTSSDKQVLNNVTDEIYEVKNMDFQDSLQLFSLHAFKQNYPIESYMEVSEKVLNYAEGIPLALKVLGYFLYGRTREAWESELQKLEKLPNPKIFDVLKLSFDALDEEQQDIFLDIACFYRGYEEHTA	None	None
3C5GWG	1	433136-436540	0	0	1	0	0	1	2	None	ATGAATTCTCAGATGCAGAAATTGACTGAAAGATTAAATGGCTTTGAAAAAAGAGCACACATGCTTCCACTAGAGAAAGGTGTCTCTGGTAGTGATTGGCTTACAACACCTACAAATTCTGCGGTGGATGATTCTGCTATTTGTGGGAGAGATGATGAAAGAAAGAATCTTACAGAGTATTTGCTGTCAGAAGATGCTGTTGCTGATGGTGGCGGTAAAATAGGAGTGCTTGCCATTGTTGGCATGGGAGGCCTCGGTAAAACAACTCTTGCTAAACTCCTATACAATGATCCTCAAGTTAAAGCCAAGTTTGATGTGAAAGCATGGGCATCTGTCTCCAAAGATTTTGATGTTGTCAAGTTGGCAAAATCTCTTCTTGAATCTATCACATCTGCAGCA…	MNSQMQKLTERLNGFEKRAHMLPLEKGVSGSDWLTTPTNSAVDDSAICGRDDERKNLTEYLLSEDAVADGGGKIGVLAIVGMGGLGKTTLAKLLYNDPQVKAKFDVKAWASVSKDFDVVKLAKSLLESITSAATNLGNFDALRAELQKNLSGKRFLLVLDDIWNAGYVAWTNLMPIFNVGQMGSKIIVTTRHQHVVDIVKAMRTCRLEPLANEDCWTLLSKHAFGAHKCNELSSNLEEIGRKIAKKCDGLPLAAVAVGGVLGTKLSTEHWTKVLNSNIWDLTEEDVQPALLLSYHFLPASLKQCFAYCAIFPKNSELRKETLVQLWMAQDFVRVLQNEKSIEEVGGKYFDELVARSLIRRSVEGQHFEMHDLMNDLATMVSSPYYKRHDNEMQLGNVNK…	KIGVLAIVGMGGLGKTTLAKLLYNDPQVKAKFDVKAWASVSKDFDVVKLAKSLLESITSAATNLGNFDALRAELQKNLSGKRFLLVLDDIWNAGYVAWTNLMPIFNVGQMGSKIIVTTRHQHVVDIVKAMRTCRLEPLANEDCWTLLSKHAFGAHKCNELSSNLEEIGRKIAKKCDGLPLAAVAVGGVLGTKLSTEHWTKVLNSNIWDLTEEDVQPALLLSYHFLPASLKQCFAYCAIFPKNSELRKETLVQLWMAQDFVRV	None	None
3CSG3S	12	2554528-2558166	0	0	1	0	0	0	0	None	ATGGCTGGTGCAGTTGTTGGTGGAGCTTTGCTCTCTGGATTCATTAACATTGTCAGTAACAAGTCCCTTAGAGAGGATGTGGTCAACCGGGTCTTGGGGAAGAAACTTGGCCCTGGCTTGGTTGAGAGGCTGAAAATTTCTCTGCATGCTGCTGAAGCTGTGCTTGATGATGCTGAGTACAAGCAACTGGGCGACGAACGTGTGAGGGATTGGCTCAACTATCTGAGAGATGCTGTTTATGATGCTGATGACTTTCTAGACGCTGTCCTCACCAAAGCCGCCACTAAAAAGGAGGTACGTTCTTTCTCGCTTAGTTTCTTCCGTAACAGACATAGGAAGATGGTAGATAACATGGAAGAGGTGGTTGCAAGAATAGAATTTCTTGTAAGGCAAAAGGAT…	MAGAVVGGALLSGFINIVSNKSLREDVVNRVLGKKLGPGLVERLKISLHAAEAVLDDAEYKQLGDERVRDWLNYLRDAVYDADDFLDAVLTKAATKKEVRSFSLSFFRNRHRKMVDNMEEVVARIEFLVRQKDILGLQKSTKDNNLSSSSSSSSWRETTCLMEGNIYGREDEQQALIKTINDKSESQLSVIPIVGMGGVGKTTLAKWAYSVAEGFDLKAWVCISETFDVADITKKTIEEITKNSCTLGSLNLLQNKLQEILSGKKFFFVLDDVWSEDADKWKQFITPFHCGAKGSTILLTTRNQEVASVVQTCPSCTLNELSEESCWLLFAANACFPELNGNPTLEDVGRKIVKRCKGLPLAVETLGRFLRGKDDVKEWNVVLMNDIWELKNSKIIPAL…	EDEQQALIKTINDKSESQLSVIPIVGMGGVGKTTLAKWAYSVAEGFDLKAWVCISETFDVADITKKTIEEITKNSCTLGSLNLLQNKLQEILSGKKFFFVLDDVWSEDADKWKQFITPFHCGAKGSTILLTTRNQEVASVVQTCPSCTLNELSEESCWLLFAANACFPELNGNPTLEDVGRKIVKRCKGLPLAVETLGRFLRGKDDVKEWNVVLMNDIWELKNSKIIPALLISYFQLPPYLKRCLLYCSLFPKDHYFKKNELVLLWMAEDL	None	None
3D7DCX	15	32335820-32344932	1	0	1	0	0	0	2	None	ATGTCGCCGGAAAGTGACATCACGATGCCATCTCCGGCATCTTTCCGTCTCCGGTGGGATGTGTTCCTGAGCTTCCGCGGCTCCGACACCAGGGAGGCCTTCACGGAGGACCTCCACGGCGCTCTCGAAGCCGCTGGCGTGCGCGCCTTCATCGACAACGAAGGATTACAGCGTGGCGACTCGATCTCGCCGAGTCTGGTGGAAGCAATCGCGGATTCCGCCGCCGCCATTGTTATTCTCTCGCCCGACTACGCTTCCTCGCACTGGTGCCTTGAGGAGCTGGCGAAGATCTGCGAGTGCGGTTGGAAGCTGGTGCTGCCCGTTTTCTACCGGGTTGACCCGTCTCATGTCCGAAAACAGAAGGGACCTTTCGAGAAGGCGTTTCGGTTGCACGAAGAG…	MSPESDITMPSPASFRLRWDVFLSFRGSDTREAFTEDLHGALEAAGVRAFIDNEGLQRGDSISPSLVEAIADSAAAIVILSPDYASSHWCLEELAKICECGWKLVLPVFYRVDPSHVRKQKGPFEKAFRLHEESERFRNKVASWRSAMNKVGGIAGWVFGDHNSNKDQLIRVLVQTVLKQMRNTPLTVAQYTVGLDDRVAELRKLVDVRSSDVKVIGLYGMGGVGKTTLAKGLFNSLVDHFDRRSFISNVREVANNEDGMVSLQERILGDLSPGTENPINDVNAGISAIKRIVEENRVLVFLDDVDDVKQLDSLIGKREWFSKGSCVVITTRDRAVLQERYVNVKYEVKELKVSQALELFCYHSMRRKVPADGFLNLSEQIVSLTGGLPLALEVFGSFL…	RKLVDVRSSDVKVIGLYGMGGVGKTTLAKGLFNSLVDHFDRRSFISNVREVANNEDGMVSLQERILGDLSPGTENPINDVNAGISAIKRIVEENRVLVFLDDVDDVKQLDSLIGKREWFSKGSCVVITTRDRAVLQERYVNVKYEVKELKVSQALELFCYHSMRRKVPADGFLNLSEQIVSLTGGLPLALEVFGSFLFDKRTINEWKDTVLKLKDIRPDKLQGALKISFDALDEQDKCVFLDIACLFVQMEMKRDDVVDILNGCGF	None	None
3DBB45	12	101233192-101243183	2	0	2	0	0	0	0	None	ATGTCTTCCCAAAACCAGGAACCCCAATTCATATATGATGCTTACATTAGTTTCGGACTGCAGCTCCTTCATCCTTTTATTTCAGGTCTCTATGATGCACTCAAAAGTGTTGGACTGCATGTTTTAGCAGACCGCACCGAGCCCAAGACTAATATATCTGACGCAATCGAACGATGCAGAGTTTCTATCATAGTTTTCACAATAGCTTATGCTGAATCAACCTTGTACTTGCAAGAACTCGTGAAAATAATGGAGTGTCATCGGAGGAAAGTTCAGAAGGTTGTGCCCGTGTTCTATTGCTTGGATCCCTCCGAAGTATGCAATCTGAGCGGTCATTTTGGGGAGATTTTGTCGCGAACTCTGCAAGGAATCTCAAGGGATGAAAACAGGATGTTGAGT…	MSSQNQEPQFIYDAYISFGLQLLHPFISGLYDALKSVGLHVLADRTEPKTNISDAIERCRVSIIVFTIAYAESTLYLQELVKIMECHRRKVQKVVPVFYCLDPSEVCNLSGHFGEILSRTLQGISRDENRMLSYGTALRQAASILPRFLPDIWNNREVMSHIVGHVTSLIDSTKLFIAKHPVGVDSRVQDLIQLLNNQKADGVLIIAIWGMAGIGKTTIAKALYNQIRHNFEVRRFVPDIQDGKGDYPIWLASKFKEERLLLFLKDQVKTKAQNFDSTRNIWWEGLRCLKVLLILDNMRSERELEVLPVIPECFGPGSIIIITTRTKHDRLHEIGVNHIYRVKEMDYNECVELFSWSAFNKATPERSFSGLINYAIEYSDGLPLALVCVGSAVSEKSIQ…	SRVQDLIQLLNNQKADGVLIIAIWGMAGIGKTTIAKALYNQIRHNFEVRRFVPDIQDGKGDYPIWLASKFKEERLLLFLKDQVKTKAQNFDSTRNIWWEGLRCLKVLLILDNMRSERELEVLPVIPECFGPGSIIIITTRTKHDRLHEIGVNHIYRVKEMDYNECVELFSWSAFNKATPERSFSGLINYAIEYSDGLPLALVCVGSAVSEKSIQEWENVLDSFKRLPFQ	ESRVEEVIQLLKDQHQENPLLLGIWGMGGCGKTTIAKAVYNKIFREFEGRCFLLNIREVWDQDNGILHLQQQLLSAIYNTTKIKIENTESGKSILERRLGQKRILLVLDDVDKLEQLNSLAASHKWFCPGSTIIITTRDEHLLRCLRVDKLYSMKELNDKESMELFSWHAFKEPCPKEEFASLANEVVSYCERLPLALEVIGSHLFNRKVCEWRSVLNKLKTIPNNDVQKKLKISFDGLSDDRDREIFLDVAFF	None
3G3XAR	12	3267043-3271844	0	0	1	0	0	0	1	None	ATGGCTGAAGCACTTGTTGTTGGAGCTTTAGTTTCTGGCTTCGCCAATGTTGTTCTTGACAGGCTCATTTCACCTGAGTTTGTCAACTTGGTGGTGGGCAAGAAGCTGGACCGGAAGTTGGTTGACAGGCTGAGGACTGCTCTCTTGGCTGCTGAAGCTCTGGTTGCTGACGCCGAGCAGAAGCAGTTTGGAAACGATCGTGTGAGGAAATGGCTTGATGGTCTCAGAGATGCTCTCTACACTGCTGATGACTTGCTGGACCGTGTCTTCATCAAAGCTGAAATTCGCAGCAAGGTACGCACTCATCTTCCTAGCTTCCTTAATTTGTCTGATAGGAAGATGGTGACTAAGATAGAAGAGGTGGTTAAAACAATAGAAGATCTTCAGAAACTCAAAGAT…	MAEALVVGALVSGFANVVLDRLISPEFVNLVVGKKLDRKLVDRLRTALLAAEALVADAEQKQFGNDRVRKWLDGLRDALYTADDLLDRVFIKAEIRSKVRTHLPSFLNLSDRKMVTKIEEVVKTIEDLQKLKDTLGLREIPTGSSSWRPPSTSLVKGNVYGRDADQQALIKMLNDNNHHNLSVSSIVGMGGVGKTTLAQWLYNNKDLMDGFDLKAWICVSENFDVVETTKNVIKGISSGVCSLESFDLLQQHLKEKLSEKKFFIVLDDVWSEDVDKWSSFVTPFQHGRKGSTILLTTRKENVGRIVQHYNSYTLKELSDDYCWSIFADNASFPESNGSSELEEIGRKIVKRCDGLPLAAETLGRLLRSERRVGEWNKILSNDIWEFPMSNSKIVPALLI…	DQQALIKMLNDNNHHNLSVSSIVGMGGVGKTTLAQWLYNNKDLMDGFDLKAWICVSENFDVVETTKNVIKGISSGVCSLESFDLLQQHLKEKLSEKKFFIVLDDVWSEDVDKWSSFVTPFQHGRKGSTILLTTRKENVGRIVQHYNSYTLKELSDDYCWSIFADNASFPESNGSSELEEIGRKIVKRCDGLPLAAETLGRLLRSERRVGEWNKILSNDIWEFPMSNSKIVPALLISYYHLSAHLKRCFVYCSLYPKDYQFDKDELILLWMAEDLL	None	None
3HI1A9	14	141393957-141398159	1	0	1	0	0	0	0	None	ATGGCCGATGATGGAGCGGCCGGGGTGGCGTCTTCCTCGTTGCCGGCACCGTGGTTGTGGGCGACGTCATCCTTATCATCAGAAGGAGGCATGTATGATGTTTTTCTGAACTTTAGAGGCGAGGACACAAGGTTCTTATTCACAGATTATCTCTATCATGGCCTGGCCGATGTAAAAAAACTGCAAGTATTCAGGGATGATCCGGGTCTGGAACTAGGTGACGCAATTAAACCTACTCTGATGGAAGCCATTAAAAGATCTAGGATTCATATTGTTGTGATGAGTGAAAACTATGTGTCTTCTTCATGGTGCCTCCTGGAACTAGAGCAGATGCTCAAGTACTCCAACAATGGAACAAAACGTCCCGTTTTTCCAGTTTTTTATCGCGTGAAGCCTGCA…	MADDGAAGVASSSLPAPWLWATSSLSSEGGMYDVFLNFRGEDTRFLFTDYLYHGLADVKKLQVFRDDPGLELGDAIKPTLMEAIKRSRIHIVVMSENYVSSSWCLLELEQMLKYSNNGTKRPVFPVFYRVKPAEVRYQISTKSKEAMKKHEARENKEKADAWKLALSTVCGLSGEHIVEKGDHYETAVVGKIAEQVSAKLLEIRQQLNRFDSQFGVVESLLNLESCDTVGVVGIYEDPKIGKSYITTFAFELYYKIKYKFQTAAFLVDVSTLLRKTTDDNRVEIFRQELLSDMVGKKMHELKHEKMLLVLEGVDSKEHLELLVGMRMGIGDWFGGGSRIMIATENRNLFEDCPAVMNGVKVEKHCIREGEFGKEKIVKEKKVVGFVKEFIDVINQLKEE…	DVINQLKEEDPKGRNVVSIVGMGGSGKTTLAKKIYDSNEVSEVFSFRAWVTVSKDYTEKEIFSTLFRSLKPSKPIPEEEGKLKKEVRSCFTKLNEESTKYLVVLDDVWDTQLCHNLKDYLLPNNNNGSRILVTTRNHEVANRARSKEPHSKLLRLNEEESWRLFCNEVFCGEDCPPDLEPIGKSIVESCKGLPLAIITIAGVVAKKEEEEWGDIEKLIPHWDVDDDIIRMKNILKTSYDDLHENLKPCFLYLGVFPEDYNINVTELIRLWMAEGFIQVR	None	None
3L0H24	16	153372622-153377132	0	0	1	0	0	0	0	RPW8	ATGGCCCTGACGGAGTTAATTAGCAACGAGCTCACCGGCGAGCTCCTCCGGAATCTCGTAACCATCTCTCGCAAATCCATTCTCTGCCGTGGAAGTGCAGATCAGCTCATAACTTACATAACTGAACTCCTTCCAACCATACAAGAGATCAAATACTCCGGCGTTGAACTCCCTCAGCCACGTCAGCAACAGCTTCACCGCCTCTCCGAGATCCTCCACTCTGGTGTCGAACTCGCTCACAAGGTTCTGAATTCGAGCCGTTGGAATGTGTACAAGAACTTTCAGCTAGCTAAAAAGATGGAGAAGCTTGAGAACACGGTATCAAAGTTCATAGAGGGTCCGATGCAGACTCACATACTTGCTGATGTGCACCACACGCGGTTCGAGATGGCGGAGCGG…	MALTELISNELTGELLRNLVTISRKSILCRGSADQLITYITELLPTIQEIKYSGVELPQPRQQQLHRLSEILHSGVELAHKVLNSSRWNVYKNFQLAKKMEKLENTVSKFIEGPMQTHILADVHHTRFEMAERFDRIEASNRRLEQYFVTMKMGGMGGGGWVEEAVRSMEIAEGSLGNSRVGLELGKKKVKEMLVGRNDLWVIGISGIGGSGKTTLARDVCRDEQVQFSFKERILFLTVSQSPNVEQLRARIWGFIMGNQNLNPNYVIPQWMPQFDCKTETRNLIVLDDVWSLSVLQQLVCRIPGCKFLVVSREKFQICNATYEVELLSEEDALSLFCHHAFGQKSIPVAANENLVMQVVTECGRLPLALKVIGASLRDQNEMFWEGVKTRLSQGQSIG…	KKKVKEMLVGRNDLWVIGISGIGGSGKTTLARDVCRDEQVQFSFKERILFLTVSQSPNVEQLRARIWGFIMGNQNLNPNYVIPQWMPQFDCKTETRNLIVLDDVWSLSVLQQLVCRIPGCKFLVVSREKFQICNATYEVELLSEEDALSLFCHHAFGQKSIPVAANENLVMQVVTECGRLPLALKVIGASLRDQNEMFWEGVKTRLSQGQSIGESYQNNLIERMAISVNFLPEKIKKCFLDLCSFPEDKKIPLDILINMWVE	None	None
3NFB3J	19	7569087-7573333	0	0	1	0	0	0	0	None	ATGATTGTCCGGAAATTGGATCAGAAATACACAAGTGAACTCAGGAGCCCTTTTATACATGACCAAAATTATGCATCCATTGAATCTGTATTAACCCACTCACAGGAAGTTCGAACCATTGGAATCTGGGGCATGGGCGGCATAGGAAAAACAACTATTGCGGCTGCCATTTTTCAAGAGTTCTCCCCCAAATATGAGGGTAGTTGTTTCTTGGCCAATGTAAGAGAAGAATCTTCAAGGCATGGCCTCAACTACATTTTCAATAGACTTCTTTCTGAGTTGCTGCACGAACATGTTCATATTACCACTCCAAAGATTGTGTCTTCTGCTATACTCCGTAGATTGAGGCATAAGAAAGTTTTCATTGTACTAGATGATGTGAATACTTCTGAGCTTCTA…	MIVRKLDQKYTSELRSPFIHDQNYASIESVLTHSQEVRTIGIWGMGGIGKTTIAAAIFQEFSPKYEGSCFLANVREESSRHGLNYIFNRLLSELLHEHVHITTPKIVSSAILRRLRHKKVFIVLDDVNTSELLENLLGVGQDYLGLGSKVIVTTRDKHVLLSRSVDHIHQVTEMNDENSLKLFSLNAFTRNHPPENEYWELSKRALAYARGNPLALKVLGSFLHSKTEKEWDNALTKLKRIPNADIQKVLRLSFNELDDTEKDIFLDIACFFKGEEKEKVIRILNECGFFADIGIRNLLDKALISIATNQSIQMHDLIQEMGHKIVCEESLKNPGKRSRVWHPDEICDILKNDEGSATIETIYLDMTEWTEICISSDALRKMPKLSSKRMIECPDLSGA…	SVLTHSQEVRTIGIWGMGGIGKTTIAAAIFQEFSPKYEGSCFLANVREESSRHGLNYIFNRLLSELLHEHVHITTPKIVSSAILRRLRHKKVFIVLDDVNTSELLENLLGVGQDYLGLGSKVIVTTRDKHVLLSRSVDHIHQVTEMNDENSLKLFSLNAFTRNHPPENEYWELSKRALAYARGNPLALKVLGSFLHSKTEKEWDNALTKLKRIPNADIQKVLRLSFNELDDTEKDIFLDIACFFKGEEKE	None	None
3Q9CGL	19	4934425-4940447	0	0	1	0	0	0	1	None	ATGGCTGCAAAACTTGAAGGTGGGGCTTATCTTTCTTCTTTTGTTGATGCTGTTTTGGAGAAGCTGTCTGCAATACTTGAAGATGATGACTTTGTCCTCGAAGGAAACGACTCTGCCCTGGAGTTACTTCAAAAGATAGAGAAAAGTCTATATGATGTTGGACCTGTGCTTGATGATGCTGAGCTGAAGCAGTTTAGTGACAAGAAAGTGAAGAAGTGGCTCATTGATCTTCAAGATGCTTTGTATAAGGCTGATGACTTGCTGGATGAACTCTCCACTAAAGCCGCCACTGCCACTCAAAGAGATCCAGGTAACTCTTCTCCCTGGTCTCACTATGTTGATTCATGTATTGAAGATAGTGGCATCAATGTCATCGGAAAAACAGTCGCCACACTAGAG…	MAAKLEGGAYLSSFVDAVLEKLSAILEDDDFVLEGNDSALELLQKIEKSLYDVGPVLDDAELKQFSDKKVKKWLIDLQDALYKADDLLDELSTKAATATQRDPGNSSPWSHYVDSCIEDSGINVIGKTVATLESVKRRKGYLRLFPKESAKMDISSWRIPSTSLVVSSDIFGRDQDKERIIKLLLDDTCDAESPVTVIPIVGMGGIGKTTLAQLVYNDAKVVEKFGTRAWVCVAENPDPVNVTRTIIGAMDSSSCNVDHFDSLQTALKEKLTGKTFLVVLDDVWHDRRDMWEDFLKPFHYGNTGSKILLTTRSEKVASVFAANNLHYRLSLLSDEDCWSVFLKHSSISTNSSQYATLEPIGRKIVEKCKGLPLAVKTLGGLLRNKHIEGDWKNILKSEI…	DQDKERIIKLLLDDTCDAESPVTVIPIVGMGGIGKTTLAQLVYNDAKVVEKFGTRAWVCVAENPDPVNVTRTIIGAMDSSSCNVDHFDSLQTALKEKLTGKTFLVVLDDVWHDRRDMWEDFLKPFHYGNTGSKILLTTRSEKVASVFAANNLHYRLSLLSDEDCWSVFLKHSSISTNSSQYATLEPIGRKIVEKCKGLPLAVKTLGGLLRNKHIEGDWKNILKSEIWELSEDDSKIVPALRVSYHYLPSHLKRCFVYCSIFPEDYEFDKDELILLWMAEDLLQPK	None	None
3RA443	2	97725631-97731344	1	0	1	0	1	1	0	None	ATGGCATCTTCTTCTTTCAATGTTCCTTTAATCAAACATGATCTCTTCATAAGCTTTAGAGGAGAAATTCGCACTTCTTTTCTTTGCCATTTGATAAAAAGATTGCGCGATGACGGAATCATTAGTTTCTTTGTTGACGAGGAAAATCTTGGTGCTGGAGACGAGATCTCATCCGCACTTCTTCAAGCAATTGAGGAATCTTCCATTTCATTGGTCATCTTCTCGAAAGATTATGCTTCTTCGAGATGGTGTATGGAGGAGCTTGTGAAAATTTTTGAATGCAAGGAACAATATCAAAGGACTCTGGTACCTGTTTTTTACAATGTTGATCCTTCTCATGTAAGGCACCAGAAACAAACTTTTGAAGAGGCTTTTGATGTCCACACTGAGAAGTATAGA…	MASSSFNVPLIKHDLFISFRGEIRTSFLCHLIKRLRDDGIISFFVDEENLGAGDEISSALLQAIEESSISLVIFSKDYASSRWCMEELVKIFECKEQYQRTLVPVFYNVDPSHVRHQKQTFEEAFDVHTEKYRENMAKVQNWRSALRKAADLSGIHYPSTFIRNEVELIEKIIEVVNEKLPPICPNKSKGVVGIDEQVKSIESLLAKMEPNDVGILGIWGMGGIGKTTIAQVIFNKYSSQYEGCCFLKNVREESERHGLDYLYEQLFSQLLKKQNLLVKGSANAISAIYERRLSQKEVLIVLDDVDTSDILDYLTGEQTCLAPASRVIVTTRDKQILIAARAHGIYEVKRLSFKSSLELFCIKAFNKIYPENGYEKLSQMAVNYANGIPLALKVLGSFL…	EQVKSIESLLAKMEPNDVGILGIWGMGGIGKTTIAQVIFNKYSSQYEGCCFLKNVREESERHGLDYLYEQLFSQLLKKQNLLVKGSANAISAIYERRLSQKEVLIVLDDVDTSDILDYLTGEQTCLAPASRVIVTTRDKQILIAARAHGIYEVKRLSFKSSLELFCIKAFNKIYPENGYEKLSQMAVNYANGIPLALKVLGSFLCSKSAVVWKNALKKLQSCPDKRIFNVLKLSYDGLDDSDKSIFLDIACFFK	None	None
3RLS73	8	35696268-35716110	2	0	1	0	1	0	1	None	ATGAGCTCAAAATATTCAGGTGACATATCAACAGATTTGGACAGGTTATCCACTTGGAAATCCTCACTGGAAAGCAAGATTTGGACTCTGGCGGGTCAGTTGGGACATCGAGATGGAGCTTCTGCTCCTCCCCTGGAATCCGACAACGTCCATGGTGACCAGCAAGTTATAACTTCCACCCTGAGCGACGACGAAGATTCATCTTCCTATCATTCTGTGGATTCAAACATCAGCGAAGTCAGTTCTTTATGCGAGGAAGATACTCCTCCCGTTCATTCTCTGGATTCAAACAACAGCGAAGAATGCGTGGATTCCCATAAACAGGTCTATAGATACGATGTGTTCCTAAGCTTCCGTGGTCCCGACGTCCGCAACACTTTCGTTGATCATCTTTTCGAA…	MSSKYSGDISTDLDRLSTWKSSLESKIWTLAGQLGHRDGASAPPLESDNVHGDQQVITSTLSDDEDSSSYHSVDSNISEVSSLCEEDTPPVHSLDSNNSEECVDSHKQVYRYDVFLSFRGPDVRNTFVDHLFERLERRGIFTFKDNVRLKKGKRIKAELMDAIRDSRLAIVVFSSTYPTSTWCLDEMSTIADLHRQNKQIVVPVFYDVPSSDVGSQTGPYEVHFNSERFRKFSNRVARWKVDMKYLAKVCGFSIVDSNRPETTHLEEITSFVAKELNHRFTLLASDLIGIQPRVAELERRLNLTSGNVAFQILEIWGMSGIGKTVLAMILYDRISHQFDACCFIQGVNGIYTRHANACETATTNVQKQILLQLFQEQVESDDPAEIAKMLQNRMCNRNL…	LTSGNVAFQILEIWGMSGIGKTVLAMILYDRISHQFDACCFIQGVNGIYTRHANACETATTNVQKQILLQLFQEQVESDDPAEIAKMLQNRMCNRNLPKRVLIVLDDVGDPKQWDDLGIVPDSLGLGSRVVITTRFQHILNVNTAYEIHEVQLLNDDEALELFQRKAFKIDCHSLAISDVSRRIIENAQCLPSAIIKLGYYFNQKAEAHWERCFQRWREYPEEKYMNSLQEKDYEVLNEDEKMIFLDIACFFTGK	None	None
3SI7RL	9	13024863-13039336	1	0	1	0	0	0	1	None	ATGATGGCACATGCATCTTTTTCCCGAGTATCTCAGATGGCATATGTTATATTTGTTTGTCTCTTACTTATTCTGAAACCGAAGGGTGTGACTTCTTCTTCCGAAAATACCCTTAAGATAAAGTATGATGTCTTTGTTAGCTTCAGAGGCCCGGACATCCGCCGAGGTTTTCTTAGTCATTTGGTTGGCGCACTTTCTAGAAAGAAAATTAATGGCTTTGTAGATGATAAAATTGAGGTAGGAGATGAAATACCAAAATCACTCATTAGAGCAATCGAGGCATCATTAATTTCACTAGTTATATTTTCACCAAACTATTCTTCTTCACGCTGGTGTTTGGAGGAACTTGCAAAAATAGTTGAGTGCAGAGAAAAAAAAGGCCAGTTTGTGCTACCAGTT…	MMAHASFSRVSQMAYVIFVCLLLILKPKGVTSSSENTLKIKYDVFVSFRGPDIRRGFLSHLVGALSRKKINGFVDDKIEVGDEIPKSLIRAIEASLISLVIFSPNYSSSRWCLEELAKIVECREKKGQFVLPVFLDVDPSDVRHQRGSYGDAFVKHEKKYDLVKVQRWRTALQRAANLSGLHSTKYMNDYGLLEAIIKHLIERLNHEQKYISRGLIGIGKSIALLESELNPELGDVRALGIWGMGGLGKTTLALEVFNSVQSQYEGSCFLRNVRESSAREGIFSLKSKLYSELIGEPGLKIDSSNGLPPFLEKRLGRMKVIIVLDDVDNFRQLKILFGAREQFGSGSRIIVTSRDKQVLHTEVDFIYQVKPLKVDEALQLFNSIAFKHEHPDLEMEFHE…	GDVRALGIWGMGGLGKTTLALEVFNSVQSQYEGSCFLRNVRESSAREGIFSLKSKLYSELIGEPGLKIDSSNGLPPFLEKRLGRMKVIIVLDDVDNFRQLKILFGAREQFGSGSRIIVTSRDKQVLHTEVDFIYQVKPLKVDEALQLFNSIAFKHEHPDLEMEFHEQSKKVIEYAKGVPLVLEVLGHHVHGKGKEIWESLLDKLKNMPDKEVHNVMKLSYDDLDRDEKKIFLDIACS	None	None
3WN25H	2	100178617-100183301	0	0	1	0	0	0	0	None	ATGGCTGAAAAACTTTATGGTGGAGCTTACCTCTCTCCCTTTGTTAATACTGTTTTGGACAACATGTCTTCAATACTTGAAGAAGACGACTCTTTCCTCGAAAGGAACAACTTGCTTGTTAGGTTGGAGAAAAGTCTGTATGATGTTGGACCTGTTCTTGATGATGCTGAGCTGAAGCAGTTCACTGACAAGAGAGTCAAGAAGTGGCTTGTTGATCTCCAAGATGCTCTCTATTTCGCTGATGACTTGCTCGACGAACTCTCAACCAAAGCCACCATTGATGCCACTCAAAGGGAACCAGGTAACTCTTCCTCCTGGTCTCGTCTGGTTGATTCATATATTGAAGATACTGGTGACTTGGAAAAAATAGTTCGAAGACTAAAATCTGCTGTAGCACGC…	MAEKLYGGAYLSPFVNTVLDNMSSILEEDDSFLERNNLLVRLEKSLYDVGPVLDDAELKQFTDKRVKKWLVDLQDALYFADDLLDELSTKATIDATQREPGNSSSWSRLVDSYIEDTGDLEKIVRRLKSAVARKNYLRLKETAKVDISWRIPSTCLVEPSEICGRKEDKEALLKLLLDDDDAADGDLSVIPIVGMGGIGKTTLAQLLYHDDKVKENFDFRGWVCVSAEFDVVKVTKTVIEAITSSSCNLTDLNLLQLDLKEKLSRQKFFIVLDDVWNENYSDWDKLLKPFQKGVKGSKILITTRNKNVASLVQTVSPHELRSLSDEDCWLVFTKHARLSTVSVENPTLEKIGRDIVKKCDGLPLAAQALGGILRGNSDIGYWKHLLKSEIWKLSHDRIN…	DGDLSVIPIVGMGGIGKTTLAQLLYHDDKVKENFDFRGWVCVSAEFDVVKVTKTVIEAITSSSCNLTDLNLLQLDLKEKLSRQKFFIVLDDVWNENYSDWDKLLKPFQKGVKGSKILITTRNKNVASLVQTVSPHELRSLSDEDCWLVFTKHARLSTVSVENPTLEKIGRDIVKKCDGLPLAAQALGGILRGNSDIGYWKHLLKSEIWKLSHDRINVVPALMISYYFLPSYLKQCFVYCSLYPKDYEFSKDELMLLWMAENFLQPV	None	None
3YRZ3W	14	125029280-125033253	0	0	1	0	0	0	0	None	ATGAAGACGGAAACGAAGTTGGGGGCTTGGGAGTGGGTTAAGCTTCCAGTAATTTTGTCTCCTTCTGCTGTTGCGAGAGAAGACTTTGCGGGGAAAATGGTTGCGAGCATTGTTGGCGATACAATCGCTAAAATCACAGAGAGGTTGAACTCTCTCAATATTTTTGGCAAAAAGAGCACCACCATCGCTGAGAATATCAAACTTCATCTGTTATGCATCAAGGAGGAGCCAGAGGACAGTGATGCTGCAACACCTCGATGGATTACTGATGTCACGGATGCCGTCATCGATTTGTGGGACTTGTTGGACGATCTAAATCTTCCTCCAGCTGATGCCAGTGTGCCTCCAAAACAGAGCACCATGGCAACATTCTTCTCTCTTTACAAGCCTACACCTCGT…	MKTETKLGAWEWVKLPVILSPSAVAREDFAGKMVASIVGDTIAKITERLNSLNIFGKKSTTIAENIKLHLLCIKEEPEDSDAATPRWITDVTDAVIDLWDLLDDLNLPPADASVPPKQSTMATFFSLYKPTPRGLLLKLEQIENRLQRIATDSTKLPVKSNKKLTDSDVQGGEIEFVGRKEAKERWIKRILEPTRVDNGNFPVFAIVGIQGIGKTRFAEHVCNDDSIISKFGSVIWIYGIRDDEFYAESVSNRVNGAIHEFVMKKKMMKLEEKENDSIVMEENLDLGEAVSEENRFLLVLDDFPNENREEWVKLQQKLVEIHGSAGGAILVTTRSYLVVDVISPKFRQRLGELSKEDSWILFEQVVGGKGEEGGPSESDTRDTQMKMVKKCCGVPLAII…	NGNFPVFAIVGIQGIGKTRFAEHVCNDDSIISKFGSVIWIYGIRDDEFYAESVSNRVNGAIHEFVMKKKMMKLEEKENDSIVMEENLDLGEAVSEENRFLLVLDDFPNENREEWVKLQQKLVEIHGSAGGAILVTTRSYLVVDVISPKFRQRLGELSKEDSWILFEQVVGGKGEEGGPSESDTRDTQMKMVKKCCGVPLAIIRMARMFRSREVKESELDYLEVEFMQEMQLIYHNELPSWHLKQCFAYLSFIFSTSYIVHSEMLIKHWMAEGYLGPV	None	None
3YZ3MF	10	113347810-113352548	0	0	1	0	0	0	0	None	ATGGCTGCAGAAGCTGTTTTATCTTCCGTTCTTAGTGTTGTTTTCGACAGGATGTCCTCCCCTGAAGTTGTTAACTGGATCAAAGGGAAGAAGCTTACTCAGAACCTGATTGAAAGGTTGAAGACTAATCTCTATGCTGTTCAAGCCTTTCTCATCGATGCTGAGCAGAAGCAGATCAAGGAGAGACCTGTCAAGAACTGGCTTGATAGTCTCAAAGATGCCATGTATGTTGCTGATGACTTGCTCGATGAAGTCTTCACCAAAGCTGCCACTCAGAAGGAACCAGGTACCTTCCTCTCTCGTTTTCTCAATTTGCAAGATCGGGATGTAGCAAACAGGATGGAGGAAGTCATTGATAGGATAGAGTCTCTTGTGATTCAAAAAGACACTCTTGGTCTG…	MAAEAVLSSVLSVVFDRMSSPEVVNWIKGKKLTQNLIERLKTNLYAVQAFLIDAEQKQIKERPVKNWLDSLKDAMYVADDLLDEVFTKAATQKEPGTFLSRFLNLQDRDVANRMEEVIDRIESLVIQKDTLGLREIPKENMSWRITTSLVETSDVCGREEDKEAIVKLLLDDDGDDTGGHSDVSVIPIVGMGGIGKTTLAQLVYQDGKVKENFDFQAWICVSEEFDVFKVTKTIIEAITSSFCSLTDLNLLQHDLKEKLSRKKFFVVLDDVWSESCEDWDKLLKPFQKGVKGSKILITTRSKRVASVVQTVSPYELSLLSEENCWLVFSKHARLSTVSMENPTLRKVGRDLVKKCDGLPLAAQALGGLLRGNSDIKYWNHLLKSEIWELSDDKIKVVPA…	HSDVSVIPIVGMGGIGKTTLAQLVYQDGKVKENFDFQAWICVSEEFDVFKVTKTIIEAITSSFCSLTDLNLLQHDLKEKLSRKKFFVVLDDVWSESCEDWDKLLKPFQKGVKGSKILITTRSKRVASVVQTVSPYELSLLSEENCWLVFSKHARLSTVSMENPTLRKVGRDLVKKCDGLPLAAQALGGLLRGNSDIKYWNHLLKSEIWELSDDKIKVVPALRISYYYLPSYLKECFVYCSLYPKDYEFSKDELILLWMAETFLQP	None	None
3Z2FFP	12	101690369-101700048	1	0	1	0	0	0	0	None	ATGCCTTCAAAATCCACCACCACCACAAGTAGTTCATCATCAGAGCGAAGATGGATCTACGATGTGTTCTTGAGTTTCAGAGGAACCGACACTCGCACTATCTTCATTTCTCATCTCTACAACTCCCTCACAAACGCAGGAATCTACGTTTTCAAGGACAACGAGGAGCTTCGCAAAGGAGGCCAGGTTTCATCGTTACTCATGCAAGCAATCCAAGTTTCTAGAATCTCCATCGTTGTTTTCTCAAAGAACTACGCGAACTCCAAGAGTTGTCTGAAAGAGCTGCAGAGAATTATGGATTGTCGAAGAAGCATAGGCCAAGTTGTTTTTCCTGTTTTCTACAACGTAGAACCCTCTCATGTGCGTCATCAGAGAGGTGCCTTTGGAAGAAGCTTTCAG…	MPSKSTTTTSSSSSERRWIYDVFLSFRGTDTRTIFISHLYNSLTNAGIYVFKDNEELRKGGQVSSLLMQAIQVSRISIVVFSKNYANSKSCLKELQRIMDCRRSIGQVVFPVFYNVEPSHVRHQRGAFGRSFQDLKKTISKNKAQLWGTALRDAASLTGFHLNNSRNESEDINKIIETITDSLDNTVLFVAQHPVGVQPRAQHVIKLLNYQESKDVMLLGILGIGGIGKTTIAKAIYNQIHPHFESYCFLSNIREFWEQSTTSQVYLQERLLSDIYKTTKIKIHNIESGIFILQQRLRHKQALLILDDVDKIEQLKALCGSREWFGPGSRIIITTRDEHLLKLLQVDHISRMPEMDQDESIQHFSWHAFKQPCPREDFDQLSRNVVAYCGGLPLALEVI…	HVIKLLNYQESKDVMLLGILGIGGIGKTTIAKAIYNQIHPHFESYCFLSNIREFWEQSTTSQVYLQERLLSDIYKTTKIKIHNIESGIFILQQRLRHKQALLILDDVDKIEQLKALCGSREWFGPGSRIIITTRDEHLLKLLQVDHISRMPEMDQDESIQHFSWHAFKQPCPREDFDQLSRNVVAYCGGLPLALEVIGSFLFDKKVREWESVVDKLKRIPNDQVQRKLRISFDSLNDDTEKEIFLDIAFFFI	None	None
42UKH4	12	2620062-2623706	0	1	1	0	0	0	0	None	ATGGCTGAAGCACTTGTTGTTGGAGCATTAGTTTCTGGCTCCATCAGCCTTGTTCTTAACAGGCTCATTTCACCTGAGTTTGTCAACTCAGTGGTGAGCAAGAAGCTGAACCGCAAGTTGGTTGAGAGGCTCAAGACTGCTCTCTTGGCTGCCAAAGCTCTGGCTGCTGACGCCGAGCAGAAGCAGTTTGGAAACGATCATGTGAGGAAATGGCTTGATAGTCTCAGGGATGCTCTCTACACTGCTGATGACTTGCTGGACCGTGTCTTCATCAAAGCTCAAATTCGCAAGAAGGTACGCATTCGCCTTCCTCTCCAGCTTAATTTATCTGTTAGGAAGATGGTGGCTAAGATAAACGAGGTGGTTAAAAGAATAGAAGATCTTCAGAAACTTAAAGAT…	MAEALVVGALVSGSISLVLNRLISPEFVNSVVSKKLNRKLVERLKTALLAAKALAADAEQKQFGNDHVRKWLDSLRDALYTADDLLDRVFIKAQIRKKVRIRLPLQLNLSVRKMVAKINEVVKRIEDLQKLKDSLGLKEIPTGSSSWRTPSTSLERGTVYGRDDDKQALIKMLNDSNDHNLSVISIVGMGGVGKTTLAQCLYNNKDLMDGVDLKAWICVSENFDVVETTKNVIKGISSGFCSLDNFDLLQQDLKKKLSEKKFFIVLDDVWSEDADKWNSFITPFQHGTKGSTILLTTRKVNVGRIVQHYNSYTLKELSDDYCWSIFADNASFPESNGSSELEEIGRKIVERCDGLPLAAETLGRLLHSERRVEEWNRILSNDIWEFPMSNSKIVPALLI…	DDDKQALIKMLNDSNDHNLSVISIVGMGGVGKTTLAQCLYNNKDLMDGVDLKAWICVSENFDVVETTKNVIKGISSGFCSLDNFDLLQQDLKKKLSEKKFFIVLDDVWSEDADKWNSFITPFQHGTKGSTILLTTRKVNVGRIVQHYNSYTLKELSDDYCWSIFADNASFPESNGSSELEEIGRKIVERCDGLPLAAETLGRLLHSERRVEEWNRILSNDIWEFPMSNSKIVPALLISYYHLPAHLKRCFVYCSLYPKDYQFDKDELILLWMAEDLL	None	None
43GWVV	12	1869252-1872977	0	0	1	0	0	0	0	None	ATGGCTGGTGCACTTGTTGCTGGAGCTTTGCTCTCTGGATTCATTAACATTGTCATTAACAAATCCCTTAGAGAGGATGTGGTCAACCGGGTCTTGGGCAAGAAACTTGGCCCTGGCTTGGTTGAGAGGCTGAAAATTTCTCTGCATGCTGCTGAAGCTGTGCTTGATGATGCTGAGTACAAGCAACTGGGTGACGAACGCGTGAGGGATTGGCTCAACAGTCTGAGAGATGCTGTTTATGATGCTGATGACTTTCTGGATTCTGTACTCACCAAAGCCGCCACTCAAAAGGAGGTATGTTCTTTCTTGCCTAGTTTCTTTCTCAACCGATATAGGAAGATGGTAGATAACATGGAAGGGGTGGTTGCAAGAATAGAATTTCTTGTAAGTCAAAAAGAT…	MAGALVAGALLSGFINIVINKSLREDVVNRVLGKKLGPGLVERLKISLHAAEAVLDDAEYKQLGDERVRDWLNSLRDAVYDADDFLDSVLTKAATQKEVCSFLPSFFLNRYRKMVDNMEGVVARIEFLVSQKDILGLQKNTKDNNLSSSSSSSSSWRETTCLMEGNIYGREDDQQALIKIINDNSESQLSVIPIVGMGGVGKTTLAKWAYSVAEGFDLKAWICISETFDVAEITRKTVEEITKSSCDLRSLNLLQNELQEILSGKKCFIVLDDVWSEDADKWKQFITPFQGGAKGSTILLTTRNQEVASVVQTCPSCTLNELSEESCWLLFAANACFPVLNRNPTLEDVGRKIVKKCKGLPLAVETLGRLLQGKDDVKEWNVVLMNDIWELKNSKIIPA…	QALIKIINDNSESQLSVIPIVGMGGVGKTTLAKWAYSVAEGFDLKAWICISETFDVAEITRKTVEEITKSSCDLRSLNLLQNELQEILSGKKCFIVLDDVWSEDADKWKQFITPFQGGAKGSTILLTTRNQEVASVVQTCPSCTLNELSEESCWLLFAANACFPVLNRNPTLEDVGRKIVKKCKGLPLAVETLGRLLQGKDDVKEWNVVLMNDIWELKNSKIIPALLISYFQLPPYLKRCFVYCSLFPKDYYFDKLKLILLWMAEDLL	None	None
43UGZW	1	11301625-11312545	0	0	1	0	0	0	1	None	ATGGCTGCTGCTGCTGTGGGAGAAGCGTTGCTCTCGGCTGCTGTGGAAGCAATGATTGGGAAGATCACAACTGAGATATCGGAGTTCTATCGCAGCAAGAATCTGGATGAGTCACTGCTGGAGAAGCTGGAATCGACGATGCGAATTCTTCAAGCTTTTCTGAGTGATGCTGAGGAAAAGCAGATCAAGAACGCTGCTGTGAAGGCATGGCTTGATGACCTCACTCAAGCTCTCTTTGATGCTGACGACTTGCTCGACGACGTTGCCACCGAGGCTCTCCGTCGCAAAGTGGAAGCCCGCTATGTTCCCCGCCGTTCCCTTGCCGTGAAGGTGAGGAAGGTCCTTTGCTATCCATTTAAGCGGCCTTATGGAGAGATCAATTCTCAGATGCAGAAATTA…	MAAAAVGEALLSAAVEAMIGKITTEISEFYRSKNLDESLLEKLESTMRILQAFLSDAEEKQIKNAAVKAWLDDLTQALFDADDLLDDVATEALRRKVEARYVPRRSLAVKVRKVLCYPFKRPYGEINSQMQKLIERLNGFAERAHMLPLEKGVSGSDWRTTPTNSAVDDSAICGRDDERKNLKEYLLSEDAVADGGGKIGVLAIVGMGGLGKTTLAKLLYNDPHVKGKFDVKAWTSVSKDFDVVKLAKSLLESVTSAATNLDNFDALRAELQKNLSGKRFLLVLDDIWNAGYVAWTNLMPIFNVGQMGSKIIVTTRHQSVVAVVKASQICFLKPLANDDCWGLLSKHAFGAHKCNELSSNLEEIGRKIAENCGGLPLAAVAVGGLLGTKVSTEHWTKVL…	KIGVLAIVGMGGLGKTTLAKLLYNDPHVKGKFDVKAWTSVSKDFDVVKLAKSLLESVTSAATNLDNFDALRAELQKNLSGKRFLLVLDDIWNAGYVAWTNLMPIFNVGQMGSKIIVTTRHQSVVAVVKASQICFLKPLANDDCWGLLSKHAFGAHKCNELSSNLEEIGRKIAENCGGLPLAAVAVGGLLGTKVSTEHWTKVLNSNIWNLTVKDVQPALLLSYHFLPASLKQCFAYCAIFSKNSKLQKEALVRLWMAQGFVCVSQ	None	None
45SZFM	9	7184913-7188761	1	0	1	0	1	0	0	PB1	ATGGAGAATTACGACGTGAAGTTTCTCTGCAGCTATGGCGGCGAGATCCACCACCGCCCCAACAAGAAGATCTCCTACGTCGGCGGCCACAACAAGCTCCACTACGTTAACCGTGGAATCGACTTGACCGCCATGCTCGCCGAACTCTCCGCCCTCTTTGACGCCGCCGGTGACATCCACTTCAAGTATCAGCTCCCCGGCGATGACTTCGACGCCCTAATATCCGTCACCAGCGACAGCGACCTAAACAGCCTGATGCTTGAGTATGATAACCTCTACAGAGATTCCGCTAAAACCGCTCGGATGAGATTATTCATCTTCCCTGGTAACGGTCCTGATTCCGCGTCCACCCAACCCTTCCCAGCTAAACTGAAATCCAAAGTCAACGGCGGTGCTGTT…	MENYDVKFLCSYGGEIHHRPNKKISYVGGHNKLHYVNRGIDLTAMLAELSALFDAAGDIHFKYQLPGDDFDALISVTSDSDLNSLMLEYDNLYRDSAKTARMRLFIFPGNGPDSASTQPFPAKLKSKVNGGAVVPPQITPVKFQDLPPVNNFNTSDRVLVSDPKVNRPVEDSGSSRLNSPLPALQYDVFISFRGEDTRASFTSHLFKSLSRKQIVTYTDDLLHEGDSIMSLLRAIEESCLSLVVFSENYASSKWCLQELVKIMECKKEYGRLVIPVFYNVDPSHVRYQLGSYSEAFKKHLQKNKKAEVQKWREALTAAANLEGLDSRSYRDEIEFIQNIVKDVLQKLIDHNPPNDSKSLVGIGENLENVKSLLSESVEVRMIGICGMGGIGKTTLARLI…	LENVKSLLSESVEVRMIGICGMGGIGKTTLARLIFEKYSYKFEGSCFLENVRKRSGKSGLTELVRRLYLELLQGKFWQNNTGKSTFVEDRLSKQRNFIVLDDVSSLEQLNYLVRKLQCCGAGSKIIITARDKNVLVPTVETIYEMKILDSHESFKLFSLNAFNEDCPQIGYEELSWKAVGCCKGIPLALIVLGSFLHSKSKTDWHSALQKLEKTPDPEIQNILRLSYDGLDDEAKQIFLDIACFFKG	None	None
4918BH	16	8004434-8007022	0	0	1	0	0	0	2	None	ATGGCTGAATCATTCATCTTCAGCATCGCTGAATCACTCATAACTAAGCTTGCTTCTCGTGCATACCAAGAAGCATCTCAGGTGGTTGGTGTCTACGATGACCTCCAAGACCTGAAAACCAGTCTCTCTTATGTGAAAGCTGTTCTGTTGGATGCAGAGCAGAAGCAGGAGCAGAACCATGAGCTGCGGGAGTGGCTAAAGCAGATCAAACTCATCTTCTATGATGCTGAGAACTTGCTTGATGAAGTTGACTGCGAATCACTGCGCAAGCAACTGCGAATCACTCACAAGGACAAGGTAGGTGGCTTCTTCTCGAGTTCTAATCAACTTTTGTTTCGCTATAAGATTGCTCAACAAATCAAAGAGATTAGGAAGAGATTAGACAGAGTCGCGGCCGAT…	MAESFIFSIAESLITKLASRAYQEASQVVGVYDDLQDLKTSLSYVKAVLLDAEQKQEQNHELREWLKQIKLIFYDAENLLDEVDCESLRKQLRITHKDKVGGFFSSSNQLLFRYKIAQQIKEIRKRLDRVAADRDKFGLQTIAVDRRVVHRRELTYSHVVESDVIGRAHDKEMIVKLLMEPSLDKNFGSKDISVIPIVGIGGLGKTTLAKLVFNDKRINESFPLKMWVCVSDEFDIKQLIIKIINAATLNGTTSGDAHVVQQTLKDLDIEQLQYLLRNKLAGQKFLLVLDDVWSEDRAKWIELRDLIKAGGAEGSKIVVTTRSYSVASIMGTVPFHDLQGLSFEESLSLFVKWAFKGGEEEKYPNLVMIGKEIVRKCKGVPLAIRTLASLLFSKYEINV…	SKDISVIPIVGIGGLGKTTLAKLVFNDKRINESFPLKMWVCVSDEFDIKQLIIKIINAATLNGTTSGDAHVVQQTLKDLDIEQLQYLLRNKLAGQKFLLVLDDVWSEDRAKWIELRDLIKAGGAEGSKIVVTTRSYSVASIMGTVPFHDLQGLSFEESLSLFVKWAFKGGEEEKYPNLVMIGKEIVRKCKGVPLAIRTLASLLFSKYEINVWESMRDNEIWNLPQKKDDILPALKLSYDQMPSYLRKCFAMFSLFPKDFEFQSHDVHSLWRAAGL	None	None
49I9B6	6	11754404-11756977	0	0	1	0	0	0	1	None	ATGGCTGAATCATTCATCTTCAGCATCGCTGAATCACTCATAACTAAGCTTGCTTCTCGTGCATACCAAGAAGCATCTCGAGTGGTTGGTGTCTACGATGACCTCCAAGACTTGAAAACCAGTCTCTCATATGTGAAAGCTGTGTTGTTGGATGCAGAGCAGAAGCAAGAGCAGAACCATGAGCTGCGAGAGTGGCTGAAGCAGATCAAGCTCGTCTTCTATGATGCTGAGAACTTGCTTGATGAAGTTGACTGCGAATCACTGCGCAAGCAACTGCGAATCACTCAAAAGGACAAGGTAGGTGGCTTCTTCTCGAGTTCTAATCCACTTTTGTTTCGCTATAAGATTTCTCAACAGATCAAAGAGATTAGGAAGAGATTAGACAGAGTCGCGGCCGAT…	MAESFIFSIAESLITKLASRAYQEASRVVGVYDDLQDLKTSLSYVKAVLLDAEQKQEQNHELREWLKQIKLVFYDAENLLDEVDCESLRKQLRITQKDKVGGFFSSSNPLLFRYKISQQIKEIRKRLDRVAADRDKFGLQTIAVDRRVGHKREMTYSHVVESDVIGRDHDKEKIVKLLMEPSLDNNAGSKHISVIPIVGIGGLGKTTLTKLVFNDKRINESFPLKMWVSVHDDFNVRSLIIKIINSPRDFAASTDAPAGQQNLRDLEIEQLQYRLRNMLEGKKFLLVLDDVWNEDRVKWVELQHLISVGAQGNKVIVTTRSQSIASIMGTVAYSHHLKGLSPKDSLRLFVRWAFKGDEGKYPDLVMIGREIVEKCKGVPLAVRTLGSSLFSKHEIQEWE…	HDKEKIVKLLMEPSLDNNAGSKHISVIPIVGIGGLGKTTLTKLVFNDKRINESFPLKMWVSVHDDFNVRSLIIKIINSPRDFAASTDAPAGQQNLRDLEIEQLQYRLRNMLEGKKFLLVLDDVWNEDRVKWVELQHLISVGAQGNKVIVTTRSQSIASIMGTVAYSHHLKGLSPKDSLRLFVRWAFKGDEGKYPDLVMIGREIVEKCKGVPLAVRTLGSSLFSKHEIQEWESLRDKEIWNLPQKEDDILPALKLSYDEMPSHLRQCFALLSLYPRNFRFDSFGVASLWGAAG	None	None
4AL876	9	34737539-34740887	1	0	1	0	1	0	0	None	ATGAGAAGCTTCCAGGTAACTTCATTGCTGATAGGATTAAAGAAGTTACAGAATAATAGCATGAAGAAAGTTCAGAAATGGAGGGAAGCTCTCACTGAAGCAGCAAATTTAGCTGGGTGGGTCTCCAGCTCCTGTAGGGATGAGTCTGAGCTCATTCAAAAGATTGTGAAAGACGTTTTGCAGAAGCTGATTGATCACAACCCACCGAATGATATTAAAAGTTTTGTAGGTATTGACGGAAATCTTAAAGCTATAGATTCGTCGCTAAGAGAAGTCCTTGAAGTCCAAACAAGAATGATTGGGATTTGGGACATGGGTGGGATAGGAAAGACCACTCTAGCAAAACTTGTATTCGAGAAATACTCTTATCAGTATGAAGGGTCCTGCTTCTTGGAAAAT…	MRSFQVTSLLIGLKKLQNNSMKKVQKWREALTEAANLAGWVSSSCRDESELIQKIVKDVLQKLIDHNPPNDIKSFVGIDGNLKAIDSSLREVLEVQTRMIGIWDMGGIGKTTLAKLVFEKYSYQYEGSCFLENVRERSEKYGHALHELRNELYSELLQENNCKDSTRISTNAKERLRSQRNFIVLDDVSCSKQLKYLVGEHQCYGPGSKIIVTATDKSVFAQWEDEEIYEMKVLNSKDSLTLFSLNAFNQDHPKMGYEKLSWEAVKYCEGLPLALKVLGSFLRSKSETEWDSALQNIKKIPDAPIQNVLRLTYDALNYEEREIFLDIACFFKGFLKEHVVSLLESCGFDAANGMRSLHEKSLIAISDNSLRMHDLIHEMALEIVRKESIKNPEYRSRLW…	KAIDSSLREVLEVQTRMIGIWDMGGIGKTTLAKLVFEKYSYQYEGSCFLENVRERSEKYGHALHELRNELYSELLQENNCKDSTRISTNAKERLRSQRNFIVLDDVSCSKQLKYLVGEHQCYGPGSKIIVTATDKSVFAQWEDEEIYEMKVLNSKDSLTLFSLNAFNQDHPKMGYEKLSWEAVKYCEGLPLALKVLGSFLRSKSETEWDSALQNIKKIPDAPIQNVLRLTYDALNYEEREIFLDIACFFK	None	None
4B9DJ7	6	17383390-17388104	1	0	1	0	1	1	1	None	ATGGCAATCAGCACAAGATGGACCAACCATGTTTTCTTGAGTTTCAGAGGTGATGACACCAGAAAAGGCTTCACAGACCACCTTTTTGCTTCCCTTGAAAGAAGGGGTATCAAGACTTTTAAGGATGATCATGACCTTGATAAGGGAGGATCCATATCTGTGGGGCTCTTCAAGGCCATTGAAGAGTCCATGTTTGCACTTATCATCCTCTCACCAAACTATGCTTCCTCAACTTGGTGCTTAGACGAGCTCCAAAAGATTCTTCACTGCAGGAGCAATCTTGGCCAAGCTGTTTTTCCCATCTTCTATGGTGTTGATCCCTCTGATGTGAGGTATCAAAGAGAAACCTTTGGTGAAGCCTTCAGAAAACATGAAGAGAGATTCAGAGAAGACAAGGAC…	MAISTRWTNHVFLSFRGDDTRKGFTDHLFASLERRGIKTFKDDHDLDKGGSISVGLFKAIEESMFALIILSPNYASSTWCLDELQKILHCRSNLGQAVFPIFYGVDPSDVRYQRETFGEAFRKHEERFREDKDKVKRWRDALREVASFSGWDSKDQHEAGLVETIVDHIQKMLIPKLPTCTDNLVGVDSRIKRVISLIGMRLDDVRFVGIWGMGGIGKTTTARLVYESIKEEFQVSCFLQNIREMHEKNGLVQIQKELLSHLNVRSSNFHNFFDGKKIIANSLRNKKVLLVLDDVSELSQLENLAEKQEWFGPGSKVIITTRDKHILATHGVLKTCEIGGLFSNEALHLLSLKAFKQDEPKEGYLDLCKEVVEYTKGLPLAIEVLGSHLHGRTIEVWHS…	VISLIGMRLDDVRFVGIWGMGGIGKTTTARLVYESIKEEFQVSCFLQNIREMHEKNGLVQIQKELLSHLNVRSSNFHNFFDGKKIIANSLRNKKVLLVLDDVSELSQLENLAEKQEWFGPGSKVIITTRDKHILATHGVLKTCEIGGLFSNEALHLLSLKAFKQDEPKEGYLDLCKEVVEYTKGLPLAIEVLGSHLHGRTIEVWHSALKQIRSFPLPEIQNTLKVSYDGLNSPEQDMFLDIACFFKGMDK	None	None
4C5C9J	19	7742721-7752764	1	0	1	0	1	0	0	None	ATGCATATGGCATCCTTCAATGTTTATTCTCCTCCTGCTGCTGCTGCTCCACCTCTCACTAATAAGTACGATGTGTTCATCAGCTTCAACGGTAGGGACACGCGTAACGGTTTCACTAGCCATCTTCATGCCGCTCTATGCAAAAACCAGATCGAAACGTTCATAGACTACAGAATTGAAAAAGGTGGGGAGATCTGGCAAGAACTCGTGGAAGCCATCAGAGAGTCGATGGTGTATCTGGTCATCTTCTCCGAACGCTATGCACAGTCAAAGTGGTGCTTGCGGGAGCTCGTTGAGATCATGGAATGCAAGAACAAGAATGGAGACTACCATGTCATTCCTGTGTTCTACAAGATTGAACCAAGCCATGTTCGGAAGCAAACGGGCAGCTACTACTCC…	MHMASFNVYSPPAAAAPPLTNKYDVFISFNGRDTRNGFTSHLHAALCKNQIETFIDYRIEKGGEIWQELVEAIRESMVYLVIFSERYAQSKWCLRELVEIMECKNKNGDYHVIPVFYKIEPSHVRKQTGSYYSIFAEYERNLDHGLVRQWRKVLFDAANISGFECNGRRTEAEIIEGIVRMVVQKLNHKYTNELRSPFIRDQNYACIEALLKMQSREVQTIGIWGMGGIGKTTLAAAIFKEFSSKFEASCFLENVREESSNQGLNHIFKKLLSDLLEEKVHISTPKVISSAIISRLRRKKVFIVLDDVHTSELLETLLGVGHDYLGFGSKVIVTTRDKHVLQGRVIIHHIHEVKEMNFENSLKLFSLNAFNKHCPETEYLDLSMIAVAYASGIPLALKV…	CIEALLKMQSREVQTIGIWGMGGIGKTTLAAAIFKEFSSKFEASCFLENVREESSNQGLNHIFKKLLSDLLEEKVHISTPKVISSAIISRLRRKKVFIVLDDVHTSELLETLLGVGHDYLGFGSKVIVTTRDKHVLQGRVIIHHIHEVKEMNFENSLKLFSLNAFNKHCPETEYLDLSMIAVAYASGIPLALKVLGSFLRSKSYNEWESALAKLKAVPNGDIQKVLRWSFHELDDAEKNIFLDIACFFKGQNRYKVTR	None	None
4FG6XW	3	5668407-5672223	1	0	1	0	1	1	1	None	ATGCATCTCATTTCTATAAAATCTAATCTATATTGCATTGTATATTCACAGTGCACACAGTATATTCACTACACAATGGATTGCATGAGAATCCAGAGCACCTTGTCTCATAGGAAGAACTGGAAATATGATGTGTTTGTGAGTTTCAGAGGCGAAACTCGCAACAACTTCACCGATCATCTTTATGCTGCTCTCCGCAGACACGGCATAGTTGCCTTCAGGGATGATACTAAGCTCAAGAAAGGAGGACTTATATCAGAAGAGCTTCTGGAAGCTATTGAAGCATCACAGGTTCTGATTGTGGTCTTCTCAATGAATTATGCTTCCTCCACATGGTGCTTGCAAGAACTAGCAAAGATAGCTGATTGCATTCAAGTCCCGGGACACCGTGTTCTGCCT…	MHLISIKSNLYCIVYSQCTQYIHYTMDCMRIQSTLSHRKNWKYDVFVSFRGETRNNFTDHLYAALRRHGIVAFRDDTKLKKGGLISEELLEAIEASQVLIVVFSMNYASSTWCLQELAKIADCIQVPGHRVLPVFCDVSPSEVRKQSGNYEEAFVEHEERFKGDTEMMEQVQRWRGALTQVANLSGWDLKDKSQSAEIEKIVKAVTNRLSLKPSSSVSNDIVGIHSPVQELEKLLVLDSEDDVRVVGICGMGGIGKSTLAKILYEKIFHQYDVSCFVDDVSKTYKHDGPLGVQKQLLCQAFMEESFSMWNLSLANNLIQTGLRHRKVLIVLDNVDKEIQLEKLALEREWLGRGSRIIIVSRDEHILREYEVDHVYKVKLLNDENAHQLFCRKAFKCNHV…	QELEKLLVLDSEDDVRVVGICGMGGIGKSTLAKILYEKIFHQYDVSCFVDDVSKTYKHDGPLGVQKQLLCQAFMEESFSMWNLSLANNLIQTGLRHRKVLIVLDNVDKEIQLEKLALEREWLGRGSRIIIVSRDEHILREYEVDHVYKVKLLNDENAHQLFCRKAFKCNHVVKDYESLTDSALAYANGLPLAIKVLGSFLFGRDVSEWSSALVRLKETPTKDIMDVLRISFDGLEDPEKEIFLDIACFFPDDEE	None	None
4II1C2	12	3834344-3838165	0	0	1	0	0	0	1	None	ATGGCTGAAGCACTTCTTTCTGGCTTCATCAACGTTGTTCTTGAGAGGCTCATTTCACGTGAGTTTGTCAACTTGGTGGTGGGCAAGAAGCTGGACCGGAAGTTGGTTGACAGGCTCAAGACTGCTATCTTGGCTGCCAAAGCTCTGGCTGCTGACGCTGAGCAGAAGCAGTTTGGACACGAACTCGTCAGGGAGTGGCTTGATAGTCTCAAGGATGCTCTCTACACTGCTGATGACTTGCTGGACCGTGTCTTCATCAAAGCTCAAATTCGCAGCAAGACACGCATTCATCGTCCTGGCTTCCTTGATTTGTCTGGTAGGAAGATGGTGACTAAGATAGAAGAGGTGGTTGAAAGAATAGAAGATCTTGAGAAACGCAAAGATACCCTTGGTCTCAAA…	MAEALLSGFINVVLERLISREFVNLVVGKKLDRKLVDRLKTAILAAKALAADAEQKQFGHELVREWLDSLKDALYTADDLLDRVFIKAQIRSKTRIHRPGFLDLSGRKMVTKIEEVVERIEDLEKRKDTLGLKDIPTGSSSWRPPSTSLVKGNLFGRDGDQQALIKMLNDNNDHQLSLISIVGMGGVGKTALARWLYNNEALMKEFDPKAWICVSENFDVVETTKNVIKEINSGDCSLDSFESLQKDLKKRLSEKKFFIVLDDVWSEDADMWNSFITPFQHGRKGSTVLVTTRKVNVGRIVQHYNSYTLKQLSDDYCWSIFADNASFPESNGSSELEGIGKKIVKRCDGLPLAAETLGRLLRSEHRVEEWNKILLSDIWDFPVENCKIVPALLLSYHHL…	QQALIKMLNDNNDHQLSLISIVGMGGVGKTALARWLYNNEALMKEFDPKAWICVSENFDVVETTKNVIKEINSGDCSLDSFESLQKDLKKRLSEKKFFIVLDDVWSEDADMWNSFITPFQHGRKGSTVLVTTRKVNVGRIVQHYNSYTLKQLSDDYCWSIFADNASFPESNGSSELEGIGKKIVKRCDGLPLAAETLGRLLRSEHRVEEWNKILLSDIWDFPVENCKIVPALLLSYHHLPTHLKRCFVYCSLYPKDHKLDKDKLMLLWIAEDLLQP	None	None
4IV72F	20	142021646-142026067	0	0	1	0	0	0	0	None	ATGGTTTTGGAACTCGTTGGTGGAGCTTTTCTAGGAGCTGTGTTTAATGTACTGCTTGAAAGAATAGCTTCCCCTGAAGTACTCAGCTTCTTGAAGGGGAAGAAAATGAACAACAGGTTGCTGAAGAAGTTGAAGCTGATTTTGCTGTCAGTTCATGGAGTTCTTGATGATGCAGAGGGAAAGCAGATTACAAATCCAGCAGTGAAAGAATGGCTAGATGAGCTTAAAGATGCTGCATATGAAGCTGATGATTTGTTGGATGAGATATACACAAGATCTAAATATGGTGCTGCTGAGGTATGCAACTTTGACTTTAATTCTTGGAGCTCATTTGAGAATGAAGTTGAAGAAAAAATGGAGGAGATCATTGAGAAGTTAGAATTTATCGCGAAGCAGAAA…	MVLELVGGAFLGAVFNVLLERIASPEVLSFLKGKKMNNRLLKKLKLILLSVHGVLDDAEGKQITNPAVKEWLDELKDAAYEADDLLDEIYTRSKYGAAEVCNFDFNSWSSFENEVEEKMEEIIEKLEFIAKQKDFLGLTGDIGVKIPQKTPTTSIVEGSNVYGRDDDKEFMIKLLFDVENGDNKIGVVPIVGMAGIGKTTLAQLVYNDVRVKEHFDLRAWVCVSEDFDIFKITETLLEILTMCNHAIRDLDSLQVELKRRLKGKKYLFVLDDMWNENYDDWDMLRSLLQYGAHGSKIIVTTRSERVASIMQTIPSYHLGYLSDEDCWMLFAKHAFDYRSSDTYKILEGIGKSIAKKCKGLPLAAKTLGGLLRSKTDVKEWDNILKNEIWELSDRKSNIL…	IKLLFDVENGDNKIGVVPIVGMAGIGKTTLAQLVYNDVRVKEHFDLRAWVCVSEDFDIFKITETLLEILTMCNHAIRDLDSLQVELKRRLKGKKYLFVLDDMWNENYDDWDMLRSLLQYGAHGSKIIVTTRSERVASIMQTIPSYHLGYLSDEDCWMLFAKHAFDYRSSDTYKILEGIGKSIAKKCKGLPLAAKTLGGLLRSKTDVKEWDNILKNEIWELSDRKSNILPALRLSYYYLPSHLKRCFAYCSIFPKGYEFDREELILLWMAENLL	None	None
4KB2JU	15	9173668-9177669	0	0	1	0	0	0	0	RPW8	ATGGCAGATCTGTTCAGTGGAGGTGCCGTTGGAGCGGTTATGGGAGAGCTTCTTCGAGCAGTAATTGAAACCATAAACAAAGGTCGACAGTTCAAGCCAACACTTGAAACCAACATACAAACCTTGAACGACATAGCACCACTGGTTGACCAGATGATGGAATACAACGACAAGTTAGATCGACCAAGACAAGAGATCCAGAGGCTTCAGAGTCGCGTACGTCAAGGACAAGAACTTGCACGAAAGTGCTCCAGAAAGTTAAGTCGCCGGAAGTTTCTTTCATTCCCTTACTACCAGGGGAAGCTTAAGTCCGAGGACCAGTCACTTCAAAGGCACTTGTCCTTTGATGTTCAGGTTCAGAATGCGAGGAACTTGATGGAGGTTCTTTTGAAGGTTGAG…	MADLFSGGAVGAVMGELLRAVIETINKGRQFKPTLETNIQTLNDIAPLVDQMMEYNDKLDRPRQEIQRLQSRVRQGQELARKCSRKLSRRKFLSFPYYQGKLKSEDQSLQRHLSFDVQVQNARNLMEVLLKVEEILNILGKQDFAKFSGSQIQGLSGAPEEPKCMGMDEHLSRLRIELLKDDVSVLVLTGLGGSGKSTLAKKLCWDPHVKGKFGGNIFFVTFSETPNLKNIVRTLFEHCGCKVPEFQSDEDAINKLGILLRLVGRSPILLVLDDVWQSSEALVDKFRFQIPDYKILVTSRVAFQRFGTPWPLEPLDHDDAVSLFRHSAQLNSKCSYMPDDNLVNEIVKGCKGSPLALEVIGGSLCQQPFEVWQDMKEWLEKQSILESGNTDLLSRLQQS…	EHLSRLRIELLKDDVSVLVLTGLGGSGKSTLAKKLCWDPHVKGKFGGNIFFVTFSETPNLKNIVRTLFEHCGCKVPEFQSDEDAINKLGILLRLVGRSPILLVLDDVWQSSEALVDKFRFQIPDYKILVTSRVAFQRFGTPWPLEPLDHDDAVSLFRHSAQLNSKCSYMPDDNLVNEIVKGCKGSPLALEVIGGSLCQQPFEVWQDMKEWLEKQSILESGNTDLLSRLQQSLDMLEDKFSVSEKECFMDLGLFPEDQRIPVAILIDMWA	None	None
4RXW7B	4	126703369-126705894	0	1	1	0	0	0	0	None	ATGGCAGATGGTGTCGTTTCCTTCCTGATTCAGAACTTGTCACAGCTGCTTGTTGATGAAGCGAAGCTGCTGTCCGGTGTGGAGGGAAAAGTCAAGTCCCTCATCAGCGAGCTCAAGTTCATAGACATCTTCCTCAAGAGTTCAGAGGGGAAGCGCAACAACAACATAGTTAAGGAAGTTGTGAACCAGATTAGAGATGTTGCCTATGAAGCTGAAGATGTTGTTGACAACTACGTCGCCAATGTTAGCCTCCACAGAAGCAGAAGCATCCTGGGGAAGATGTTCCATTGTGTTGGCCAAGCTATGATGCTTCATAATGTGGATGCTGAGATTGAGAATATCAAGAGATCCATTTCTGAGATATACAGCAACAGGGACAAGTATGGCATTGGAGAAGGT…	MADGVVSFLIQNLSQLLVDEAKLLSGVEGKVKSLISELKFIDIFLKSSEGKRNNNIVKEVVNQIRDVAYEAEDVVDNYVANVSLHRSRSILGKMFHCVGQAMMLHNVDAEIENIKRSISEIYSNRDKYGIGEGEFQCGGEATPAATEALRKRRRDVEEEDVVGLVHESDTVIKKLLKTDSRLQIASIIGMGGLGKTTLARKIYNSKKVKEKYPFRAWGYVSNEYRAKELLLSLIRCLSTWKSNEESEEELKEHLRECLNGKKYLIVLDDIWKTEVWDDVKGAFPDDNNGSRILITSRIGEVAAYMGTMPPYFLPFLTEEQSWELFSKKVFRGEEDCPPDLKDLGMSIVESCSGLPLAIVVLAGHVSKKEKSLREWSRIKEHWLRVRDNNTVVVMDILKL…	DTVIKKLLKTDSRLQIASIIGMGGLGKTTLARKIYNSKKVKEKYPFRAWGYVSNEYRAKELLLSLIRCLSTWKSNEESEEELKEHLRECLNGKKYLIVLDDIWKTEVWDDVKGAFPDDNNGSRILITSRIGEVAAYMGTMPPYFLPFLTEEQSWELFSKKVFRGEEDCPPDLKDLGMSIVESCSGLPLAIVVLAGHVSKKEKSLREWSRIKEHWLRVRDNNTVVVMDILKLSYDSLPQKLKSCFLYFAIYPEDYEIPARNLIQLWVAEGFIQ	None	None
4RY6A3	9	34796907-34799342	1	0	1	0	0	0	0	PB1	ATGGAGATCGACGAAGCAAAGTTCCTCTGCAGCTACGGCGGCGAGATAAATCCCCGCGGCCACAACAACAAGCTCGCCTACGTCGGTGGCACCAATAAGCTTCTTTATGTTGACCGTAGAATTGACTTCACAGCCATGGTTGCCAAAATCTCCAGCCTCTTTGACGGCGCCTGCAACGGCCATTACTTCTTCAAATACCAAGTCCCCGGCAGCGATGACCTCAATGCTCTCGTCTCCGTCACCAACGACAGAGACCTCCACAACATGATGCTCGTGTTCGATCAACTCTACCGCGACTCCCCTAGATTCCCCCGCATGAGACTCTTCCTCTTCCCAAACCCTAACAAACCTCTCGATTCGGTTAAGCCAGACTCTAATGGGCTATCTTCGAATCTTTGG…	MEIDEAKFLCSYGGEINPRGHNNKLAYVGGTNKLLYVDRRIDFTAMVAKISSLFDGACNGHYFFKYQVPGSDDLNALVSVTNDRDLHNMMLVFDQLYRDSPRFPRMRLFLFPNPNKPLDSVKPDSNGLSSNLWKHDVFISCRGKDTLTGFTSYLVKALNKKHIKTFTGDELHKGDCISDSLTRAIDNSSLSIVILSENFVTSSWCVDELLKIMACGRKVIPVFYGVDPSDVRKQLVSFNEKFKSHLQSNINNLLKWMDALAKVADLEGWDSSSCSKTYLLHLLYSYCRDDFELVDKIVKDVLRKLNNPCLPKDIKGVVGINKNLEKLELLLSSVPDEQTGIIGICGMAGVGKTTVVKKLFEKHSYQYEGSCFLEGVLERLEKYGQEIDELCNQLHSKLL…	KNLEKLELLLSSVPDEQTGIIGICGMAGVGKTTVVKKLFEKHSYQYEGSCFLEGVLERLEKYGQEIDELCNQLHSKLLEGKDFPNSMADTNSAKCCLCSRQRSFIVLDDVGSSKQLEYLVGDLQCYGAESRIIVITRNKSVLEKRVEKIYKMEVLDFQDSLTLFSLNAFNQKYPKTGYQELSWKAVTYCKGVPLALKVLGSFLHSKSETEWDSALQKLEKNPNASIQNVSRLSYDGSDYQQNHIVLDIA	None	None
4UUE0Y	18	116698034-116701783	0	1	1	0	0	0	0	None	ATGGCTGAAGCTTTAGTAGCAGGATCATTTCTATCTGCTTCCGTGCAGACTTTATTGGAGACAATAACCTCAGTGCAGTTCCAAGACTTCTTCAGGAAGACATGGAATCTGAATGAATCAATCTTGGATGAGTTGGAAACTACGTTGTTGACTCTTCAGGCTGTCCTCAATGATGCAGAACAGAAGCAGATTACCAACCCTTCAGTCAAAGAATGGCTTCAGAGGCTAAAAGATGCAGTGCATGAAGCAGAGGACTTGTTAGATGAAGTCAACACTGTGGCATTAAGGCACAATTTGGAGGATCAGCATCCACATCAATCTGTTGCCGGCAAGGTAAGGAGATTTCTTTGTTCTGGTTTTCGGTTTCACAGGGATATGAACTCAAACTTAGAGGCCTTG…	MAEALVAGSFLSASVQTLLETITSVQFQDFFRKTWNLNESILDELETTLLTLQAVLNDAEQKQITNPSVKEWLQRLKDAVHEAEDLLDEVNTVALRHNLEDQHPHQSVAGKVRRFLCSGFRFHRDMNSNLEALCRRLRLFAAQKNGLGLQLVSMRVLVRAPTSSVANELGVVGRDGDKEKLMSFLLTNDANGNNNRIGVITIFGMAGVGKTTLAQLLYNDPRVEENFDLKAWTSVSEVFDATVVTKALLESLACKHFEGDNLDFLQIELRQMVKGKKFLFVLDDLWNNKYVEWDHLRAPFSEGKQGSRIIITTRQRDVAKMTHTFPIYHLEPLSHEDCWSLLSKHSFENTDPRRQPRLEMIGRKIADKCGGLPIAAKTLGGILRSKVDENEWTNILNSN…	NNRIGVITIFGMAGVGKTTLAQLLYNDPRVEENFDLKAWTSVSEVFDATVVTKALLESLACKHFEGDNLDFLQIELRQMVKGKKFLFVLDDLWNNKYVEWDHLRAPFSEGKQGSRIIITTRQRDVAKMTHTFPIYHLEPLSHEDCWSLLSKHSFENTDPRRQPRLEMIGRKIADKCGGLPIAAKTLGGILRSKVDENEWTNILNSNIWELLNDDILPALWLSYIYLPACLKRCFAYCSIFPKGYPLNKKHVVLLWMAEGLLQQ	None	None
4Y5JAV	9	34456859-34459757	1	0	1	0	1	0	0	None	ATGGAGTGCAAGAAAGAATTTGGACGGCTTGTTATACCTGTCTTCTACATCGTTGATCCATCACATGTAGGGTATCAGCTAGGAAGTTACAATGAAGCGTTTAAAAAACACTTGCAGAATAACAAGAAGGCGGAGGTTCAGAAGTGGAGGGAAGCTCTCACTGCAGTAGCAAATTTAGAAGGCTTGGACTCCCGTTCTTATAGGGACGAAATTGAATTCATTCAGAATATTGTAAAAGATGTTTTTCAGAAGCTGATTAACCATTACCCACCCAATGATAGTAAAAGTCTCGTTGGCATTAGTGAAAATCTTGAAAAGGTAGAATCACTATTAAGTGAATCTGTTAAAGTCAGAATGATTGGAATTTGTGGCATAGGGGGTATAGGAAAAACAACTCTA…	MECKKEFGRLVIPVFYIVDPSHVGYQLGSYNEAFKKHLQNNKKAEVQKWREALTAVANLEGLDSRSYRDEIEFIQNIVKDVFQKLINHYPPNDSKSLVGISENLEKVESLLSESVKVRMIGICGIGGIGKTTLARLIFEKYSYTFEGFYFLENVRERSRNYGLTELRRRLYLELLQEKFWQNNTGKSTFVEDRVSKQKNFIVLDDVSSLQQLDYLVQKLQWCGAGSKLIITARDKNMLVPTVETIYEMKILDSHKSFKLFSLNAFNEDYPQIGYEELSWKAVGCCKGIPLALIALGSFLHSKSKTEWHSALQKLEKTLDPEIQNILRLSYDGLDDEAKQIFLDIAYFLRESFCGLYAAIGIRSLLDRALIAISHNCVRMHDLIQELGWDIVCQQSSENP…	NLEKVESLLSESVKVRMIGICGIGGIGKTTLARLIFEKYSYTFEGFYFLENVRERSRNYGLTELRRRLYLELLQEKFWQNNTGKSTFVEDRVSKQKNFIVLDDVSSLQQLDYLVQKLQWCGAGSKLIITARDKNMLVPTVETIYEMKILDSHKSFKLFSLNAFNEDYPQIGYEELSWKAVGCCKGIPLALIALGSFLHSKSKTEWHSALQKLEKTLDPEIQNILRLSYDGLDDEAKQIFLDIAYFLR	None	None
4ZIH53	3	6175922-6179633	1	0	1	0	1	0	1	None	ATGGATTGCATGAGAATCGAAAGCCCCTTGTCTGTTGAGAAGAATTGGAAATATGATGTGTTTGTGAGTTTTAGAGGGGAGACTCGCTTCAACTTCACCGATCATCTTTATGCTGCTCTCCTCAGACACGGCATACTTGCCTTCAGGGATGATACCAGGCTCCAGAAAGGAGGACCTATATCAGCAGGGCTTCAGCAAGCTATTGAAGGATCACAGATTCTGATTGTTGTCTTCTCTATCAACTATGCTTCTTCCACATGGTGCTTGCGAGAACTCGCACAGATAGCTGACTGCATTCAAATCCCAGGACACACTGTTCTGCCAGTTTTCTATGATGTGAGTCCAACTGAAGTGAGAAGGCAAAGTGGAAATTATGAAGCAGCCTTTATTAAACATGAA…	MDCMRIESPLSVEKNWKYDVFVSFRGETRFNFTDHLYAALLRHGILAFRDDTRLQKGGPISAGLQQAIEGSQILIVVFSINYASSTWCLRELAQIADCIQIPGHTVLPVFYDVSPTEVRRQSGNYEAAFIKHEQRFKDDAEMTEQVRRWRAALTQVANLSGWDMRNKSQSANIEEIVKAVTSILSPKPSSSLSNDIVGMQSPLEELKKILALGLDDDVRVVGICGMGGIGKSTLATILYEEISHQYDVSCFVDDVSETYRHYGPLGVQKQLLCQAFKEENFPICNLSLANNLIQTRLRHRKVFIVLDNVEKGIQLEKLAIKREWVGPGSRIIIVSRDEHILREYGVDGVYKVQLLNDENALQLFCRKAFKCNHVAQDYRRLTNSALTYASGLPLAIRVL…	PLEELKKILALGLDDDVRVVGICGMGGIGKSTLATILYEEISHQYDVSCFVDDVSETYRHYGPLGVQKQLLCQAFKEENFPICNLSLANNLIQTRLRHRKVFIVLDNVEKGIQLEKLAIKREWVGPGSRIIIVSRDEHILREYGVDGVYKVQLLNDENALQLFCRKAFKCNHVAQDYRRLTNSALTYASGLPLAIRVLGSFLFGRNVSEWSSALVRLKENPTKDILDVLRISYDGLEEMEKEIFLDIACFFPSREWD	None	None
4ZR0FI	2	95987247-95992534	0	0	1	0	0	0	0	None	ATGGCTGCTGAACTTGTTGGAGGAGCTTTTCTCTCTTCTTTTCTCAATGTTATTTTTGATCGGCTGTCCGATCCTGAGATCATCAACATGATGAAAGGAAAGAAGGTTGACCAGAAGCTGCTTCAAAAGCTGGAGAACATTTTGAGTGTGGTTGAAGCTGTGCTGAATGATGCTGAGAGGAAACAGATTTATAACCCTGCTGTCAAGAGGTGGCTTGAAAATCTCCAAGATGCTGTCTATGATGCTGATGACTTGCTGGACGAAATCGCCACCAAAGCTGCCACTCGGAAGGATCCACCACCAGGTAACTTCCTGTTCCGCTTTCTCAATTTGCAAGATAGGGAGATGGTTACTAGGATTGAAGAAATCATTGCTAGACTACAAGATATTGCAAGTCAT…	MAAELVGGAFLSSFLNVIFDRLSDPEIINMMKGKKVDQKLLQKLENILSVVEAVLNDAERKQIYNPAVKRWLENLQDAVYDADDLLDEIATKAATRKDPPPGNFLFRFLNLQDREMVTRIEEIIARLQDIASHKDILGLEKISVKNMSGRIESTSLVQKSDVFVGRDQEREDIVKLLLDDSNDGKLSVIPIWGMGGIGKTTLAQLVFNDDRVQQKFDVKTWVCVGEEFDVLKVTKTVVEKATSGPCNLNDLDSVQLWLKNELAEKSFLVVLDDMWSNNYMAWKKLLTPFQCGTEAGRHGGKILVTTRDEKIANMVKSHHHQAHNLSVLNDEDCWSLFANLALLSKDRLGFEKVGREIIKKCKGLPLAIQTLGSLLSTKDDERDWNDILNNEIWDFSEEE…	DIVKLLLDDSNDGKLSVIPIWGMGGIGKTTLAQLVFNDDRVQQKFDVKTWVCVGEEFDVLKVTKTVVEKATSGPCNLNDLDSVQLWLKNELAEKSFLVVLDDMWSNNYMAWKKLLTPFQCGTEAGRHGGKILVTTRDEKIANMVKSHHHQAHNLSVLNDEDCWSLFANLALLSKDRLGFEKVGREIIKKCKGLPLAIQTLGSLLSTKDDERDWNDILNNEIWDFSEEESEILPALRISYYQLPSYLKRCFVYCSLYPKDYEFDRDELILLWMAEGLLQ	None	None
5157VP	17	1718000-1723881	0	1	1	0	0	0	0	None	ATGGATTGCTTTATTGGTTTTGCCTCTTCCATTGCAAGAGATTTGGCATGTGGTGCAGTTGATGAATTGCGCTATCCCTGTTGCTTCAACAATTTTGTCGACGACATAGAACGAAAGGAAGACGTATTGATAAGAACAAGGAATGGTGTAAAAAACCGTGTTAAACATGCAAAGAAACAAGCAATAAAGAATACTGAAGTTTTTGATGCATGGTTAGAGGGATCCAGCCCTCTCAAAAACAATGTAGAGGATCTGCTCAAAAAAGCAAGAACAAACAAGAGCTGTTGTTTTGGACTTTGTCCAAATTGGATTTGGAGATACCATCTTGCCAAGAAATTATCAAAGGAAAAACAGGAAATTGAAAAGTGTATTGAAGAAGGTAAAGAGTATATGCAATTT…	MDCFIGFASSIARDLACGAVDELRYPCCFNNFVDDIERKEDVLIRTRNGVKNRVKHAKKQAIKNTEVFDAWLEGSSPLKNNVEDLLKKARTNKSCCFGLCPNWIWRYHLAKKLSKEKQEIEKCIEEGKEYMQFERVASLPPTLYLSAAKRLKFDSMQYPYEQLMEALKDDKVTTIGLYGMGGCGKTTMALELMRTAETEHLFDKVLFVPVSSKVEVRKIQDKIASMLQFEFPEDGDRERAQRLSQRLTLDDESTLVILDDVWQLLDFGEIGIPSGEDHGNCKVLITTRSGTVCGLMDCQRIIHLATLTDEEAWFLFQKQANISLDMDNNLKQLGRLISDECKGLPVAIAAMAGTLKGKAEDDWRVALDRLRRSIPVNIEKGLQNPYNCLRVSYNNLDTE…	YPYEQLMEALKDDKVTTIGLYGMGGCGKTTMALELMRTAETEHLFDKVLFVPVSSKVEVRKIQDKIASMLQFEFPEDGDRERAQRLSQRLTLDDESTLVILDDVWQLLDFGEIGIPSGEDHGNCKVLITTRSGTVCGLMDCQRIIHLATLTDEEAWFLFQKQANISLDMDNNLKQLGRLISDECKGLPVAIAAMAGTLKGKAEDDWRVALDRLRRSIPVNIEKGLQNPYNCLRVSYNNLDTEEAKSLFFLCSVFPEDFNIPVETLIRIAIGLGIVG	None	None
51RKDV	12	2485257-2492769	0	0	1	0	0	0	0	None	ATGGCTGGAGTTCTTGTTGGTGGAGCTTTTCTGTCTGGCTTCATTAATGTTGTCCTTGACAGGCTCATTTCTGCTGATGCTGTCAACTTGGTTGTGGGTAAGAAGCTTAGCTCTGACTTGGTTGAGAGGCTGAGGAATGCTCTGACAGATGCTGGAGATCTTGTTGATGATGCAGAGTTCAAGCAACTGGATAACCATGATGTGAAGGAGTGGCTCAACTCTCTCCGTGATGCTCTTTACACTGCTGATGACTTGCTGGACCGCGTCTGCACCAAAGCCGCAACTCAAAAGGTCACTCTCTTGGGTAGAATCTTCAACTCTGAAGATAGGCAGATGGTGAATGAGATAGAAAGGGTGGTTAGAAGGATAGAAGATCTTGAGAACCGCAAAGGAAAGCTT…	MAGVLVGGAFLSGFINVVLDRLISADAVNLVVGKKLSSDLVERLRNALTDAGDLVDDAEFKQLDNHDVKEWLNSLRDALYTADDLLDRVCTKAATQKVTLLGRIFNSEDRQMVNEIERVVRRIEDLENRKGKLGLEKISTASFSWKTPSTSLVKGNVCGREDDKKALIKMLNDNNEHHLSVISIVGMGGVGKTTLAQWMYNNAELMEGFDQKAWVCVSENFNIVETTRNIVKQISTNTQDLDSFNSIQDALKKGLSEKKFFIVVDDVWSNDHHQWKDFLAPFQYGVKGSTILLTTRKVDVGSVVQTNYQPHYLIPLSEDYCWSVFAANASFPESNGNPTLEGIGRSIARKCDGLPLAAETLGCLCRRHDAKEWEKILRSDIWGFSTNDSKIVPALLISY…	REDDKKALIKMLNDNNEHHLSVISIVGMGGVGKTTLAQWMYNNAELMEGFDQKAWVCVSENFNIVETTRNIVKQISTNTQDLDSFNSIQDALKKGLSEKKFFIVVDDVWSNDHHQWKDFLAPFQYGVKGSTILLTTRKVDVGSVVQTNYQPHYLIPLSEDYCWSVFAANASFPESNGNPTLEGIGRSIARKCDGLPLAAETLGCLCRRHDAKEWEKILRSDIWGFSTNDSKIVPALLISYFHLAAHLKRCFVHCALFPKDYHFKKDELILLWMAEDL	None	None
53T7SD	3	5143199-5154701	1	0	1	0	0	1	1	None	ATGGCAAATCCAGCTTCAACTTCTGAGACCATGGCTACTAACTACGACATCTTTCTGAGTTTCAGGGGTGAAGACACGCGTCATGGATTCACAGGTCATCTCTATGATGCTCTCTGCCGCAACGGAATCAACACCTTCATCGATGATGAGAATCTCAGAACAGGAGAAACAATTCGACCTCAACTCCTTCATTCCATTGAAGCCTCAAAGATCTCCATTATTGTTTTCTCAACAAACTATGCAGCTTCAACTTGGTGCCTTGATGAACTCGTCCAGATCCTTCGGTGTCACAGGGAAAGGTACCAACTTGTGTTTCCGGTCTTCTACAAAGTAGAGCCCTCAGATGTACGGCATCAGAGGAACACTTACAAGGAAGCCATGGATGCTCATGAAATCAGG…	MANPASTSETMATNYDIFLSFRGEDTRHGFTGHLYDALCRNGINTFIDDENLRTGETIRPQLLHSIEASKISIIVFSTNYAASTWCLDELVQILRCHRERYQLVFPVFYKVEPSDVRHQRNTYKEAMDAHEIRFGCHSQKVKEWKEALAETSNMKGFHLKQGYEFKFIQEIVGKALTHIPPRQLLIEDHMVGLQTRVVEVKSHLYSWYRVLSSSESPKTKFYNNNTMLGIVGIGGSGKTTLAKALYNSICDQFECACFLFNVRKISDQEEGLVHLQKMLLSELLGEEKIKVRSVEKGITMIKERLRERKVLIVLDDVDKTEQLKALAGECDWFSQETRIVITTRDKYLLTAHEIEKIYEMKLLSDPESLLLFCWNAFKMRRPKANYEDLSNQAIHYAQG…	NNTMLGIVGIGGSGKTTLAKALYNSICDQFECACFLFNVRKISDQEEGLVHLQKMLLSELLGEEKIKVRSVEKGITMIKERLRERKVLIVLDDVDKTEQLKALAGECDWFSQETRIVITTRDKYLLTAHEIEKIYEMKLLSDPESLLLFCWNAFKMRRPKANYEDLSNQAIHYAQGLPLALKVIGSNLINKNLEEWKSALDKYEKNPPKDIQSVLRVSYDCLEGNEKDIFLDIACFFNGKKWEYVK	None	None
558TLZ	2	8034497-8038317	1	0	1	0	0	0	0	None	ATGACCTGCATGGCATTCACCCTGTTAGCCATGGCACATCCTGCAGAAATTTCATCCCCTTCCTTCACCGGTGAATGGGAGTATGATGTTTTCCTCAGTTTTAGAGGGAAAGATACCCGCCACAATTTCACTGGTAATCTCTACCATTCTTTGGATCAAAAGGGAATACACACCTTCATCGATGATGAAGACCTTAGAAAGGGAGAAGAAATTAAGCCATCCCTTCTCAAAGCAATTCAAGAATCTAGGACCGCCATAGTTGTTTTCTCGGAAAACTATGCGTCCTCAACTTACTGTTTGGATGAACTTGTCGCAATTCTTGAGCATTTGAAAGCAGAAGGTCGACTTGTTTGGCCTATCTTTTATGATGTGGATCCATCCGTTGTTCGACATCAGAGG…	MTCMAFTLLAMAHPAEISSPSFTGEWEYDVFLSFRGKDTRHNFTGNLYHSLDQKGIHTFIDDEDLRKGEEIKPSLLKAIQESRTAIVVFSENYASSTYCLDELVAILEHLKAEGRLVWPIFYDVDPSVVRHQRGSYAEALAKHEERYQDDKGKVKKWRNALLEAANLSGWHFIQGSQTEYKFITNIISTVSKKLNHTPLHVADNPVGLGSPVLQVKSIMEIGSNERVKMIGICGTGGIGKTTIARAVYNLLADQFDGLCFLADIREMTIDKHGLVQLQETLLSEILGEKDIKIGCVNKGIPLIKRRLQRKKVLLVLDDVDNLKQLKAIAGGNDWFGFGSRIIITSRDKHLLSAHGVSEFYEVKELSKRDALELFSWNAFKSNKVDPGYANISSRVLLYA…	NERVKMIGICGTGGIGKTTIARAVYNLLADQFDGLCFLADIREMTIDKHGLVQLQETLLSEILGEKDIKIGCVNKGIPLIKRRLQRKKVLLVLDDVDNLKQLKAIAGGNDWFGFGSRIIITSRDKHLLSAHGVSEFYEVKELSKRDALELFSWNAFKSNKVDPGYANISSRVLLYAGGLPLALQVIGSNLYNRGIDEWKSALDKYERIPNKEVSYDGLEEDEKNIFLDIACFFNKYKMSY	None	None
55YZGL	12	118023134-118027111	0	0	1	0	0	0	1	None	ATGGCTGACAAACTTTATGGTGGAGCTTACCTCTCTCCCTTTGTTGATGCTGTTTTGGACAACCTGACTTCAATACTTGAAGATGACTCGGTCCTCAATGGAAACTACTCTTCCCTTGAGTTGCTTGGAAGGTTGCAGAATTGTCTGTATGATGTTGGACCTGTTCTTGATGATGCTGAGCTGAAGCAGTTCACTGACAAGAGAGTCAAGAAGTGGCTTGTTGATCTCCAAGATGCTCTCTATTTCGCTGATGATTTGCTCGACGAACTCTCCACCAAAGCCGCTATTGCTGCCACTCAAAGGGATCCAGGTAACTCTTCCTCCTGGTCTCGTCTTGTTGATTCGTATATTGAAGATACCGGTGACATGGAAAAAATAGTTGGCACACTAGAGTCCGTT…	MADKLYGGAYLSPFVDAVLDNLTSILEDDSVLNGNYSSLELLGRLQNCLYDVGPVLDDAELKQFTDKRVKKWLVDLQDALYFADDLLDELSTKAAIAATQRDPGNSSSWSRLVDSYIEDTGDMEKIVGTLESVVRRKNYLRLKESAKVDMSWRIPSTSLLEPSEICGRKEDKEAILKLLLDDDDAADGDLSVIPIVGMGGIGKTTLAQLLYHDDKVKENFDFRGWVCVSEEFDVVKVTKTIIEAITSSSCNLTDLNLLQHDLKEKLSRQKFFIVLDDVWNENYDDWNTLLKPFQRGVKGSKILITTRNKNVASVVQTVSPHELSLLSDEDCWLVFSKHARLSPVSVENPTLEKIGRDIVKKCDGLPLAAQALGGILRGNSDIRYWNHLLKSEIWELSND…	KEAILKLLLDDDDAADGDLSVIPIVGMGGIGKTTLAQLLYHDDKVKENFDFRGWVCVSEEFDVVKVTKTIIEAITSSSCNLTDLNLLQHDLKEKLSRQKFFIVLDDVWNENYDDWNTLLKPFQRGVKGSKILITTRNKNVASVVQTVSPHELSLLSDEDCWLVFSKHARLSPVSVENPTLEKIGRDIVKKCDGLPLAAQALGGILRGNSDIRYWNHLLKSEIWELSNDRINVVPALRISYYFLPSYLKQCFVYCSLYPKDYEFSKDELLLLWMAENFLQP	None	None
57U25Z	2	96862993-96866414	0	0	1	0	1	0	0	None	ATGGCAATGAAGTCTGATGAAGTTCGAATTGTGGGAATTTGGGGAATGGGAGGCATAGGTAAAACAACAATTGCTAGAGCAATATTCGACAGATATGCCTCTCGATATGAAGGTTGCTGCTTTCTAGAAAATGTAAGAGAAAAATCTCAAAAGTCTGGTGAACACAGCTTATATGAGAAACTTATTTCTGAACTACTTGAGGGAGAACATCTCCTTGTGAAAGGATCAGCCCATGCAAGATCTATGAATGTTAAGAGAAGGTTGAGTCGGAAAAAGGTGCTCATAGTGCTTGATGATGTGGATGCATTAGACAAGTTAGATTATCTAACAAGAGAACCAATCTGTTTGGGAGCAGGTAGTAGGGTCATTGTAACAACAAGAGACGAGCAAATTCTAATT…	MAMKSDEVRIVGIWGMGGIGKTTIARAIFDRYASRYEGCCFLENVREKSQKSGEHSLYEKLISELLEGEHLLVKGSAHARSMNVKRRLSRKKVLIVLDDVDALDKLDYLTREPICLGAGSRVIVTTRDEQILIAKGVDKRYKVWGLSFESSLELFCLKAFHKSCPKHGYEELSEMAVNYAEGIPLALKVLGSFLHSRSIKEWESALKKLRVHSNVDIYNVLKLSYDGLDDSDKNIFLDIAFFLRGEYKDNVIRFLDCCGFFGDIGISTLQRKSLITIFSDRIEMYDLIQQMGWEVVRQESNKDPGKLTRINKPEDFCNLLKNSEEKSLVEGIMIDLSQIGDLHLNADTFKNMPRLRFLKLYAPSDQRQSKVYIPTTLDPFPAKRSYLCPLNSLPLRSCA…	MKSDEVRIVGIWGMGGIGKTTIARAIFDRYASRYEGCCFLENVREKSQKSGEHSLYEKLISELLEGEHLLVKGSAHARSMNVKRRLSRKKVLIVLDDVDALDKLDYLTREPICLGAGSRVIVTTRDEQILIAKGVDKRYKVWGLSFESSLELFCLKAFHKSCPKHGYEELSEMAVNYAEGIPLALKVLGSFLHSRSIKEWESALKKLRVHSNVDIYNVLKLSYDGLDDSDKNIFLDIAFFLR	None	None
58D2Y0	11	4999159-5004488	0	0	1	0	0	0	0	None	ATGGCTGCAGCACTTGTAGGTGGAGCTGTTCTGTCTTCCATTTTTAATGTTGTTTTTGACAGGATGTCCTCGCCTGAAGTTGCCAACTGGATCAAAGGGAAGAAGCTTACCCAGAAGCTGCTTGAAAGGTTGAAGACTACTCTTTATTCTGTTCAAGCCTTTCTCATTGATGCTGAGCAGAAGCAAATCAAGGAGAGAGCTGTCAAGGACTGGCTCGGTAGTCTCAAAGATGCTATGTATGTTGCTGATGACTTGCTGGATGAAGTCTTCACCAAAGCCGCCACTCAGAAGGATCCAGGTACCTTCTTCTCTCGTTATCTCAATTTGCAAGATAGGGAGATAGCAAACAGGATGGAAGAAATAATTGAGAGGATAGAGTCTATTGTGAAGCAAAAAGAC…	MAAALVGGAVLSSIFNVVFDRMSSPEVANWIKGKKLTQKLLERLKTTLYSVQAFLIDAEQKQIKERAVKDWLGSLKDAMYVADDLLDEVFTKAATQKDPGTFFSRYLNLQDREIANRMEEIIERIESIVKQKDTLGLREIPKENMSWRITTSLVERSSIYGREKDKEAIVKLLLDDDDTGDGDISVIPIVGMGGIGKTTLAQLVYNDEKVKENFDFRGWVCVSEEFDVIKVTKTIIEAITSSSCNLKDLNLLQRDLKERLSRQKFFVVLDDAWNEDYEDWNRLLKPFKNGIKGSKILITTRSKKVASMVQTVSPHELGLLSDEDCWLVFSKHARLSTESMENSTLKEVGKAIVRKCDGLPLAAQALGGLLRGNSDVEYWNHILKSEVWKFSNDKIKVVP…	EKDKEAIVKLLLDDDDTGDGDISVIPIVGMGGIGKTTLAQLVYNDEKVKENFDFRGWVCVSEEFDVIKVTKTIIEAITSSSCNLKDLNLLQRDLKERLSRQKFFVVLDDAWNEDYEDWNRLLKPFKNGIKGSKILITTRSKKVASMVQTVSPHELGLLSDEDCWLVFSKHARLSTESMENSTLKEVGKAIVRKCDGLPLAAQALGGLLRGNSDVEYWNHILKSEVWKFSNDKIKVVPALRISYYFLPSCLKECFVYCSLYPKDYEFDKDELILLWMAENFLQP	None	None
59G75N	14	130756779-130759652	0	0	1	0	0	0	0	None	ATGGGTGGCATAGGTAAGACAACTATCGCTAGAGCAGTATATGAAGGCATCCGAGGTGAATTCAAAGTTTGTTGCTTCATGCGGAATGTTAGAGAGTTGTCTGCAAAAAATGGTTTTGTTCAGTTGCAAAGAGACCTTCTTGCATGTCTAAACATAAGTAGCTCTTTTCATGACATAGAAGATGGAAAAACAACGATAAAAAGTGCTTTGTGTAATAAGAAAGTTCTTCTTGTTCTTGATGATGTAAGTGAGCTAAAGCAGTTAGAGAATTTAGCAGAGAATCAAGATTGGTTTGGACCGGGAAGTAGAATAATAATCACAGCCAGAGATATGCACTTGCTAGATATACATGGAGTCCATGGAACTTATGAAGTTAAAGGGTTAGATCAAGAAGAAGCT…	MGGIGKTTIARAVYEGIRGEFKVCCFMRNVRELSAKNGFVQLQRDLLACLNISSSFHDIEDGKTTIKSALCNKKVLLVLDDVSELKQLENLAENQDWFGPGSRIIITARDMHLLDIHGVHGTYEVKGLDQEEAYNLFCLKAFKQLEPKEGYSSLGKEVVKYTKGLPLAVEVLGSYLYRRNADFWHSTIREIMSFPHFEVLNALKISYNHLMPTEKSIFLDIACFFKGMKKDEAIHILRMCDFYVGVGSDIGSGIVTLIDKALVTLDQNNKLEMHDLLQEMGRHIVYEESPSNPGKRSRLWSKDDIHQVLTNDLGTEAIQSMVLSFGHDKFYWFRSKPISAHWSIEAFSKTTQLRYLSLPYMELPLGLNHFPSSLRVLHWDFCPLETLPLLNQQYEAVEI…	MGGIGKTTIARAVYEGIRGEFKVCCFMRNVRELSAKNGFVQLQRDLLACLNISSSFHDIEDGKTTIKSALCNKKVLLVLDDVSELKQLENLAENQDWFGPGSRIIITARDMHLLDIHGVHGTYEVKGLDQEEAYNLFCLKAFKQLEPKEGYSSLGKEVVKYTKGLPLAVEVLGSYLYRRNADFWHSTIREIMSFPHFEVLNALKISYNHLMPTEKSIFLDIACFFKGMKKDE	None	None
5D95TJ	12	4352358-4356221	0	0	1	0	0	0	0	None	ATGTCTGAAGTTGTTTCTGGTGTGGCATCAACACTCTTGGCCAATTTAGCAACAAAATCATTCCAAGAGATTACTCTGGCATGTGGTCTTAAAGATGATGTAAAAAAGTTTGAAAGTTCTTTGAGAACCATCAATGCATATCTCATAGATGCTGAGAACAAGCAAGCAATAAACCGCAGTATAGATGAGTGGTTGAAGCAACTCAGAGAGGCATTTGATGATGCTGGTGACATATTAGATGAAATAGAGTATGAAGCAAAACTTAATGAAGTGGTCAAAATGTATGGAAGCACTAGCACGGAGGTTCGCCGATTCTTCTCATACACAAGTAATCCACTTGCATTTCGCATCAGGATGGCCCACAAAATCAAAGATATGAAACAGAAAATGGATGAAAAA…	MSEVVSGVASTLLANLATKSFQEITLACGLKDDVKKFESSLRTINAYLIDAENKQAINRSIDEWLKQLREAFDDAGDILDEIEYEAKLNEVVKMYGSTSTEVRRFFSYTSNPLAFRIRMAHKIKDMKQKMDEKIREGRKLGIVEHVNTPAMEHNLPWRETASSLSFRVCGRREEKEKIINSLMTQKSQANGIDVISVVGIGGLGKTTLAQMVYNDTQVNEHFDTLMWVCVSDDFDVKKLIQRIIHAASKRENVVDANSSLEYMISLLNQTLHGKKFLLVLDDVWNENHNKWDELRNHLLEVGGDKGSKILVTTRSRKVADIVGSNLVMKLEGLPENECWRLFAKCAFQEEKDEEKYPRLKQIGEQIVKRCKGVPLAITTLGCLLRSKCHDENEWRKIRD…	EEKEKIINSLMTQKSQANGIDVISVVGIGGLGKTTLAQMVYNDTQVNEHFDTLMWVCVSDDFDVKKLIQRIIHAASKRENVVDANSSLEYMISLLNQTLHGKKFLLVLDDVWNENHNKWDELRNHLLEVGGDKGSKILVTTRSRKVADIVGSNLVMKLEGLPENECWRLFAKCAFQEEKDEEKYPRLKQIGEQIVKRCKGVPLAITTLGCLLRSKCHDENEWRKIRDSEVWNLDQEETDILPSLKLSYNHLPPQLKQCFSYCSCFPKDYEYVAIELIMLWMAHGLLQPT	None	None
5EY6YU	12	2788166-2791408	0	1	1	0	0	0	0	None	ATGGCTGGTGCACTTGTTGGTGGAGCTTTTCTTTCTGGCTTCATTAACGTTGTCTTTGACCGGTTCCTTACAACTGATGCTGTCAACTTGGTCTTGGGCAAGAAACTTTGCCCTGACTTGGTTCAAAGGCTGAGGACTGCTCTGTTGGGTGCTGAAGCTCTTGTTGCTGATGCTGAGATGAAGCAGTTCGGTAATCCATCTGTGAGGAAGTGGCTCGATAGTCTCCGGGATGCTGTTTACTGTGCTGAGGACTTGCTCGACACTGTCCTCGCCAAAGCTGCCACTCAAAAGGAGCTAAGTTCTTCCTGGTGGTCCCCTAGCTTCTCCATCAACCGAGATAGAGATGACATGGTAGACAAGATGGAAGCGGTGGTTAGAAGAATTGAGGATCTTGGAAAA…	MAGALVGGAFLSGFINVVFDRFLTTDAVNLVLGKKLCPDLVQRLRTALLGAEALVADAEMKQFGNPSVRKWLDSLRDAVYCAEDLLDTVLAKAATQKELSSSWWSPSFSINRDRDDMVDKMEAVVRRIEDLGKQKDFLGLEKIPTGSSSWRTPSSSLVKGSVYGREDDKKALIKMLNDNCEHHLSVMAIVGIGGVGKTTLAQWLYNNEEFMKGFDLKAWVCVSEKFEVVETTRNVIKQIHGGTCSLDDFNSLQNALKGELSNKKFFIVLDDVWSDDGDKWSNFMTPFQQNGNKGSIVLLTTREENVASAVQNCRPYFLKKLSEDYCWSVFAENASFPQSNGRAAIEEIGRKIVKKCDGLPLAAETLGRLLRTKHDVEEWNKILMSDIWEFSVEKSKIIP…	REDDKKALIKMLNDNCEHHLSVMAIVGIGGVGKTTLAQWLYNNEEFMKGFDLKAWVCVSEKFEVVETTRNVIKQIHGGTCSLDDFNSLQNALKGELSNKKFFIVLDDVWSDDGDKWSNFMTPFQQNGNKGSIVLLTTREENVASAVQNCRPYFLKKLSEDYCWSVFAENASFPQSNGRAAIEEIGRKIVKKCDGLPLAAETLGRLLRTKHDVEEWNKILMSDIWEFSVEKSKIIPALLISYFHLSPYLKRCFVYCALFPKDYEFEKDELILLWMTEDL	None	None
5F1M32	5	1982228-1987653	0	0	1	0	0	1	1	None	ATGGCTGAGGCTGTTGTCACTGTTTTGCTGGAGAACTTGAGCTCTCTCTTTCAAAAGGAACTTGGATCAATCATTGGCGTGGATGAAGAACTGAAGAAACTTTCTAGCACTTTCACTGCCATCCGCGCTGTTCTTGCTGATGCTGAGATGAAGCAGTTTACTGATTTGGCAATCAAAGACTGGCTGCGCAAGGTGCAAGATGCTGCTCTGCTGTTGGATGACATCCTTGACGAGTTCTCCACACATGATCTTCAAAATCAGAATCAGCAACAAAAGGGTGGCTGGTTTAACAAGATACACGCTTCTTGCCATTCTTCTTTCGGTCTGAAAAATGCCATGTTTCGTAGAAGAATGGCTAATAAGATGAAAAGGATGAGGGAGACATTACAAAACATTGCT…	MAEAVVTVLLENLSSLFQKELGSIIGVDEELKKLSSTFTAIRAVLADAEMKQFTDLAIKDWLRKVQDAALLLDDILDEFSTHDLQNQNQQQKGGWFNKIHASCHSSFGLKNAMFRRRMANKMKRMRETLQNIAEERKMFHLCERIATTDKKAELMEWRQTSSVITQPEIYGREEDKERVVQALIQTCDTERAAVHTIVGLGGLGKTTLAQLVFNDDRITMHFDLKIWVCVSEDFSLKRMIKAILDSASVSVSGNLDIDPLQKKLQQALQGKRYLLVLDDIWSEDQEKWDRLKNSLVACGSKVGSSVLVTTRLTKVASIMGTLPPHDLSFLSDEDCWSLFKQRAFGLDEGENVELVAIGKEIVKKCKGLPLAAKSLGGLLRFKREEREWLYVKDNEIWNL…	REEDKERVVQALIQTCDTERAAVHTIVGLGGLGKTTLAQLVFNDDRITMHFDLKIWVCVSEDFSLKRMIKAILDSASVSVSGNLDIDPLQKKLQQALQGKRYLLVLDDIWSEDQEKWDRLKNSLVACGSKVGSSVLVTTRLTKVASIMGTLPPHDLSFLSDEDCWSLFKQRAFGLDEGENVELVAIGKEIVKKCKGLPLAAKSLGGLLRFKREEREWLYVKDNEIWNLPQDENSILPALRLSYLNLPLKSRQCFSFCAIFPKDAEIEKDELVHLWMANGFVSSE	None	None
5JI1RR	2	100458097-100462795	0	0	1	0	0	0	1	None	ATGGCTGCAAAACCTTATGGGGGAGCTTACCTCTCTCCCTTGGTTGAGGTTGTTTTGGACAACCTGTCTTCAATGTTTGAAGATGACTCTGTCCTCAACGGAAACCACTCTGCCCTTGAGTTGCTTGGAAGGTTGCAGAATTGTCTGTATAATGTTGGACCTGCTCTTGATGATGCTGAGCTGAAGCAGTTCAGTGACAAGAAAGTGAAGGAGTGGCTTGTTGATCTTCAAGATGCTCTCTATATGGCCGATGACTTGCTCGATGAGATCTCCACTAAAGCCGCCATCGCTGCCACTAAAAGGAATGCAGGTAACTCTTCTTCATGGTCTCATCTTGTTGATTCATATATAGAAGATACTGGTGACATAGAAAAAATAGTTCGAAGACTAGAGACTGTC…	MAAKPYGGAYLSPLVEVVLDNLSSMFEDDSVLNGNHSALELLGRLQNCLYNVGPALDDAELKQFSDKKVKEWLVDLQDALYMADDLLDEISTKAAIAATKRNAGNSSSWSHLVDSYIEDTGDIEKIVRRLETVVAGKISLPLKEVAKLDMSWRIPSTFLVEPPEICGRKEDKEAILKLLLDDDDAADVDLSVIPIVGMGGIGKTTLAQLVYHDDKVKESFDFRGWVCVSEEFNVVKVTKTIIEAIVSWRYDLTDLNLLQHDLKEELSRKKFFIVLDDVWDKNYDDLNRFLKPFQKGVKGSKILITTRNKNVASVVQTISPHELSPLSDEDCWLVFSKHARLSTISLENPTLEKIGRDMVKRCDGLPLAAQALGGLLRGNSDIRSWNHLLKSEIWELSYD…	DKEAILKLLLDDDDAADVDLSVIPIVGMGGIGKTTLAQLVYHDDKVKESFDFRGWVCVSEEFNVVKVTKTIIEAIVSWRYDLTDLNLLQHDLKEELSRKKFFIVLDDVWDKNYDDLNRFLKPFQKGVKGSKILITTRNKNVASVVQTISPHELSPLSDEDCWLVFSKHARLSTISLENPTLEKIGRDMVKRCDGLPLAAQALGGLLRGNSDIRSWNHLLKSEIWELSYDKTNVVPALRISYYFLPSYLKQCFIYCSLYPKNYEFSKDELILLWMAENFLQPVD	None	None
5JTS7G	2	89477735-89486218	0	0	2	0	0	0	1	None	ATGGCTGCAAAACTTGAGGGTGGAGCTTATCTCTCTTCCTTTGTTGATGCTGTTTTGAAGAAGCTGTCTTCACTCGATGTCAACTCAACTCCAATGGCAAGGAAGCTAGCTGACCAGGACTTGCTGCAGAGGCTGAAGCTAAGTCTCCGTTCAGTTCGACCTGTGCTCGATGATGCTGAGCAGAAGCTGATTAGAAATGACCAAGAAGTCAAGAAATGGCTTCTTGATCTCCAAGATGCTCTCTACATGGCTGATGACTTGCTTGATGAACTCTCCACTAAAGCTGCCACTCTGACTCCCACTCAAAGGGATCCAGGTAACTATTCTTCCATGTGTCACTCTATCGTTGATTCAATCTTGGAAGATAGTGATGATGATGATTATGAGATGGGGGTAGCT…	MAAKLEGGAYLSSFVDAVLKKLSSLDVNSTPMARKLADQDLLQRLKLSLRSVRPVLDDAEQKLIRNDQEVKKWLLDLQDALYMADDLLDELSTKAATLTPTQRDPGNYSSMCHSIVDSILEDSDDDDYEMGVADLVDKLESIVEEKNGLGLKDEPVRDPEDMSWRIESSLVESSEIFGRDNDKEAIIKLLLDDTCYAKISVIPIVGMGGVGKTTLAQLVYNDERVDEKFDIKAWVCVSDQFDIVKVTKTLIEAAGGSSYNGNSLDLLQTELKDKLMGKKFLIVLDDVWIDNSYSRQWKTLQKPFQFGKKGSKVLVTTRNDTTADVVKTISAYKLSLLSEKDCWSLFLKCVFLSSESKEYSTLEPVGRELVKKCKGLPLAVESLGALLRTNYDEREWDSV…	DNDKEAIIKLLLDDTCYAKISVIPIVGMGGVGKTTLAQLVYNDERVDEKFDIKAWVCVSDQFDIVKVTKTLIEAAGGSSYNGNSLDLLQTELKDKLMGKKFLIVLDDVWIDNSYSRQWKTLQKPFQFGKKGSKVLVTTRNDTTADVVKTISAYKLSLLSEKDCWSLFLKCVFLSSESKEYSTLEPVGRELVKKCKGLPLAVESLGALLRTNYDEREWDSVLKSELWEVFEDQNDEIIPALSMSYYYLPSTLKRCFVHCSLFPKNYLFVKHELILLWIAEELLQP	TYNVYNDERVDEKFDIKAWVCVSDQFDIVKVTKTLIEAAGGSSYNGNALDLLQTELKDKLMRKKFLIVLDDVWIDNSYSRQWKTLQKPFQFGKEGSKVLVTTRNDTTADVVKTVPAYKLRLLSDTDCWSLFVKCVFLSPESKEYSTLEPVGRELVKKCKGLPLAVESLGALLRTNYDEEDWDRVLQSELWEVFEDQNDEIIPALNMSYHYLPSSLKRCFVYCSLFPKDCPFKKDELVLLWMAEELLQPN	None
5JTV9N	15	2191753-2198164	0	1	1	0	0	0	1	None	ATGGCAACCGATGCTTTGCTTGGAATTCTGATTGGAAACTTGAACACTTTTGTCCAGAATGAGATTGCAGCACTTTCTGGTGTTGACTCGCAGATCCAAGACCTGTCTGAAAATCTCAGTGCAATCCGTGCGTTATTCCAAGATGCTGCAGAGGAGCAATTTACAAGCCATGGCATGAAGGACTGGCTGAATAAACTTTCTGATGCCATGCACGTGCTGGAAGATATCTTGGAAGAATGTTCAATGGAATCCAACCGTCTTCAAAGTGGAGGGTGGCTAGCCCGCTTCCATCCCAAGACAATTTTGTTTCATCATGCTATCAGCAAGAGGATCAAAGACATGGTCAAGAGGTTCCAACGTATTGAAGAAGAAAGGAGGAGGTTTCAACTGCCTGTGAGA…	MATDALLGILIGNLNTFVQNEIAALSGVDSQIQDLSENLSAIRALFQDAAEEQFTSHGMKDWLNKLSDAMHVLEDILEECSMESNRLQSGGWLARFHPKTILFHHAISKRIKDMVKRFQRIEEERRRFQLPVRVTQRQQEDDDQRQTISSIPEHPMYGRVKDKEKIVDFLTKHACCNDGVSVYPVVGMGGLGKTTLCRWVFNHDKVIQHFDLRIWVCVSTNFNMMRILEYILESTTGQNPNLSTLEAMQNKVQQVLLGKRYLLVLDDVWDNVKWEDLKSVLNCRGSGIKGVSVLVTTRDPSVASVMTPCNSHHLQPLTENDNWSLFTHYAFGLNNQQPAKLVEIGKEIVRRCVGNPLASKVLGSLLRNKKEEKHWLNVLESKFWDIDDVMGALRISYFR…	KDKEKIVDFLTKHACCNDGVSVYPVVGMGGLGKTTLCRWVFNHDKVIQHFDLRIWVCVSTNFNMMRILEYILESTTGQNPNLSTLEAMQNKVQQVLLGKRYLLVLDDVWDNVKWEDLKSVLNCRGSGIKGVSVLVTTRDPSVASVMTPCNSHHLQPLTENDNWSLFTHYAFGLNNQQPAKLVEIGKEIVRRCVGNPLASKVLGSLLRNKKEEKHWLNVLESKFWDIDDVMGALRISYFRLKPASRQCFSFCAIYPEDFQISKEQLIHLWMANGLIKS	None	None
5K41TW	12	8801838-8803154	0	1	1	0	0	0	0	None	ATGGCTGAAGCACTTCTTGTTGGAGCTTTAGTTTCTGGCTTCGCCAATTTTGTCAACTTGGTGGTGGGCAGGAAGCTGGACCGGAAGTTGGTTGAGAGGCTCAAGACTGCTCTCTTGGCTGCTGAAGCTCTGGTTGCTGACGCTGAGCAGAAGCAGTTTGGAAACGATCGTGTAAGGAAATGGTTTGATAGTCTCAGGGATGCTCTCTACACTGCTGATGACTTGCTGGACTGTGTCTTCATCAAAACTGAAATTCGCAACAAGGTACGCACTCATCTTCCTAGCTTCCTTAACTTGTCTGATAGGAAGATGGTGACTAAGATAGAAGAGGTGGTTAAAACAATAGAAGATCTTGAGAAACTCAAAGATACCCTTGGTCTTGAAAAGATTCCAACGAGT…	MAEALLVGALVSGFANFVNLVVGRKLDRKLVERLKTALLAAEALVADAEQKQFGNDRVRKWFDSLRDALYTADDLLDCVFIKTEIRNKVRTHLPSFLNLSDRKMVTKIEEVVKTIEDLEKLKDTLGLEKIPTSSSSWRPPSTSLVKGNVYGRDGDQQALIKMLNDNNDHNLSVSSIVGMGGVGKTTLAQWLFNNKDLMDGVDLKAWICVSENFDVVETTKNVIKGISSGVCSLDSFDLLQQHLKEKLSEKKFFIVLDDVWSEDVDKWNSFVTPFQHGRKGSTILLTTCKENVGRIVQHYNSYTLKELSDDYCWSIFADNASFPESNGSSELEEIGRKIVKRCDGLPLAAETLGCLLRSERRVEEWNKILSNDIWEFPMPNSKIFPALLISYYHLPEHSK…	QQALIKMLNDNNDHNLSVSSIVGMGGVGKTTLAQWLFNNKDLMDGVDLKAWICVSENFDVVETTKNVIKGISSGVCSLDSFDLLQQHLKEKLSEKKFFIVLDDVWSEDVDKWNSFVTPFQHGRKGSTILLTTCKENVGRIVQHYNSYTLKELSDDYCWSIFADNASFPESNGSSELEEIGRKIVKRCDGLPLAAETLGCLLRSERRVEEWNKILSNDIWEFPMPNSKIFPALLISYYHLPEHSKRCFVYCLLYPKDYQFDKDELILLWMAEN	None	None
5L14TG	12	8801838-8803154	1	0	1	0	0	2	0	None	ATGGCAAATCGAGCTTCAACTTCTGTGATCATGGCTACTAATTACGATGTCTTTCTGAGTTTCAGGGGTGAAGAGACACGTCATGGATTCACAGGTCATCTCTATGATGCTCTCTGCCGCAACGGAATCAACACCTTCATCGATGATGAGAATCTCAGAACAGGGGAAACAATTCGACCTCAACTCCTTCAATCCATTGAAGCCTCAAAGATCTCCATTATTGTTTTCTCAACAAACTATGCAGCTTCAACATGGTGCCTTGATGAACTCGTCCAGATCCTTCGGTGTCACAGGGAAAGGTACCAACTTGTGTTTCCAGTCTTCTACAAAGTAGAGCCCTCAGATGTACGGCATCAGAGGAACACTTACAAGGAAGCCGTGGATGCTCATGAAATCAGG…	MANRASTSVIMATNYDVFLSFRGEETRHGFTGHLYDALCRNGINTFIDDENLRTGETIRPQLLQSIEASKISIIVFSTNYAASTWCLDELVQILRCHRERYQLVFPVFYKVEPSDVRHQRNTYKEAVDAHEIRFGCHSQKVKEWKEALAETSNMKGFHLKQGYEFKFIQEIVCKALTHIPPRQLLIEDRMIGLQTRVVEVESHLYSSYSTSKYRILSNIKSSKPKLYNNNTMLGIVGIGGSGKTTLAKALYNSICDRFECACFLFNVRKISDQEEGLVRLQQTLLSKLLGEWEIKVRSVEEGISMIKEKLGKKRALIVLDDVDKIEQLKALAGECDWFSYGTRIVITRDKYLLTAHKVEKIYKMKLLSDPESLELFCWNAFKMTRPKANYEDLSNQAIH…	NNNTMLGIVGIGGSGKTTLAKALYNSICDRFECACFLFNVRKISDQEEGLVRLQQTLLSKLLGEWEIKVRSVEEGISMIKEKLGKKRALIVLDDVDKIEQLKALAGECDWFSYGTRIVITRDKYLLTAHKVEKIYKMKLLSDPESLELFCWNAFKMTRPKANYEDLSNQAIHYAQGLPLALKVIGSNLINKSLEEWKSALDKYEKNPPKDIQSVLRVSYDSLEGNEKDIFLDIACFFNGKKWEYVK	None	None
5M20JS	9	6158402-6161632	0	0	1	0	1	0	0	None	ATGGATCTGCAGAAATTGAATCTCGATAATACAAATGAAACCGAAAACTCTTTTGTGAAGGACCAAAACTATGCACATATTGAATCTTTATTGAGAACCCAACAAAGAGAAGTTCTAGTAATTGGAGTATGGGGCATGGGCGGTATAGGTAAGACAACCATTGCTGCTGCTATATTTGAAGAGTTCTCTCCCAAATATGAAGTCAGTTGTTTCTTGGCAAATGTAAGAGAAGAATCATCAAAGCATGGAGTCAAATACATATTCAATAAGCTTCTTTGTGAGTTACTACAAGAAGATATTCATATTGATACCCCCACAATCATATCCTCTACTATTATGAGTAGATTGAGGCACAAGAAAGCTCTTATTGTTCTAGATGATGTGAATAGTTCTGATCTT…	MDLQKLNLDNTNETENSFVKDQNYAHIESLLRTQQREVLVIGVWGMGGIGKTTIAAAIFEEFSPKYEVSCFLANVREESSKHGVKYIFNKLLCELLQEDIHIDTPTIISSTIMSRLRHKKALIVLDDVNSSDLLDNVLGVGHDYLGVGSRVIVTTRDRHVLTCRAVDQILEVKEMNYHNSLKLFSLNAFNQIHPPENGFQELSKRAVAYAKGNPLALKVLGSFLRSKSENEWDSALTKLKGTPDANVHKVLRLSFDELDDAEKNIFLDIACFFKGEEKYKVIMILNACGFHANIGIRNLLDKTLITITKMKRIQMHDLIQEMGQEIVCEESAKIPGGQSRLWNPEEVCDILKNDKGTDAIESIFLDMTQTTDLYISSNAFRKMPNLRLLAFADSIGHGE…	IESLLRTQQREVLVIGVWGMGGIGKTTIAAAIFEEFSPKYEVSCFLANVREESSKHGVKYIFNKLLCELLQEDIHIDTPTIISSTIMSRLRHKKALIVLDDVNSSDLLDNVLGVGHDYLGVGSRVIVTTRDRHVLTCRAVDQILEVKEMNYHNSLKLFSLNAFNQIHPPENGFQELSKRAVAYAKGNPLALKVLGSFLRSKSENEWDSALTKLKGTPDANVHKVLRLSFDELDDAEKNIFLDIACFFKGEEKYKV	None	None
5MNM78	14	141468339-141471341	1	0	1	0	0	0	0	None	ATGGCAGCTTCACCATCAGATCACGATTCAACAGCATTGTCATATTTCAAGTATGATGTTTTTCTGAGCTTCAGAGGCCACACAAGATGCGAATTCACAGACGCACTCTATCATGCTTTGGTCAACAAAAGAATCGAGACTTTCAGAGATAGCGAGAAGCTCAGAATAGGCCAGGAACTGGAAGGTGCTCTTGTTGAAGCAATTGAAAGATCAAGGATGTCAATTCTTATACTGTGTGACGAGTATCCAACTTCCAAGTGGTGCCTTGATGAACTCGTCAAGATCATGGAGTGTTCCGGCAACGGAACAAAGCGACCGGTGTTACCGGTCTATTTCCGTGTGGCAAAATCAGATGTGCAGTTTCAGAAAAATAAGTATGAAACAGCCATGGCTGCTCAT…	MAASPSDHDSTALSYFKYDVFLSFRGHTRCEFTDALYHALVNKRIETFRDSEKLRIGQELEGALVEAIERSRMSILILCDEYPTSKWCLDELVKIMECSGNGTKRPVLPVYFRVAKSDVQFQKNKYETAMAAHEEKGRNNHKLEAWRSALSEVGKIYGQRCDQKTAWGEAIDNIVEEVTKRLPPLPLYIDRPLGCDSELEEAKSLLEIGSHVTCFMLGIHGDGDEISKFVAELYNKIRPHFVTASFLSNISEKTNESGGGLEHLQETLLSEMGEEVRTKIGSTFKGSSEIKQRLGRKRVLLVLDDVDSIQQLDSLARRTDWFGPGSRIIITTRYEDVLDDHILNNGVEVKKYCIAEGSSSTVKEENVVGLEKDFEIVINQLKEEDSPGNVVSIVGMGGL…	EKDFEIVINQLKEEDSPGNVVSIVGMGGLGKTTLARKIYNSDEVKMLFPCRAWATVSKDYSGKEVFKSLLKCLKPSASKFEDSSSEEELKQKVKKCLKGKKYLVVLDDVWDSKAWRTIKNCFPENNNGGMILVTTRNDQVAYVSESKKPHHKLSFMDKERSWELFHKEVFCRRNCPPELESIGRSIVETCKGLPLAIKTTAGLVAKRERSEDAWEEIMNLLPYWSVADEDSSEEMMELLKFSYDDLPNKMKPCFLYLGVFPEDEEIWVRDLIRLWIAEGFIEPIQ	None	None
5MQ2SU	5	90298580-90303704	1	1	1	0	0	0	1	None	ATGATGCTGTATGGAGGGACTTCATCCTATGGCCGTGGATGGTCCTATGATGTATTCTTGAGTTTCAGGGGTGAAGACACAAGGAGGAGTTTCACAGGCTCACTTTACCACAGTTTACACAAAAAGGGTATCAATGTTTTCATAGATGATGATAAGCTTAGGAGAGGGGAAGAGATTTCCCCAGCTCTTCTTAGAGCTATTGAAGAGTCAAGGATTTCCATCATTGTGTTCTCTCAAAACTATGCATCTTCCAAATGGTGTCTTGATGAGCTTGTTAAGATTCTTGAGTGCATGAAAACAAGGGGGCAATTGGTTTTTCCGGTTTTCTTCAATGTCGATGCTTCCATGGTGCGGTATCAGAAAGACAGTTTCGGCAGAGCAATGTCTGCCCATGAAGTC…	MMLYGGTSSYGRGWSYDVFLSFRGEDTRRSFTGSLYHSLHKKGINVFIDDDKLRRGEEISPALLRAIEESRISIIVFSQNYASSKWCLDELVKILECMKTRGQLVFPVFFNVDASMVRYQKDSFGRAMSAHEVRYKGNEEKLQKWKQALFEAANLSGWSFKNGYEYELIEKIAEEVSKKINQTPLHIAEYPVGLETRISEVKTLLQIGPGEDIRVIGIYGLGGIGKTTIARALYNFIADQFEAASFLADIRESSNQRQGLVQLQESLLFDIVGDKNIKLGNIYKGIPIIKKRLCCKKVLLILDDVDKLEQLQALAGGRDWFGFGSVIIITTRDKHLLAAHQVDKTYEVKKLNHGEAFELFIWNAFKRKEPEAGYMEISNRVVLHAEGLPLALKVMGSNL…	RISEVKTLLQIGPGEDIRVIGIYGLGGIGKTTIARALYNFIADQFEAASFLADIRESSNQRQGLVQLQESLLFDIVGDKNIKLGNIYKGIPIIKKRLCCKKVLLILDDVDKLEQLQALAGGRDWFGFGSVIIITTRDKHLLAAHQVDKTYEVKKLNHGEAFELFIWNAFKRKEPEAGYMEISNRVVLHAEGLPLALKVMGSNLIGKSVDEWTSALEKYEKIPNKEVQNVLRVTYDNLEENEKEIFLDIACFFKGETME	None	None
5N0EYQ	2	3305636-3309310	0	1	1	0	0	0	0	None	ATGGCTGAAGCACTTCTTGTTGGACCTTTAGTATCTGGCTCCATCAACCTTGTTCTTAACAGGCTCATTTCACCTGAGTTTGTCAACTCGGCGGTGAACAAGAAGCTGAACCGCGAGTTGGTTGAGAGGCTCAAGACTGCTCTCTTGGCTGCCAAAGCTCTGGCTGCTGATGCTGAGCAGAAGCAGTTTGGAAACGAACTTGTCAGGGAGTGGCTTGATAGTCTCAGGGATGCTGTCTACACTGCTGATGACTTGCTGGACCGTGTCTTCATCAAAGCTCAAATTCGCAACAAGGTATGCGTTCCCCTTCCTCTCCGCCTTAATAAATCTGCTAGGAAGAGGGTGACTAAGATAAACGAGGTGGTTAAAAGAATAGAAGATCTTCAGAAACTTAAAGAT…	MAEALLVGPLVSGSINLVLNRLISPEFVNSAVNKKLNRELVERLKTALLAAKALAADAEQKQFGNELVREWLDSLRDAVYTADDLLDRVFIKAQIRNKVCVPLPLRLNKSARKRVTKINEVVKRIEDLQKLKDSLGLKEIPTGSSSWKPPSTSLVKGKVYGRDGDQQALIQMLNDNNHHNLSVISIVGMGGVGKTTLAQCLYNNKDLMDGVDLKAWICVSENFDVVETTKNVIKGISSGVCSLDSFDLLQQDLKEKLSEKKFFIVLDDVWSEDAHKWNSFITPCQHGTKGSTILLTTRNENVGRIVQHYHSYTLKELSDDYCWSIFADNASFPESNGSSELEGIGIVERCDGLPFAAETLGRLLRSERRAEEWNQILSSDIWEFPMTYSKIVPALLISY…	QQALIQMLNDNNHHNLSVISIVGMGGVGKTTLAQCLYNNKDLMDGVDLKAWICVSENFDVVETTKNVIKGISSGVCSLDSFDLLQQDLKEKLSEKKFFIVLDDVWSEDAHKWNSFITPCQHGTKGSTILLTTRNENVGRIVQHYHSYTLKELSDDYCWSIFADNASFPESNGSSELEGIGIVERCDGLPFAAETLGRLLRSERRAEEWNQILSSDIWEFPMTYSKIVPALLISYYHLPAHSKRCFVYCSLYPKHYKLDKDELILLWMAEDLLQ	None	None
5NP45Y	12	2878612-2885814	0	0	1	0	0	0	1	None	ATGGCTGGTGAACTTGTTGGTGGAGCATTTCTTAATGGCTTCCTTAACGTTGTCTTTGACAGGCTCCTTACAACTGATGCTGTCAACTTGGTCCTGGGAAAGAAGCTTGGCCGTGACTTGGTTGAAAGGCTGAAGACTACTCTGTTGGGTGCTGAAGCTCTTGTTGCTGATGCTGAGATGAAGCAGTTTGGCAATTCATCGGTGAAGGAGTGGCTCGATAATCTCAGGGATGCTGTTTACTGTGCTGAGGACTTGCTCGACTCTGTCCTCATCAAAGCTAAAACGGGAGAAAAGGTACGGTCTTCCTGGCCTATTAGCTTCTTCAAGGACCGGCATAGGGAGATGGTAGATAGGATGGAAGAGGTGGTTACAAGAATACAGCATCTTGGAAACCAAAAA…	MAGELVGGAFLNGFLNVVFDRLLTTDAVNLVLGKKLGRDLVERLKTTLLGAEALVADAEMKQFGNSSVKEWLDNLRDAVYCAEDLLDSVLIKAKTGEKVRSSWPISFFKDRHREMVDRMEEVVTRIQHLGNQKDSLGLEKIPTGGSSWRTPTSSLERGNVYGREDDQKALVQMLKDNNEHHLSVIAIVGIGGVGKTTLAQWLYNNQEEFMKGFDLKAWVCVSEKFEVAETTKNVIKQLHGGTCSLDDFNSLHNALKGELSNKKFFLVLDDVWSDDADKWRNFMTPFQQNGNKGSILLLTTREENVASAVQNCHPYFLRKLSEDHCWSVFAENASFPQSNWSAALEEIGRKIVKKCDGLPLAAETLGRLLRTKHDVEEWNKILMSHIWEFSVEKSKIIPA…	EDDQKALVQMLKDNNEHHLSVIAIVGIGGVGKTTLAQWLYNNQEEFMKGFDLKAWVCVSEKFEVAETTKNVIKQLHGGTCSLDDFNSLHNALKGELSNKKFFLVLDDVWSDDADKWRNFMTPFQQNGNKGSILLLTTREENVASAVQNCHPYFLRKLSEDHCWSVFAENASFPQSNWSAALEEIGRKIVKKCDGLPLAAETLGRLLRTKHDVEEWNKILMSHIWEFSVEKSKIIPALLISYFHLPPHLKGCFVYCALYPKDYKFEKDELILMWIAEDL	None	None
5R1F8R	19	8238355-8243396	1	0	1	0	0	0	0	PB1	ATGGAGAACTACAAGGCAAAATTCATGTGCAGCTACGGCGGCAAGATTCAACGCGACACACTCGACCACACTAAGCTCTCCTACGTCGGCGGCCACACCAAGATCGTCTACGTCCACCGCACCACCATAACCTTCCCCGCAATGCTCGCCAAGCTTGCCACCCTCTGCAATGCCGCCTCCGCCTCCGCCGACGTCTCCTTCAAGTACCAGCTTCCCGGCGAGGATCTCGACTCCCTTATCTCCGTCACCGACGATGACGACCTCGAAAACATGATGATCGAGTACGATCAACTCCACAGCGCTTCCCCTAAAACTGCTCGCATGCGACTCTTCCTCTTCCCCAACCTCCCTCTTGATTCTGCTGCCGCTTCATCTGAACCCGAACCCGACCCGGCCGTA…	MENYKAKFMCSYGGKIQRDTLDHTKLSYVGGHTKIVYVHRTTITFPAMLAKLATLCNAASASADVSFKYQLPGEDLDSLISVTDDDDLENMMIEYDQLHSASPKTARMRLFLFPNLPLDSAAASSEPEPDPAVRQLQLPPPPPPPSSSLSSRLVGPLSTHGKYDVFISFRGEDTRTNFTCHLHEALCRKRIKTFIDYELHKGDEISPSLFRAIEDSYVSVIVFSENYADSKWCLEELVRILECRKEYGQVVIPVFYEIDPSHVRKQNGSYKEAFEKKHMQNSMLDINKIQKWKDALAEAADLAGWDSHSRSYRDDTELIQRIVKDVLQKLIYHYPPNDFKGLVGIQEKSAPLESLLREARSVGIWGIGGIGKTTIARYIFDKYSHGFEGSCFLENIRER…	REARSVGIWGIGGIGKTTIARYIFDKYSHGFEGSCFLENIRERSGDHVQGLHDLRDQLYSVLLNEKVRQSSTAKSTFVECRIRRQSNFIVLDDVSSSKQLKYLVGELESYGPGSKIIITTRDKSVLQNRRVEKIHEVEGLDFPTSLTLFSLNAFNEDSPEVGYKELSRKAVNYCKGVPLALVVLGSFLHSKTEAEWESALNKIEKIPNEEIQTVLRLSYDELDYEEQQIFLDIACFLK	None	None
5TMH4E	14	141431509-141437763	1	0	1	0	0	0	0	None	ATGGCCGACAATGGAGCAGCTTTGTCCTCGTCGTCGTCGTCATCATCCTTATCAGAAGGCATGTACGATGTTTTTCTGAGCTTTAGAGGCGAAGACACAAGATACATATCCTCAGATTCTCTCTACCGTAAACTCGCCGAAAACGGAAACCTCAAAGTGTTTAGAGATTGTCCGGGTCTGAAACTAAGTGACCCAATTAAATCTACTCTTGTGGAAGCCATTAAAGGATCAAGGATGTTCATTGTTATGATGAGTTCAAACTATGTGTCTTCCTCGTGGTGCCTCGTGGAGCTAGTGGAGATACTCAAGTACTCCAACAATGGAAGAAATCGCGCCGTTTTTCCAGTTTTTTACCACGTGGAGCCTTCAGAAGTTAGATATCAGAATAGCGTCAAATCT…	MADNGAALSSSSSSSSLSEGMYDVFLSFRGEDTRYISSDSLYRKLAENGNLKVFRDCPGLKLSDPIKSTLVEAIKGSRMFIVMMSSNYVSSSWCLVELVEILKYSNNGRNRAVFPVFYHVEPSEVRYQNSVKSKEAMRKHEERYGKDTVAAWESALSTICGLCGQHIVKNKGYETEVIDKIAEQVLAKNREIKQLLNRFYSQFEEVESLLDLKSRNTLRMVGIYEEDAEIDKTTFTLELYYKIKHEFKEASFLLGVSKTLEESADGLKNLQKAILSDMGVKVSTVDCTSTGSSEIKRRLRHKRVLLVLNDVDSKMHLELLARSGDLFGPGSRIIITTEDKDLLDNYPVIDGVETKTYCIRECDEFEGNKSSNHVVKGEYVVGLKKDFNDVIKQLMEEDS…	KDFNDVIKQLMEEDSRDGNIVSIVGMGGIGKTTLARKIYNSDEVKKLFACRAWATISKDCREKEVFKSLLNCLKSSTSKHEDSSSEEELMQKVRKCLTGKKYLIVLDDIWDTKAWATLKGCFPENNDGGMILITTRNDQVAYFLRSKKPHHKLSFMDKEESWKLFCNEVFCREKCPPKLERIGRSIANTCSGLPLAIKITAGFVAKTKRSGDEWKRIKKLLPHLRIVEDKECKKMKERLMLSYDDLPENIKPCFLYLGVFPEDDQICARDLIRLWITEGLIE	None	None
5YD3B8	5	2125601-2129124	0	0	1	0	0	0	2	None	ATGGCTGAATCTCTACTTCAAATGGTGATTGAAAACTTGAGCGCTTTTGTTCAGGACGAGCTTGCAACTCTTTGGGGCGTCCACTCGCAGATTCAAGAGCTGTCAGGGAACCTTGCTGCAATCCATGCAGTGCTCCAAGATGCTGAAGAGAAGCAGATCAGAGAGCGTGCTGTGAAGCTTTGGCTGCAGAAGCTTTCAGATGCAGCACACGTGCTTGATGATATCTTAGATGAATGTTCAATAGAGTCCAACCGTCTACACAGTGACCAGTGCTTAACTCGTCTTGATCCTGTGACGATCATGTTTCGTCGGGACATTGGTAAGAGGATGAAAGAGATGGTTGACAGGTTTCGTCAAATTGATGAAGAAAGGAGAAGGTTTGAGTTGCGTGGAAGAGTT…	MAESLLQMVIENLSAFVQDELATLWGVHSQIQELSGNLAAIHAVLQDAEEKQIRERAVKLWLQKLSDAAHVLDDILDECSIESNRLHSDQCLTRLDPVTIMFRRDIGKRMKEMVDRFRQIDEERRRFELRGRVPERQQEDEAWRQTCSGITEHNIYGREQDTENILEFLSRSADSSNDLSVYPIVGMGGLGKTTLVQRVYNDKKVIEHFDLRIWVCVSTEFNTMRILESIVESTRGHNPNLSTLEAMKNKVQEVLLGKRYLLVLDDVWSTDKWEDLKSVLLCGGGTKGAAILVTTRVESVASVMGTCPAHHLSPLSEDDNWLLFKYHAFGSDKVERTELVAIGKEIVKKCGGSPLASKALGSLLRNKKEEIQWVNVLESKFWDILEDDAIIVRALKISY…	REQDTENILEFLSRSADSSNDLSVYPIVGMGGLGKTTLVQRVYNDKKVIEHFDLRIWVCVSTEFNTMRILESIVESTRGHNPNLSTLEAMKNKVQEVLLGKRYLLVLDDVWSTDKWEDLKSVLLCGGGTKGAAILVTTRVESVASVMGTCPAHHLSPLSEDDNWLLFKYHAFGSDKVERTELVAIGKEIVKKCGGSPLASKALGSLLRNKKEEIQWVNVLESKFWDILEDDAIIVRALKISYFHLKLSLRQCFAFCAIFPQDFRMEKEQLIHLWMANGLIKS	None	None
61LYXS	9	2477993-2481178	0	1	1	0	0	0	0	None	ATGAACTCTCTGTATATTGAGGCAGTTTCCATTACTTGCACACTCTTTCCTACGGCCATCTGCACTCATCAAAGCAAAACCAATCTCTTATCTGTCTTCCTTTCTTCATTTGTTGCATTTCTGAAAATGGCGGAGGCCTTGCTTGGAATTGTGCTGGAGAACTTGATCCCTTTTGTCCAGACTCAATTTGCAGCCTTCTCTGGAATCAAGGAAAAGGCTGAAGACCTATCACGAACTTTACAACTAATCAAAGCTGTTCTTGATGATGCCGAGCAGAAACAATGGTCAAATCGTCCTCTCAAGGTGTGGCTGCAGCAGCTTAAAGACGCAATGTACGTGCTGGATGATATCCTTGATCAGTTGCCAACAGAATCCTCTCAACTTGGGTGCTTAACTTCT…	MNSLYIEAVSITCTLFPTAICTHQSKTNLLSVFLSSFVAFLKMAEALLGIVLENLIPFVQTQFAAFSGIKEKAEDLSRTLQLIKAVLDDAEQKQWSNRPLKVWLQQLKDAMYVLDDILDQLPTESSQLGCLTSLNPKKVIHRRELGQKLNEIIGRLDRIAQARSNFDLRQGLRERPSELVEWRQTSSTIAVPQVYGRDEDKGRVVEFLLSPSRSSEFLSVYPIVGLGGLGKTTLVQLVYNDPEVGNNFDLKIWVCVSENFTIKSILRSILEAVKKDKSEVMDLQVMEEKVKQLLQSKKYLLVLDDVWKRSQEMELGLTQDKWDKLRSVLSCGSKGSSILVSTRDNHVATIMGTCQAHHLGGLSEEDCWLLFKLHAFGADKEERAELVAIGKEIVKKCGG…	DEDKGRVVEFLLSPSRSSEFLSVYPIVGLGGLGKTTLVQLVYNDPEVGNNFDLKIWVCVSENFTIKSILRSILEAVKKDKSEVMDLQVMEEKVKQLLQSKKYLLVLDDVWKRSQEMELGLTQDKWDKLRSVLSCGSKGSSILVSTRDNHVATIMGTCQAHHLGGLSEEDCWLLFKLHAFGADKEERAELVAIGKEIVKKCGGSPLAALALGGVMQSRRTEKEWLEVQKSELWSLPEENDIMRVLRLSYSSLTPTQKQCFAFCAIFPKDTEIMKQELIYLWIANGFISS	None	None
6223I5	12	101649806-101657653	2	0	2	0	0	0	0	None	ATGTCTTCCCAAAACCAGGACCCCGAATTCACATTCAATCCCCACACAACAATCATGTATGACGTGTACATAAGTTTCGAACCCCACTACCCTTCCCACCCTTTCATTTCACTTCTCTCTGGCGCTCTCAAACGTGCTGGAGTGCATCTTTTTCTGGACAACTACATGAAGCCAAAAAGTAAAGACCTTATACTATCTAGCGTAATCAAAGGATCCAGAGTTTCTATCGTAGTTTTCACTACCGATTTTGCTTGTACAACCTGGAGTTTGAAAGAGCTTGAGAAAATCATGGAGTATCGCAGCAGCAGAGGTCAGCAAGTTGTGCCTGTGTTCTATGAGGTAGATCCCGAGGAAGTGTTTAATCAGACTGGCCATTTCGGAGAAGCTTTGTTGGCTACT…	MSSQNQDPEFTFNPHTTIMYDVYISFEPHYPSHPFISLLSGALKRAGVHLFLDNYMKPKSKDLILSSVIKGSRVSIVVFTTDFACTTWSLKELEKIMEYRSSRGQQVVPVFYEVDPEEVFNQTGHFGEALLATLARTSTNQAKVLSYRTALKEAAAISPRFLTNFRDRSNTIDSIVGHVTSLLDSTALFVAEHPVGVNSHVQDLIQLLDNKKSDGVFIMAIWGMGGIGKTTVAKALYNQISHNFDVRKFVPDIDERMEDFPRRWPLGIIEEELLLFLKEQVATKACNFDSTSVIWWEGIRCVKVLLVLDNVRSEKELEVLPVTCECFGPGSIIIITTRTKHDQFNETGINHVYRLKEMDYNECVELFSQSAFKKATPERTYADLINRALEYSDGLPLAL…	SHVQDLIQLLDNKKSDGVFIMAIWGMGGIGKTTVAKALYNQISHNFDVRKFVPDIDERMEDFPRRWPLGIIEEELLLFLKEQVATKACNFDSTSVIWWEGIRCVKVLLVLDNVRSEKELEVLPVTCECFGPGSIIIITTRTKHDQFNETGINHVYRLKEMDYNECVELFSQSAFKKATPERTYADLINRALEYSDGLPLALVAVGSVLFERSRVEWDSVLERLKRFPLQDVWQVLRKSIDSLGYDMKQMFLVLAYL	ESRVKELIELLKSHQSEDPLLLGIWGMGGIGKTTIAKAVYNKICRQFDGRCFLLNIREVWDQDNGGLHLQQQLLSSVYKTTKIKIQNIESGKSILEKRLGQKRILVVLDDVDKLEQLNALAASYKWFCPRSIIIITTRDERFLSWLEIDKRYKMEGLNEEESIELFSWHAFKEPRPRKKFATLCGEVISYCGNLPLALEVIGSHLFERGIKEWKSVLNKLKSIPNKEVQKKLKISFDGLSDDKDREIFLDIAFF	None
63J304	12	111005074-111009373	0	0	1	0	0	0	0	None	ATGTTAGTAAAAGTAATCAATAAACATTTTGATGTGTTTTGGGAGTTAATTGAAGTTGTAACTTGCCTGACTCTGAATATGAATATGTGTTTATCAACAAGATTGTTGAAGAAGTCTCCAATAATCTCAAACGAGTTCCTCTACACATTGCAGATTACCCTGTTGGGCTGCAACCTCGGGTTCAAAGAAGTGACTAAACTTCTACGCATTGGGGTTGATGATGACAAGGTCAAGATGGTTGGCATTCATGGGATTGGTGGAATAGGCAAAACAACAATTGCTTGTGCTTTATATAACTCCATTGCTGATCGGTTTGAAGCCTCCTGCTTCCTGTCTAATGTTAGAGAAAAAGCAAGCAAGAATGGTTTGGTATCACTCCAAGAGTCACTACTTCTTGAA…	MLVKVINKHFDVFWELIEVVTCLTLNMNMCLSTRLLKKSPIISNEFLYTLQITLLGCNLGFKEVTKLLRIGVDDDKVKMVGIHGIGGIGKTTIACALYNSIADRFEASCFLSNVREKASKNGLVSLQESLLLELVGEDVKLGGVNHGIPIIKRRLNQKKVLLVLDDVDNLQQLRAIAGGTDWFGSGSRVIITTRDKHLLRSHIDVKVKSYGVKELNKVEALELLSWNAFKGNKVDPSYAALLNRAIRYANGLPLALTIIGSNLLGKSLDEWESALENYEQRPNRSIQEMLTVSYEGLEDIQKEIFLDIACFFVGEKLEYVNNMLMHGRGFNPEYGIGVLIQKSLLMDKHGHAAMHDLVTEMGREIVRKESEVEPGNRSRLWFYDDIIHVLEEDMGSEKT…	DDKVKMVGIHGIGGIGKTTIACALYNSIADRFEASCFLSNVREKASKNGLVSLQESLLLELVGEDVKLGGVNHGIPIIKRRLNQKKVLLVLDDVDNLQQLRAIAGGTDWFGSGSRVIITTRDKHLLRSHIDVKVKSYGVKELNKVEALELLSWNAFKGNKVDPSYAALLNRAIRYANGLPLALTIIGSNLLGKSLDEWESALENYEQRPNRSIQEMLTVSYEGLEDIQKEIFLDIACFFVGEKLE	None	None
64ZMMV	14	130448322-130460859	1	0	1	0	0	0	0	None	ATGGCATCCAAGTCCTCTTCTGGTTCAATTCCACCACCACCAAGAGCATGCACCTATCACGTGTTCTTGAGTTTCAGGGGTGAAGATGCTCGCGGACGATTCACTAGCCATCTCTATGACGCCCTCAACAGAAAGGGAATCACAACCTACAGAGATGATAACAATCTTCGCAAGGGTAATGTTATTTCAGATGAACTCCTCAAAGCAATTGAAGAGTCTATGTTTGCAATCATAGTTCTGTCACCAAACTACGCTTCATCCACATGGTGCTTGGATGAGCTCTGCAAGATCCTTGATTGCAAGAACAAGCTGGGGCTACAAATGGTGACAGTGTTCTACGGTGTGGAACCTTCTGTTGTGAGGCACCAAATAGGAACCTTTCAGAAAGCTTTCAAGAAG…	MASKSSSGSIPPPPRACTYHVFLSFRGEDARGRFTSHLYDALNRKGITTYRDDNNLRKGNVISDELLKAIEESMFAIIVLSPNYASSTWCLDELCKILDCKNKLGLQMVTVFYGVEPSVVRHQIGTFQKAFKKHKKRHDREKVQRWREALKQVADYSGWTSENQDEAVLVEKIAQHIHEILIPKLPPSMKNLVGIDSRVEGVINLIGLGLNDVRYMVIWGMGGIGKTTIARAVFETIRSRFEVSCFLADVREHCEKKDTVHIQKQLLDQMNISSYAVYNKYDGRRIIQNSLCLKKVLLVLDDVNHEKQLEDLAGEKDWFGPGSRIIITTRDVEVLKGPEVHEIYKVEGLVESEALNLFCLKAFKQQEPTEGFLDLSKEVVKYSGGLPLALKVLGSYLNG…	LGLNDVRYMVIWGMGGIGKTTIARAVFETIRSRFEVSCFLADVREHCEKKDTVHIQKQLLDQMNISSYAVYNKYDGRRIIQNSLCLKKVLLVLDDVNHEKQLEDLAGEKDWFGPGSRIIITTRDVEVLKGPEVHEIYKVEGLVESEALNLFCLKAFKQQEPTEGFLDLSKEVVKYSGGLPLALKVLGSYLNGRPTIAVWYSAIERIKKTSHSEIIDVLKISYEGLEDTEKDIFLDIACFFKGRQK	None	None
65CWRI	10	6271055-6277471	0	1	1	0	0	0	0	None	ATGTGGGCCGCAAGATCAGCAGCCATATCGAGAATAGCTTCTGGAATGAAGTCCAAGTTGGCATCACCGAAGATGAAGTTGGAGCCAGACATATCACCATTTTCAGCATCCCTTATTATCGCCTTTGGAAGAAGTCCTTCTAGTTTAAGCGGCAGCTTGCTCTCACAATATGGCTTTGATATGAAATCATCAAAGATCACTCTCATGTCCAGCGGGCATTTAATCATCATGGCTGGTTTCGGAAACATTGCTTCCAATCTAGGAGATTTGGCAACAGAGTTAGCAAAGCAGGTTGGAGGAGAAGCCCTAGCAAGCAGGTTGGTATCTGTAAGAAATTCGGGAGAGAACTTTGAACTTCTGAAGCAAGAACTGCAAGGATTACTTGCATTGAAAGAAGAT…	MWAARSAAISRIASGMKSKLASPKMKLEPDISPFSASLIIAFGRSPSSLSGSLLSQYGFDMKSSKITLMSSGHLIIMAGFGNIASNLGDLATELAKQVGGEALASRLVSVRNSGENFELLKQELQGLLALKEDKEKEVQGDRHKDTSSAYRLWSAKHPILSPEIEKRLKEVQQLVDKGSSVDCTVDEPPDRILKVFYAPEIMGYKTLQNALENIVDLLKSSKIQTIGVAGMKGVGKTALMQNLNNHDVVAEIFDIVIFIRLSADHTDHELQCKIAKRLKVDTEVINDPEEVARIIHEELQTKKYLLILDGAANEINLSQLGIPCNDNHSKVIITAQHRQVCTLNGAERMIEVGLLSRDEAWKMFCNTVGPVIGPPDIPEIARHIARSFRLKKSASSWRV…	ALENIVDLLKSSKIQTIGVAGMKGVGKTALMQNLNNHDVVAEIFDIVIFIRLSADHTDHELQCKIAKRLKVDTEVINDPEEVARIIHEELQTKKYLLILDGAANEINLSQLGIPCNDNHSKVIITAQHRQVCTLNGAERMIEVGLLSRDEAWKMFCNTVGPVIGPPDIPEIARHIAR	None	None
65JAAL	12	116407335-116413865	0	0	1	0	0	0	0	Ribosomal_S28e	ATGGGCTGTCCAGAAATCGATTTGTTTGCTATAAGGGATCCACACTGTAGCTTGAGATCTCTTCGCATCGGCTACTTCGAGAAGCTAGTGAGCAGTGCAGCATTGATGAATTTGCAATTTCACGGGCTTACTCATCTTACCATTGAAGGTGAATGCGAAAGTGTGAGTGTGAAGTCTCTCCCAAAGGAAGAGTGGTCCAAAATCTTAAAGAGCTACCATCTCCTGAGGAGTTACCTTATTTGTATAAACTACCCGGCTCTTCGACATGATTTGTTCCACATGTTTAGACAAAGCAAGATGTTTACAAGTTTTGACAATATTATTACTTCAGCAAGGATGGATACTGGCATAAAGCATGCTAACATTGTCAAGGTTAGAGTCAAGTTTCTGGATGATCAG…	MGCPEIDLFAIRDPHCSLRSLRIGYFEKLVSSAALMNLQFHGLTHLTIEGECESVSVKSLPKEEWSKILKSYHLLRSYLICINYPALRHDLFHMFRQSKMFTSFDNIITSARMDTGIKHANIVKVRVKFLDDQNRHIMRNVKGPVRDKSMGTHALVGGAVLSSILNVVFDAEQKQIKERAVKDWLDSLKDAMYVADDLLDEVFTKAATQKDPGTFFSRYLSLQDREIANRVEEITDRIESIVKQKDTLGLREIPKENMSWRIKTSLVDRSNVYGREDDKAAIVNLLLDDDDDTGDADISVISIVGIGGIGKTTLAQLVYHHDKVKENFDFRGWVCVSEGFDVMKVTKNILDAITRSPCNLKILNLLLQDLQEKLSGQRFFIVLDDVWNEDYYDLNRLLK…	ADISVISIVGIGGIGKTTLAQLVYHHDKVKENFDFRGWVCVSEGFDVMKVTKNILDAITRSPCNLKILNLLLQDLQEKLSGQRFFIVLDDVWNEDYYDLNRLLKPFQHEVKGSKILITTRSKKVASVVQTVSPHELNLLSDEDCWLVFSKHAFLFTDSVQTPTLEKVGRKIVKKCNGLSLAAQSLGGLLRGNSNVKDWNHILKSEIWKFFNDRINIVPALRISYYYLSPCLKECFVYCSFTSLYSKDHEFDKD	None	None
66HKIQ	12	3963819-3967481	0	0	1	0	0	0	0	None	ATGGCTGGACCACTATTTTCTGGAGGTTTAGTTTCTGGCTTGGCCAACGTTGTTCTAGACAGGCTCAGTTCACATGAGTTTGTCTTGGTGTGGGGCAACAAGCTGGTTGAGAGGCTCAGGACTGCTATCCGGGTTGCAGAAGATCTGGCTGCTAACATTGAGCAGGAGCAGTTTGGAAACGAACTTGTGAGAAAATGGCTTGATAGTTTCAGGGATGCTCTCTACACTGCTAATGATTTGCTGGACGATGTGCTCACCAAAGCCGCCACTCAAAAGGTGGTACGTTTCTGGCGCTTTAACTACGTCAATCCTGAAGGTAGGCAGACAGTAGTAGATAAGATGCAAGAGGTGGTTGAAAGAATAGAAGAACTTGCGAAAAGGGAATCTAGCCTTGGTCTC…	MAGPLFSGGLVSGLANVVLDRLSSHEFVLVWGNKLVERLRTAIRVAEDLAANIEQEQFGNELVRKWLDSFRDALYTANDLLDDVLTKAATQKVVRFWRFNYVNPEGRQTVVDKMQEVVERIEELAKRESSLGLIFIPTGSPSLRLRPPSTSLVKRNVFGRDGDQQALIKMLNDNNHHNLSVISIVGMAGVGKTTLAQCLYNNMDVRMEFDLRAWICVSEHFDVVDATKNIIKRISWGVCSLDSFDLLQQDLKEKLLGKKFFIVLDDVWSEDADKWNSFITPFQHGRKGSTILLTTRKVNVGSGIQNCNSYPLEKLSDDYCWSIFADNVFFPKLNGSSDLERIGRKIVEKCDGLPLAAETLGSFLRAKHDAREWNKILSSNILQIPTIENKVMSSLLTSY…	QQALIKMLNDNNHHNLSVISIVGMAGVGKTTLAQCLYNNMDVRMEFDLRAWICVSEHFDVVDATKNIIKRISWGVCSLDSFDLLQQDLKEKLLGKKFFIVLDDVWSEDADKWNSFITPFQHGRKGSTILLTTRKVNVGSGIQNCNSYPLEKLSDDYCWSIFADNVFFPKLNGSSDLERIGRKIVEKCDGLPLAAETLGSFLRAKHDAREWNKILSSNILQIPTIENKVMSSLLTSYYHLPTYLKQCFIYCSLFPKDYYFDKDELILLWMAEDLL	None	None
677PQ2	12	113580188-113584973	0	0	1	0	1	0	0	None	ATGATATACTTTCTCCTTTTCTTTTCCATATACGATAGAAATGAATCAGAACTCATCCAAGATATTGTCAAGAATATTTCGGAAAAATTGTCGCATCTTTTTTCAAATGCACCCCAAGACCTTGTCGGAATTGATGAACATTTTAAATTTTTTCAACCTTTAATGACAATGGAGTCTGATGAAGTTCGAACGGTGGGGATTTGGGGGATGGGAGGCATAGGTAAAACAACAATTGCTAGAGCAATATTTGATAGATATGCCTCTCGATATGAAGGTTGCTGCTTTCTAGAAAATGTAAGAGAAGAGTCACAAAAGTCTGGTAAACACAGCTTATATGAAAAACTTATTTCTGAACTACTTGAGGGAGAACATCTTGTGAAGGGATCAACCCATGCAAGA…	MIYFLLFFSIYDRNESELIQDIVKNISEKLSHLFSNAPQDLVGIDEHFKFFQPLMTMESDEVRTVGIWGMGGIGKTTIARAIFDRYASRYEGCCFLENVREESQKSGKHSLYEKLISELLEGEHLVKGSTHARSIDVKRRLSRKKVLIVLDDVDALDKLDYLTRESICLGAGSRVIVTTKDEQILIANEGVDIRYKVWGLSFESSLELFCLKAFHKSYPEHGYEELSEMAVNYTEGIPLALKVLGSFLHSRSIKEWESALKKLRVHPNVDIYNVLKLSYDGLDDLDKNIFLDIAFFFRGEYKDNVISFLDCCGFFGDIGISTLERKALITIVGDIIDMHDLIQQMGWEVVRQESNKNSGKLTRINKPEDFCNLLKNSEEKSLVEGIMIDLSQIGDLHLK…	QPLMTMESDEVRTVGIWGMGGIGKTTIARAIFDRYASRYEGCCFLENVREESQKSGKHSLYEKLISELLEGEHLVKGSTHARSIDVKRRLSRKKVLIVLDDVDALDKLDYLTRESICLGAGSRVIVTTKDEQILIANEGVDIRYKVWGLSFESSLELFCLKAFHKSYPEHGYEELSEMAVNYTEGIPLALKVLGSFLHSRSIKEWESALKKLRVHPNVDIYNVLKLSYDGLDDLDKNIFLDIAFFFR	None	None
69MG1M	12	115803066-115806920	0	0	1	0	0	0	0	None	ATGGCTGCTGAACTTGTTGGAGGAGCTTTTCTCTCTTCTTTTCTCAATGTTCTTTTTGACCGGCTGTCTGATCCTGAGATCATCAACATGATGAGAGGAAAGAAGGTTGACCAGAAGCTGCTTCAAAGGCTGAAGACCATTCTAAATGTGGTTGAAGCTGTGCTGAATGATGCTGAGAAGAAGCAGATCACTGACTCTGCTGTCAAGAGGTGGCTCGAAGATCTCCAAAATGCTGTCTATGATGCTGATGACTTGTTGGATGAAGTCGCTACCAAAGCTGCTACTCAGAAGGATCCACCAGGTAACTTCTTGTCTCGCTTTCTCAATTTGCAAGATAGGGAGATGGTTAGTAGGATTGAAGAAATCATTGCTAGACTAGAAGATATTGCAAAACACAAA…	MAAELVGGAFLSSFLNVLFDRLSDPEIINMMRGKKVDQKLLQRLKTILNVVEAVLNDAEKKQITDSAVKRWLEDLQNAVYDADDLLDEVATKAATQKDPPGNFLSRFLNLQDREMVSRIEEIIARLEDIAKHKDILRLEKIAAKNMSGRIPSTSLVKKSDIFVGRDRERDTIVKLLLDDVNNGELSVIPIVGMGGIGKTTLAKLVYNDDMVQQRFNVKAWVCVGEEEFDVLKVTKALIEKTCSPCYSNDLDTAQNHLKNGLAGKNFLVVLDDVWSSNREHWQSFLNPFECGSEVGKILVTTRLDTVASVVKSKHTEAHNLSLLDEEQCWSVFANRAWDPAESRDHSALEEIGRKIVEKCKGLPLAAKTLGGLLRGKDNEKDWNDVLNSEFWELSEEDSV…	LDDVNNGELSVIPIVGMGGIGKTTLAKLVYNDDMVQQRFNVKAWVCVGEEEFDVLKVTKALIEKTCSPCYSNDLDTAQNHLKNGLAGKNFLVVLDDVWSSNREHWQSFLNPFECGSEVGKILVTTRLDTVASVVKSKHTEAHNLSLLDEEQCWSVFANRAWDPAESRDHSALEEIGRKIVEKCKGLPLAAKTLGGLLRGKDNEKDWNDVLNSEFWELSEEDSVILPALGISYFHLPSYLKRCFVYCSLYPKDFEFNRDELTLLWMAEGLLI	None	None
69WEU8	3	5074552-5076306	1	0	1	0	0	0	0	None	ATGGCTACTATCTGCGATGTATTTCTGAGTTTCAGGGGTGAAGAGACACGTCATGGATTCACAGGTCATCTCTATGATGCTCTTTGCCGCAACGGAATCAGCACCTTCATCGATGATGAGAATCTCAGAACAGGAGAAACAATTCGACCTCAACTCCTTCAATGGATTGAAGCAGCAAAGATCTCGATTATTGTTTTCTCAACAAACTATGCAGCTTCAACATGGTGCCTTGATGAACTCGTCAAGATCCTGCAATGTCGCAGGGAAAGGAACCAACTTGTGTTTCCAGTCTTCTACAAAGTAGAGCCCTCAGATGTACGGCATCAGAGGAACACTTACAAGGAAGCCGTGGATGCTCATGAAATCAGGTTTGGTTGTCACTCTCAGAAGGTGAAAGAA…	MATICDVFLSFRGEETRHGFTGHLYDALCRNGISTFIDDENLRTGETIRPQLLQWIEAAKISIIVFSTNYAASTWCLDELVKILQCRRERNQLVFPVFYKVEPSDVRHQRNTYKEAVDAHEIRFGCHSQKVKEWKEALAETSNMKGFHLKQGYEFEFIQKIVSKALTGIPPRQLLIGDHMVGLQTRVVEVESHLYSKYRTLSNGESPKRKHYNNIAMLGIVGIGGSGKTTLAKALYNSICDRKISDQEEGLVRLQQTLLSKLLGEGEIKVRSVEEGISMIKEKLSKKRALIVLDDVDKIEELKALAGECDWFSDKTRIIITTRDKYLLTAHEVEKIYEMKLLSDPESLELFCWNAFKMTGPKANYEDLSNQAIYYAQGLPLALKVIGSNLINKNLEEWK…	NNIAMLGIVGIGGSGKTTLAKALYNSICDRKISDQEEGLVRLQQTLLSKLLGEGEIKVRSVEEGISMIKEKLSKKRALIVLDDVDKIEELKALAGECDWFSDKTRIIITTRDKYLLTAHEVEKIYEMKLLSDPESLELFCWNAFKMTGPKANYEDLSNQAIYYAQGLPLALKVIGSNLINKNLEEWKSALDKYEKN	None	None
6C01BR	12	115336926-115338793	0	0	1	0	0	0	0	None	ATGGTTGCAGAACTTGTTGGAGGAGCTTTTCTCTCTTCTTTCCTCAATGTTCTTTTTGACAGGTTGTCCGATGATAAGTTTGTCAAATGGATTCGAGGAAAGAAGCTTGACCAGAATCTGCTAGAAAGGTTGGAGACAATTCTGAACGTGGTTGAAGCTGTGCTGAATGATGCTGAGAAGAAACAGATCACTGTCCATGCTGTCAAGAGGTGGCTTCAAAATCTTCAAGATGCTGTTTATGATGCTGATGACTTGTTGGATGAAATTACCACCAAAGCTGCCATTCAAGAGGATCCAGGTAACTTCCTGTCTCGTATCTTCAATTCACAAGATAGGGATATGGTTGTTACTAGGATTGAAGAAGTCATTGCTAGACTAGAGGGTATTGCAAAACACAAA…	MVAELVGGAFLSSFLNVLFDRLSDDKFVKWIRGKKLDQNLLERLETILNVVEAVLNDAEKKQITVHAVKRWLQNLQDAVYDADDLLDEITTKAAIQEDPGNFLSRIFNSQDRDMVVTRIEEVIARLEGIAKHKDILGLENIAAKNMSGRILSTSLVKKSDMFVGRDKERDAIVKLLLDDTNNGDLSVIPIVGMGGIGKTTLAKLVYNDVKVKQKFHVKAWVCVGEEEFDVLKMTKTVIKKTGSSCHSSDLDTVQNHLKDELAGKKFLVVIDDVWSSNREGWGSFLTPFECGSEGGHILVTTRLDRVASMVKTNHNQPLNLSFLHEEDCWLVFAKHAFFPTESRDRSTLEIVGRKIVEKCKGLPLAVQTLGGLLRTKDHERDWIDVLNSKIWEFSEDESS…	RDAIVKLLLDDTNNGDLSVIPIVGMGGIGKTTLAKLVYNDVKVKQKFHVKAWVCVGEEEFDVLKMTKTVIKKTGSSCHSSDLDTVQNHLKDELAGKKFLVVIDDVWSSNREGWGSFLTPFECGSEGGHILVTTRLDRVASMVKTNHNQPLNLSFLHEEDCWLVFAKHAFFPTESRDRSTLEIVGRKIVEKCKGLPLAVQTLGGLLRTKDHERDWIDVLNSKIWEFSEDESSILPALKISYHYLPSYLKRCFVYCSLFPKDYEFERDELVLLWMAEGLLQ	None	None
6CK8Q4	12	2560679-2564383	0	1	1	0	0	0	0	None	ATGACTGGAGTTCTTGTTGGTGGAGCTTTTCTGTGTGGCTTCATTAATGTTGTCCTGGACAGGCTCATTTCTGCTGATGCTGTCAACTTGGTTGTGGGTAAGAAGCTTAGCTCTGACTTGGTTGAGAGGCTGAGGAATGCTCTGACAGATGCTGGAGCTCTTGTTGATGATGCAGAGCTCAAGCAACTGGATAACCATGATGTGAAGGAGTGGCTCAACTGTCTCCGAGATGCTCTTTACACTGCTGATGACTTGCTGGACCGTGTCTGCACCATAGCTGCAACTCAAAAGGGGGTACGCAATTTCTTGCCTACCTTCTTCCATTCTGAAGATAGGAAGATGGTGAATGAGATAGAAAGGGTGGTTAGAAGAATAGAAGATCTTGAGAAATGCAAAGGA…	MTGVLVGGAFLCGFINVVLDRLISADAVNLVVGKKLSSDLVERLRNALTDAGALVDDAELKQLDNHDVKEWLNCLRDALYTADDLLDRVCTIAATQKGVRNFLPTFFHSEDRKMVNEIERVVRRIEDLEKCKGKLGLEKISNASFSWKTPSTSLVRGNVYGREDDKKALIKMLNDNNEHHLSVISIVGMGGVGKTTLAQWMYNNAELMEGFDRKAWVCVSENFNIVETTKTIVKEISTNTQDLDSFNSIQDALKKGLSKTKFFIVLDDVWSNDHHQWKDFLAPFQYGDKGSTILLTTRKEDVGSVVQTNYHPHYLIPLSEHYCWSVFAANASFPESNGSPTLEGIGKKIAKKCNGLPLAAETLGCLCRRHDAEEWEKILRSDIWGFSTNDSKIVPALLI…	REDDKKALIKMLNDNNEHHLSVISIVGMGGVGKTTLAQWMYNNAELMEGFDRKAWVCVSENFNIVETTKTIVKEISTNTQDLDSFNSIQDALKKGLSKTKFFIVLDDVWSNDHHQWKDFLAPFQYGDKGSTILLTTRKEDVGSVVQTNYHPHYLIPLSEHYCWSVFAANASFPESNGSPTLEGIGKKIAKKCNGLPLAAETLGCLCRRHDAEEWEKILRSDIWGFSTNDSKIVPALLISYFHLAAHLKRCFVYCALFPKDYHFKKDELILLWMAEDL	None	None
6ER1M6	12	1856501-1861769	0	0	1	0	0	0	0	None	ATGGCTGGTTCACTTGTTGGTGGAGCTTTTCTTTCTGGCTTCATTAACGTTGTCTTTGACAGGCTCCTTACAAAAGATGCGGTCAACTTGGTGTTGGGCAAGAAGCTTGACCCTGACTTGGTTAAGAGGCTGAAGATTTCTCTGCATGCTGCTGAAGCTGTGCTTGATGATGCTGAGTACAAGCAACTGGGCAACGAATCCGTGAGGGAGTGGCTCAACGATCTTAGAGATGCTGTTTATGAGGCTGATGACTTGCTGGACGCTGTCCTCACCAAAGAGGCTATTCCAAAGGAGGGAAGTTCTTACTGGCCTGATTACTTCCTCAACCGCGAAAGGGAGATGGTAGATGAGATGGAAAGGGTGGTTACAAAGATAGAATTTCTTGAACAACAAAAAGAT…	MAGSLVGGAFLSGFINVVFDRLLTKDAVNLVLGKKLDPDLVKRLKISLHAAEAVLDDAEYKQLGNESVREWLNDLRDAVYEADDLLDAVLTKEAIPKEGSSYWPDYFLNREREMVDEMERVVTKIEFLEQQKDFLGLQKTTNILSSSWRESTSLVEGNIYGREDDQQALLKVINDSSESELSVIPIVGMGGVGKTTLAKWVYNTTEGFDFKAWVCISETFDVVEITRKTIEEITKTTCSLGSLNLLQNKLLEILSGKKFFVVLDDVWSDDTDNWKKFITPFHCGGKGSMILLTTRIKEVASVVQTCSSYFLNELSEDSCWLLFAENAIFPESNGNPILVDVGRQIVNKCKGLPLAVETLGRLLQGKDDAKEWNAVLSSDIWEFPMKNSKIIPALLISYF…	KVINDSSESELSVIPIVGMGGVGKTTLAKWVYNTTEGFDFKAWVCISETFDVVEITRKTIEEITKTTCSLGSLNLLQNKLLEILSGKKFFVVLDDVWSDDTDNWKKFITPFHCGGKGSMILLTTRIKEVASVVQTCSSYFLNELSEDSCWLLFAENAIFPESNGNPILVDVGRQIVNKCKGLPLAVETLGRLLQGKDDAKEWNAVLSSDIWEFPMKNSKIIPALLISYFQLPAYLKRCFVYCSLYPKDYLFEKDELILLWMAEDLL	None	None
6GSW0C	19	8366640-8377262	1	1	1	0	1	0	0	None	ATGTCGTCGTCTTCCTGTACAACAAAGTACGATGTATTCATTAGCTTCAGAGGTGAGGACACCCGCGAAACTTTCACTGTCCATCTGTTTAACGCTCTGGCAAACAAGACAATCCGAGCATACATGGATTGTCTTCTCCAGAGAGGAGATGAAGTCTGGCCAGCACTCGAGAAAGCGATCGAGGGCTCGCTAATATCGATCGTGGTTTTCTCAGAAAACTACGCAACCTCAAAGTGGTGCTTGGAAGAGCTCGTCAAGATTCTTCAATGGAGGGAATATCACGGTCAGGTTGTTATACCCGTTTTCTATAGAACAGATCCGTCAGATATACGGAACCAAAGTGGGAGTTTTGAGAAGGCGTTTGCTAAATACGAAAGAGATCTTGCAGAGAGTGAATCC…	MSSSSCTTKYDVFISFRGEDTRETFTVHLFNALANKTIRAYMDCLLQRGDEVWPALEKAIEGSLISIVVFSENYATSKWCLEELVKILQWREYHGQVVIPVFYRTDPSDIRNQSGSFEKAFAKYERDLAESESNRDKISKWREALKKSANISGWHSRNYADDHELIRKVVNDVLKMRILKHPIVPTGLVGIEEIRKIVKVNMKQHRVIGIWGMRGIGKTTIAKMLFAKSFPHYDHVCYAENAKEYTPQRLLSELLRERITTDATGFVNSMSSLSNKKVLIILDNVKDSDQPLLEAVCQGYKSHSRESKLIITTTHKHLLEKRVDWTFEVKQWDDSKSIELLSLKAFEESIPPKPYEILVNKVVKYAGGIPLALNLLGSYLQSRSIEFWESTLEKLQKHP…	RKIVKVNMKQHRVIGIWGMRGIGKTTIAKMLFAKSFPHYDHVCYAENAKEYTPQRLLSELLRERITTDATGFVNSMSSLSNKKVLIILDNVKDSDQPLLEAVCQGYKSHSRESKLIITTTHKHLLEKRVDWTFEVKQWDDSKSIELLSLKAFEESIPPKPYEILVNKVVKYAGGIPLALNLLGSYLQSRSIEFWESTLEKLQKHPIKRIQAAFTESYDELDDLDKEIFLDIAFFFH	None	None
6KH6YE	9	80750108-80754078	1	0	1	0	1	0	0	None	ATGGAGCGAGAGAGCACTCGGAGTAGATCCATCCGAATCTGGAAACACGAAGTGTTTGTGAGTTTCAGAGGCGAGGACACTCGCAACAACTTCATCGATCATCTCTTCGCCGCTTTCGATAGAAAAGGCATAGACGCATTCAAAGACGATATAAATCTGAAGCAGGGAGGGCACATTTCAACTGAGCTAATGGAAGCCATAGAAACTTCGACGGTTCTAATGGTGGTGTTGTCCAAAAACTACGCTTCCTCCACATGGTGCTTGCGGGAACTAGAAAAGATCCTGGAGTGTGCCAAGGTGCACAAAACATCACAGACTGTTCTTCCAGTCTTCTATGATGTGACTCCATCTGAGGTGAGAACGCAGAGCGGAGATTATGAGAAAGCGTTTGCCGAACTT…	MERESTRSRSIRIWKHEVFVSFRGEDTRNNFIDHLFAAFDRKGIDAFKDDINLKQGGHISTELMEAIETSTVLMVVLSKNYASSTWCLRELEKILECAKVHKTSQTVLPVFYDVTPSEVRTQSGDYEKAFAELERRFERDLGMVQKWREAMAQVAAFSGWDVQNKPQHTEIEKIVERVIDIQHCKSSNLDGLVGMHPRVEELEKLLDFDCSSDDDDVRVTGICGMGGIGKSTLARVVFQRNLHRFSVTCILDNLSQVFHRDGLVGAQKLLVSHILKDEMQHMWSLSKAMRLMKARLCRVKALIVLDNVDSEDQQLEELGLNPEYLFPGSRIIVISRDKHILKMSGVDEIYEAQLLNKEESYQLFCRKVFRRNNFMLQHCDELLVDGVLKYAQGLPLAIE…	SSDDDDVRVTGICGMGGIGKSTLARVVFQRNLHRFSVTCILDNLSQVFHRDGLVGAQKLLVSHILKDEMQHMWSLSKAMRLMKARLCRVKALIVLDNVDSEDQQLEELGLNPEYLFPGSRIIVISRDKHILKMSGVDEIYEAQLLNKEESYQLFCRKVFRRNNFMLQHCDELLVDGVLKYAQGLPLAIEVLGSFLKERSMDSWKSILSEMRVCPPHEEIMDVLKISYDQLDCMEKQVFLDIACIFHDGSDKEEVMRI	None	None
6NCK8A	20	141829607-141830971	0	0	1	0	0	0	0	None	ATGGCAGAAACTGCAGTATTGTTTGTTCTGAATCAAGTTCACCAGCTCCTACAAGAAGAAAGAAATTTTCTGGCAAGTGGCCGTCAGGCATTCGCAGAGATTAAGGATGAATTGGATAGCATTCACGCCTTCCTCAGGGATGCAGATTTAAGGGCTGCAAATGGTGAAGCTAATGAAGGACTAAAGATTTGGGTGGCGCAGCTGCAAGAAGCATCGGTTCGCATAGAAGATGTCATTGATGAATACATTCATGTGGCACAAAAGGTGTATCATCCTGGAGTTATGGCTTCAATCCAGAAGATTGTTCACTTCCTTGTGACTCTGAAGTCTCATTATCGGATATTATCTGAGATAGAAGACATTAAGTTAACAATTCGAGGAATCAAAGAAAGAAGTGAA…	MAETAVLFVLNQVHQLLQEERNFLASGRQAFAEIKDELDSIHAFLRDADLRAANGEANEGLKIWVAQLQEASVRIEDVIDEYIHVAQKVYHPGVMASIQKIVHFLVTLKSHYRILSEIEDIKLTIRGIKERSERYNFRSPFEQLGSSSSRRIEAVKWYDPRLASHFIEEAEVVGFESPRNELVDWLVDGPVECSVISVVGMGGIGKTTLGKLVFDSQVVKVHFDCHAFVTVSQSYTIRGLLIDLIEQFFKDTPLPQNIQNMEEKSLITKVRQYLQQKRYLVFFDDVWKQSFSDEIELAMPNNNKGSRIIITTRMMHAAEFFKKAFPVHVHNLQLLPPNKTWELFCKKAFRYELGHNCPSELMDVSHEIIKKCNGLPLAIVAIGGLLSTKPKTVFEWKKV…	RNELVDWLVDGPVECSVISVVGMGGIGKTTLGKLVFDSQVVKVHFDCHAFVTVSQSYTIRGLLIDLIEQFFKDTPLPQNIQNMEEKSLITKVRQYLQQKRYLVFFDDVWKQSFSDEIELAMPNNNKGSRIIITTRMMHAAEFFKKAFPVHVHNLQLLPPNKTWELFCKKAFRYELGHNCPSELMDVSHEIIKKCNGLPLAIVAIGGLLSTKPKTVFEWKKVSQNLSVELKHNSHLTNLTKILSLNFDDLPYYLRACMLYFGIYPEDYFIGPMRL	None	None
6PH6P0	12	117582982-117591473	0	0	1	0	0	0	0	None	ATGGCTGCAAAACTTGTGGGTGGAGCCTATCTCTCTTCCTTTGTTGATGCTGTTTTGAATAAACTGTCTGATGTCAAGTCAACCCCAATTGCAACGAAGTTAGCCGACCAGAAGTTTCTTCGAAGGCTGAGGGCATGTCTCCGTGCCGTTCGACCTGTGCTTGATGATGCAGAGCAGAAGCAGATCAGAGACCAAGAAGTCAATAAATGGCTTGTGGATCTCCAAGATGCTCTCTATTTGGCTGATGACTTGTTGGATGAACTCTCCACTAAAGCTGCCACTGCCACTCCTACTCAAAGTGATCCAGGTAACTCATCTTACCATTATCATTATGCTGTTGATTCAGTGGTGGAATATAGTGATGGTGATGAGATAAGGATAGTAGAGAGCATGCAAGAC…	MAAKLVGGAYLSSFVDAVLNKLSDVKSTPIATKLADQKFLRRLRACLRAVRPVLDDAEQKQIRDQEVNKWLVDLQDALYLADDLLDELSTKAATATPTQSDPGNSSYHYHYAVDSVVEYSDGDEIRIVESMQDIVDKLESIVEEKDDLGLKQELVEDPKDMSWRIQSSLVESSDIYGRNDDKEAIIKLLLDDTCDDKLSVISIEGIGGIGKTTLAQLVYNDARVKEKFAIKAWVCVATRFDPISVSKAIIEEITSLCNMVNLNSLQTQLKEKLTQKTFLVVLDDVWDNQQNLWDNFLKPFLSGNKGSKILLTTRNKNVDSVVSNTNLHYKLDILSPNDCWSLFLKHSSLSTNSRQYVILEKIGKKIVEKCKGLPLALKTLGGLLCKKKNEEYWETTLKS…	NDDKEAIIKLLLDDTCDDKLSVISIEGIGGIGKTTLAQLVYNDARVKEKFAIKAWVCVATRFDPISVSKAIIEEITSLCNMVNLNSLQTQLKEKLTQKTFLVVLDDVWDNQQNLWDNFLKPFLSGNKGSKILLTTRNKNVDSVVSNTNLHYKLDILSPNDCWSLFLKHSSLSTNSRQYVILEKIGKKIVEKCKGLPLALKTLGGLLCKKKNEEYWETTLKSEIWELPEDKSEIVPALRVSYHYLPSHLKRCFVYCSLYPEDYQFDKDELILLWMAEDLVQPI	None	None
6QC6B5	5	1874642-1877452	0	0	1	0	0	1	1	None	ATGGCAGAAAGTACCGTTTCCTTTCTGCTGGACAAGATGAGTGCCTTACTTCAAGAAGAAGTGAATCTGCAGAGAGGGGTCCAACATGAAGTTCAGTACATCAAAGAAGAACTGGAACGCCACATGGCCATCTTAAGGGTGGCTGATGCTCTGGAAGGAAAAGATCCTGAACTCAAAGTATGGCTTCAACGTGTGAGAAAAATTGCTGAAGCTATGGAAGATGCTATAGATGAATTCAATTATCAAGACAACAAATCATCTTCTACTTTTTCGAAGATCAAGAACATGAAAGCTCGGCATGAGATTGCATCAGAAATACAACAGATCAAATGTAGACTTGAATTCATCTCCAAGGAACGTCCCAGCTTATACAGGGTAGGCTCTAGGTTGAGTCCACGG…	MAESTVSFLLDKMSALLQEEVNLQRGVQHEVQYIKEELERHMAILRVADALEGKDPELKVWLQRVRKIAEAMEDAIDEFNYQDNKSSSTFSKIKNMKARHEIASEIQQIKCRLEFISKERPSLYRVGSRLSPRLPSKIESQGDALLLEEADLVGIDKPKKQLCDLLFSNEAGRFVIPIHGMGGLGKTTLAKQVYDDAKVKKRFKIHAWVSVSHPFQIEELLKDLVHQLHNVIGKPAPEEVGQMKSDKLKEVIKNLLQQSRYLIVLDDVWHINVWDSVKLALPNNNRGSRVMLTTRNKNVALYSCTELGKDFHPEFLPEQEAWSLFCRKTFQDNSCPPHLEEVCQKILKMCGGLPLAIVAIGGALTTTNKANIEEWQIVYRSFGSEIEGNDKLENMNKVL…	KPKKQLCDLLFSNEAGRFVIPIHGMGGLGKTTLAKQVYDDAKVKKRFKIHAWVSVSHPFQIEELLKDLVHQLHNVIGKPAPEEVGQMKSDKLKEVIKNLLQQSRYLIVLDDVWHINVWDSVKLALPNNNRGSRVMLTTRNKNVALYSCTELGKDFHPEFLPEQEAWSLFCRKTFQDNSCPPHLEEVCQKILKMCGGLPLAIVAIGGALTTTNKANIEEWQIVYRSFGSEIEGNDKLENMNKVLLLSFNELPYYLKSCLMYLSIFPEFHAIEHMRLIRLWIAEGFVIEE	None	None
6SV629	9	34478197-34480531	0	0	1	0	0	0	0	None	ATGAAATCAATACGTAATAACAAGAAGGCGGAGGTTCAGAAGTGGAGGGAAGCTCTCACTGTAGCAGCAAATTTAGAAGGCTTGAACTCCCATTCTTATAGGGACGAAATTGAATTCATTCAGAATATTGTAAAAGATGTTTTTCAAAAGCTGATTGACCATTACCCACCCAATGATAGTAAAAGTCTCGTTGGCATTAGTGAAAATCTTGAAAAGGTAGAATCACTATTAAGTGAATCTGTTGAAGTCAAAATGATTGGAATTTGTGGCATAGGGGGTATAGGAAAAACAACTCTAGCAAGACTTATATTTGAGAAATATTCTTATACGTTTGAAGGCTCCTGCTTCTTAGAAAATGTACGGGAAAGATCAAGAAACTATGGACTAACTGAGTTACGT…	MKSIRNNKKAEVQKWREALTVAANLEGLNSHSYRDEIEFIQNIVKDVFQKLIDHYPPNDSKSLVGISENLEKVESLLSESVEVKMIGICGIGGIGKTTLARLIFEKYSYTFEGSCFLENVRERSRNYGLTELRRRLYLELLQGKFWQNNTGKSTFVEDKVSKQRNFIVLDDVSSLEQLDYLVQKLQWCGAGSKIIITARDKNVLVSTVETIYEMKILDSHESFKLFSLNAFNEDYPQIGYEELSWKAVGCCKGIPLALIALGSFLHSKSKAEWHSALQKLEKTPDLEIQNILRLSYDGIDEEAKQIFLDIACFFKRELVEYVVNLLDSYGLYAAIGMRSLLDRALIAISHNCVRMHDLIQELGWDIVCQQSSGNPENRSHLWDSNDIQDVLGNNKGTDS…	NLEKVESLLSESVEVKMIGICGIGGIGKTTLARLIFEKYSYTFEGSCFLENVRERSRNYGLTELRRRLYLELLQGKFWQNNTGKSTFVEDKVSKQRNFIVLDDVSSLEQLDYLVQKLQWCGAGSKIIITARDKNVLVSTVETIYEMKILDSHESFKLFSLNAFNEDYPQIGYEELSWKAVGCCKGIPLALIALGSFLHSKSKAEWHSALQKLEKTPDLEIQNILRLSYDGIDEEAKQIFLDIACFFKR	None	None
6UQ1FU	2	97661736-97666770	1	0	1	0	1	0	0	None	ATGGCTTATTCTTCTTCTTTTTTATTGGATGCTCCCAGAATCAAACATGATGTCTTCATCAGCTTCAGAGGAGAAGACATCCGCACTTCTTTTCTTAGTCATTTGAGAAAAGAGTTGCATCGTTACCATATCGATTTCTTCGTGGACGACGAAAAACTGCACCCTGGAGATGACATTTCATCCACGCTTATTCAAGCCATTGAAGAGTCTTCTATTTCCTTGGTCATCTTTTCGGAAAACTATGCTTCTTCAACTTGGTGCTTGAATGAACTTGTGAAAGTAATTCAATGCATGAAACAAGATCAAAGGATTGTGATACCTGTTTTCTACAAAGTTGTTCCCTCTGATGTGCGGCATCAGAATAATTCCTTTAAGGAGGCTTTTGATAAACACCAACAC…	MAYSSSFLLDAPRIKHDVFISFRGEDIRTSFLSHLRKELHRYHIDFFVDDEKLHPGDDISSTLIQAIEESSISLVIFSENYASSTWCLNELVKVIQCMKQDQRIVIPVFYKVVPSDVRHQNNSFKEAFDKHQHRLKGNMMKVQSWRFALKEASNLSGFHYPSKYQDESKFIEEIVNDISEKLSYIFSIESKGLVGIDDNFTSIESLLEIESGEVRIIGIWGMGGIGKTTIAEFLFDKYSSQYEGSCMLKNVREESQKFGVPHLCEKLISELLAGERLVLKGSSKARSAFIQRKLSRKKVFIVLDDMDTLEQFEHLATKWLGPGSRIIVTTRDKHVLRKVHGIYEVQGLSFKNSLKLFCLNAFDKVYPETGYEEFSEIAVNYANGIPLALRVLGSFLYSK…	IESLLEIESGEVRIIGIWGMGGIGKTTIAEFLFDKYSSQYEGSCMLKNVREESQKFGVPHLCEKLISELLAGERLVLKGSSKARSAFIQRKLSRKKVFIVLDDMDTLEQFEHLATKWLGPGSRIIVTTRDKHVLRKVHGIYEVQGLSFKNSLKLFCLNAFDKVYPETGYEEFSEIAVNYANGIPLALRVLGSFLYSKTIEEWESALGKLKIYPNIDIFNVLKLSYDGLDDLEKDIFLDIAFFFKG	None	None
6V6NN7	14	141400695-141406643	1	0	1	0	0	0	0	None	ATGGCTGCTTCGTCATCATCATCATCATCAGATCCAGGTGCAACATCGTCATCACATTTCAAGTATGATGTTTTTCTGAGCTTTAGAGGCTACACAAGACTCAGATTCACAGACGCACTCTATCATGCTTTGATCAACAACGGAATCGACACCTTCAGAGATAACGACAAGCTGAGAATAGGCAAGGAGCTGGAAGGTGCTCTTCTAGAAGCAATTGAAAGTTCAAGGATGTCAATTCTTATACCGTGTGATGAGTATCCAACCTCCAAGTGGTGCCTTGATGAACTCGTCAAGATCATGGAATGTTCGGAGAATGGTAGGAAGCGACCGGTGTTACCAGTGTACTACTATGTGGAAAGATCAGATGTGCAGTACCAGCTCAACGAATATGCAAAAGCC…	MAASSSSSSSDPGATSSSHFKYDVFLSFRGYTRLRFTDALYHALINNGIDTFRDNDKLRIGKELEGALLEAIESSRMSILIPCDEYPTSKWCLDELVKIMECSENGRKRPVLPVYYYVERSDVQYQLNEYAKAMTAHEEKGRYNHKLEAWRSALSEVGKIYGQRCDQNTPFGMAINKIVEEVIKRLPPLPLYIHRPLGCDSELEEAKSLLQIGSSHACRLMLGIHGDGDLSQFVAELYNKIRCDFASASFLSGISKKTNASGGGLEDLQKTLLSEMKEKVKNKIGSTFSGSFEIKRRLGKKGVLLILDDVDNIQQLKSLAGEIDWFGPGSRIIITTRYEDVLDEHAGVDIKKYRFDEGEFEGNGGSSTMMEENVVGLEEDFNVIINQLKEEDSARNVVS…	EEDFNVIINQLKEEDSARNVVSIVGMGGLGKTTLARKVYNSDEARELFPCRAWATVSKECMPTEVFKELLKCLKVPEADYENAGEEKLKDMVRKRLNGKKYLVVLDDVWEANVWDKLKGPLPDNNNGSMILVTTRNDQMANYTRSKEPHHQLHLLDEDQSWEMFRNKVFGREECPPPLELIGRSIAFESCKGLPLAIKTIAGIVAKKERSEDAWEEIKNLLPYWSVAEDKEGEEMMKILKYSYDDLSEKMKPCFLYLGVFLEDAEILVRDLIQLWMSEDFIKPI	None	None
6X03KB	9	3886177-3889830	0	0	1	0	0	0	0	None	ATGGCTGCAAAACTTGAAGGTGGAGCTTATCTGTCTTCTTTTGTTGATGCTATTTTAGAGAAGCTGTCTTCAATACTTAAAGATGACTCCGTCCTCGAAGGAAACGAACCTGCCCTGGAGTTGCTTAGAAGTTTGGAGGAAACTCTGTCTGATGTTGAACCTGTGTTTGATGATGCTGAGCTGAAGCAATTTAGTGACAAGAGAGTGAAGAAGTGGCTTGTTGATCTCCAAGATGCTCTCTATGTGGCTGATGACTTGCTTGATGAACTCTCCACTAAAGCTGCTACTGCCAATCCAAGGGATCCAGGTAACTCTTCCTTCTGGTCTCGCGCTGTTGATTCATGTATTGAAGATAGTGGTCTCAATGTCATCGAAAAAATAGTTGGCACACTAGAGTCT…	MAAKLEGGAYLSSFVDAILEKLSSILKDDSVLEGNEPALELLRSLEETLSDVEPVFDDAELKQFSDKRVKKWLVDLQDALYVADDLLDELSTKAATANPRDPGNSSFWSRAVDSCIEDSGLNVIEKIVGTLESVVGRKGKLGLKESAKLDTSWRIPSTSLVVSSDVFGRDQDKENIIKLLLDDTCDAGSRVTVIPIVGMGGIGKTTLAQLVYNDAKVVEKFDTRVWVCVAENSDPVNVTKTVIGAIDSSPCTMDNFDLLQTNLKEKLTEKTFLVVLDDVWHDRRDMWEDFLKPFHYGNNKSKILLTTRSENVASAFAANNLHYRLSLLSKEDCWSVFLKHSSISTHLKQYATLEPIGRKIVEKCKGLPLAVKTLGGLLRNKVNKGDWENILESEIWELA…	QDKENIIKLLLDDTCDAGSRVTVIPIVGMGGIGKTTLAQLVYNDAKVVEKFDTRVWVCVAENSDPVNVTKTVIGAIDSSPCTMDNFDLLQTNLKEKLTEKTFLVVLDDVWHDRRDMWEDFLKPFHYGNNKSKILLTTRSENVASAFAANNLHYRLSLLSKEDCWSVFLKHSSISTHLKQYATLEPIGRKIVEKCKGLPLAVKTLGGLLRNKVNKGDWENILESEIWELAEDNSKIVPALRVSYHYLPSHLKRCFVYCSLYPEDYQFDKSQLILLWMGEDLLRPK	None	None
7121CT	5	25291592-25300494	1	0	1	0	0	0	2	None	ATGTCGCCGGAAAGTGACATCACGATGCCATCTCCGGCATCTTTCCGTCTACGGTGGGATGTGTTCCTGAGCTTCCGCGGCTCCGACACCAGGGAGGCCTTCACGGAGGACCTCCACGGCGCTCTCGAAGCCGCTGGCGTGCGCGCCTTCATCGACAACGAAGGATTACAGCGTGGCGACTCGATCTCGCCGAGTCTGGTGGAAGCAATCGCGGATTCCGCCGCCGCCATTGTTATTCTCTCGCCCGACTACGCTTCCTCGCACTGGTGCCTTGAGGAGCTGGCGAAGATCTGCGAGTGCGGTTGGAAGCTGGTGCTGCCCGTTTTCTACCGGGTTGACCCGTCTCATGTCCGAAAACAGAAGGGACCTTTCGAGAAGGCGTTTCGGTTGCACGAAGAG…	MSPESDITMPSPASFRLRWDVFLSFRGSDTREAFTEDLHGALEAAGVRAFIDNEGLQRGDSISPSLVEAIADSAAAIVILSPDYASSHWCLEELAKICECGWKLVLPVFYRVDPSHVRKQKGPFEKAFRLHEESERFRNKVASWRSAMNKVGGIAGWVFGDHNSNKDQLIRVLVQTVLKQMRNTPLTVAQYTVGLDDRVAELRKLVDVRSSDVKVIGLYGMGGVGKTTLAKGLFNSLVDHFDRRSFISNVREVANNEDGMVSLQGRILGDLSPGTENPINDVNAGISAIKRIVEENRVLVFLDDVDDVKQLDSLIGKREWFSKGSCVVITTRDRAVLQERYVNVKYEVKELKESQALELFCYHSMRRKVPADGFLNLSQQIVSLTGGLPLALEVFGSFL…	RKLVDVRSSDVKVIGLYGMGGVGKTTLAKGLFNSLVDHFDRRSFISNVREVANNEDGMVSLQGRILGDLSPGTENPINDVNAGISAIKRIVEENRVLVFLDDVDDVKQLDSLIGKREWFSKGSCVVITTRDRAVLQERYVNVKYEVKELKESQALELFCYHSMRRKVPADGFLNLSQQIVSLTGGLPLALEVFGSFLFDKRTINEWKDTLLKLKDIRPDKLQGALKISFDALDEQDKCVFLDIACLFVQMEMKRDDVVDILNGCGF	None	None
714S40	5	90937070-90945388	1	0	1	0	0	0	0	None	ATGCACACAGCTATATGGCTGTCCCCACCTGTGTATGTCAAGTGTGGCACTTCCCTTGCTAGTTTTGCATCTCTTCATTTGACTCAACATTCCCAACATTCATACAACTTTCTATCCTTCTTTCTTATCATGCCTCTGCAATCTTCCTTCTCCTCCTTTTCCACCCATTCTTCTTCTTCTTCTTCCTTCGGCTATGCATGGGAATATGACGTGTTTATTAGTTTCAGAGGCGAAGATACTCGCTATGGTTTCACTGGCAACCTCTACAAAGCTCTTTCTGATAAAGGAGTCCACACCTTCATTGATGATGAGGAGCTTCAAAGAGGAGACGACATCACACCCTCACTTCTCACCTCAATTGAAGAGTCCAGGATTGCCATCATTGTCCTCTCTCCTAAC…	MHTAIWLSPPVYVKCGTSLASFASLHLTQHSQHSYNFLSFFLIMPLQSSFSSFSTHSSSSSSFGYAWEYDVFISFRGEDTRYGFTGNLYKALSDKGVHTFIDDEELQRGDDITPSLLTSIEESRIAIIVLSPNYASSSFCLDELVHILHCIKGNDRLVLPVFYEVDPSDVRHQRNSFGEAMAKHEEKFKSDLNKVHKWKQALHQDGYEHKFMRNIVEEISRKIRRVPLFVARFPVGLDSLDSRVSKVISLLKTDSSDQVHMVGIHGVGGIGKTALACAVYNLIADHFDGTCFLEDVRKNSERHGLAHLQNILLSEILGKEEIKIVSFQQGTSRIQRRLCQKKILLILDDVDDHKQLQAIAGKPDWFGPGSRVIITTRDTHLLKYHGVENTYEVEGLNEV…	RVSKVISLLKTDSSDQVHMVGIHGVGGIGKTALACAVYNLIADHFDGTCFLEDVRKNSERHGLAHLQNILLSEILGKEEIKIVSFQQGTSRIQRRLCQKKILLILDDVDDHKQLQAIAGKPDWFGPGSRVIITTRDTHLLKYHGVENTYEVEGLNEVESSQLLVKHAFKNGYVSSPSYADVLTRTITYASGLPLALQVIGSHLCGKKVEEWESALNKFDRHLDDKIHEILRVSFDALGKEEKSVFLDIACCFKGYEL	None	None
71Y0FT	5	833956-840659	1	1	1	0	0	0	0	None	ATGGCATGTGTAGCGTCAGCAACCACCTCCTCCTCCTACTTTCCTTTCACCTATGATGCTTTTCTCAGCTTCAGAGGTGAGGATACCCGTTCTGGCTTCACTGGCTATCTCTATTACTCTCTCACAAATAGGGGAATCAAGACTTTCATTGATGATGAGGAGCTTGGGAGAGGGAAGGAGATCGCATCCTCACTTTTCACTGCAATCCAACAGTCCAGGGCCGCAATCGTTGTGCTCTCTAAGTATTATGCTTCTTCTTCATTTTGTTTGGATGAACTTGTCAAGATTCTTGACTGTGTTAAGGGAAAGGGCAGGTTGATTATTCCTGTTTTCTATGACGTGGATCCTTCTGATGTGCGGAAGCAGACAGGGACTTATGGAGAAGCATTGGCTGTGCAT…	MACVASATTSSSYFPFTYDAFLSFRGEDTRSGFTGYLYYSLTNRGIKTFIDDEELGRGKEIASSLFTAIQQSRAAIVVLSKYYASSSFCLDELVKILDCVKGKGRLIIPVFYDVDPSDVRKQTGTYGEALAVHENKFKFERLKRWKIALEKIADLSGYHFKHGDGYEHKFVAKIVGHVSIEIKRATLPIVDHPVGLDSQVENVISLLNVGSSDGVCVLGIHGIGGIGKTTLAVAVYNWLVNHFAVLCFENICFHENTRENSNKYGLKHLQKTLLFELVGENKVTLMSVREGISMLKQKLQRKKIILILDDIDQQEQLDALAGNLDWFSPGSRVIITTRDTSLLSRYEDRITYELDKLNDKDSLELISFKALKTNKVDRSYLDILSSVVTYASGLPLTLE…	SQVENVISLLNVGSSDGVCVLGIHGIGGIGKTTLAVAVYNWLVNHFAVLCFENICFHENTRENSNKYGLKHLQKTLLFELVGENKVTLMSVREGISMLKQKLQRKKIILILDDIDQQEQLDALAGNLDWFSPGSRVIITTRDTSLLSRYEDRITYELDKLNDKDSLELISFKALKTNKVDRSYLDILSSVVTYASGLPLTLEVMGSNFLGKSIEQWKSALDQYRKIPNKKIQNVLKVSFDGLEEFEKEIFLDIACCFKECELTDV	None	None
73AA2K	12	2922302-2926138	0	0	1	0	0	1	2	None	ATGGCTGCTGCACTTGTTGGTGGAGCTTTTCTTTCTGGCTTCATTAATGTTGTCTTTGACAGGCTCCTTACAACTGATGCTGTCAACTTGGTCCTGGGAAAGAAGCTTGGCTCTGACTTGATTCAAAGGCTGAAGACCGCTCTCTTGGGTGCTGAAGCTCTTGTTGCTGATGCTGAGATGAAGCAGTTTGGCAATCCATCGGTGAGGAAGTGGCTCGATAATCTCAGGGATGCTGTTTACTGTGCTGAGGACTTGCTCGACACTGTCCTCGCCAAAGCTGCCACACAAAAGGAGGAAAGTTCTTCCTGGTGGTCCCCTAGCTTCTTCATCAACCGAGATAGGGATGACATGGTAAAGAAGATGGAAGGGGAGGTTAGAAGAATAGAGGATCTTGGAAAA…	MAAALVGGAFLSGFINVVFDRLLTTDAVNLVLGKKLGSDLIQRLKTALLGAEALVADAEMKQFGNPSVRKWLDNLRDAVYCAEDLLDTVLAKAATQKEESSSWWSPSFFINRDRDDMVKKMEGEVRRIEDLGKQKDFLGLEKIPTGSSSWRTPSTSLERGNVYGREDDKKALVKMLKDNNEHHLSVIAIVGIGGVGKTTLAQWLYNNEEEFLKGFDLKAWVCVSENFEVVETTRNVIKEISPDTQCLEHFNSLHHTLKEKLLNKKFFIVLDDVWSDDGDKWSNFITPFQYGKKGSIILLTTRGNNVALAVQNCRPYFLRKLSEDYCWSVFAENASFPESNGSAALEEIGRKIVKKCDGLPLAAETLGRLLRTKHDVVEWNKILMSHIWGFSVQKSKIIP…	REDDKKALVKMLKDNNEHHLSVIAIVGIGGVGKTTLAQWLYNNEEEFLKGFDLKAWVCVSENFEVVETTRNVIKEISPDTQCLEHFNSLHHTLKEKLLNKKFFIVLDDVWSDDGDKWSNFITPFQYGKKGSIILLTTRGNNVALAVQNCRPYFLRKLSEDYCWSVFAENASFPESNGSAALEEIGRKIVKKCDGLPLAAETLGRLLRTKHDVVEWNKILMSHIWGFSVQKSKIIPALLISYFHLPPHLKGCFVNCALYPKDYKFVKDELILLWMAEALLTPE	None	None
73EBH2	2	1936374-1951304	0	1	1	0	0	0	0	None	ATGGCTGAAGCACTTGTTGTTGGAGCTTTAGTTTCTGGCTCCATCAGCCTTGTTCTTAACAGGCTCATTTCACCTGAGTTTGTCAACTCGGTGGTGAGCAAGAAGCTGAACCGCAAGTTGGTTGAGAGGCTCAAGACTGCTCTCTTGGCTGCCAAAGCTCTGGCTGCTGACGCCGAGCAGAAGCAGTTTGGAAACGATCATGTGAGGAAATGGCTTGATAGTCTCAGGGATGCTCTCTACACTGCTGATGACTTGCTGGACCGTGTCTTCATCAAAGCTCGAATTCGCAAGAAGGTACGCGTTCGCCTTCCTCTCCGCCTTAATTTATCTGTTAGGAAGATGGTGGCTAAGATAAACGAGGTGGTTAAAAGAATAGAAGATCTTCAGAAACTTAAAGAT…	MAEALVVGALVSGSISLVLNRLISPEFVNSVVSKKLNRKLVERLKTALLAAKALAADAEQKQFGNDHVRKWLDSLRDALYTADDLLDRVFIKARIRKKVRVRLPLRLNLSVRKMVAKINEVVKRIEDLQKLKDSLGLKEIPTGSSSWRTPSTSLERGTVYGRDDDKQALIKMLNDNNNHNLSVISIVGMGGVGKTTLAQCLYNNKDLMDGVDLKAWICVSENFDVVETTKNVIKGISSGVCSLDNFDLLQQDLKKKLSEKKFFIVLDDVWSEDADKWNSFITPFQHGRKGSTILLTTRKVNVGRIVQHYNSYTLKELSDDYCWSIFADNASFPESNGSSELEEIGRKIVERCDGLPLAAETLGRLLHSERRVEEWNRILSNDIWEFPMSNSKIVPALLI…	DDDKQALIKMLNDNNNHNLSVISIVGMGGVGKTTLAQCLYNNKDLMDGVDLKAWICVSENFDVVETTKNVIKGISSGVCSLDNFDLLQQDLKKKLSEKKFFIVLDDVWSEDADKWNSFITPFQHGRKGSTILLTTRKVNVGRIVQHYNSYTLKELSDDYCWSIFADNASFPESNGSSELEEIGRKIVERCDGLPLAAETLGRLLHSERRVEEWNRILSNDIWEFPMSNSKIVPALLISYYHLPAHLKRCFVYCSLYPKDYQFDKDELILLWMAEDLL	None	None
74P1QG	8	44993819-44996687	0	0	1	0	0	0	0	None	ATGCAGGTTGTGGGACTTTTCTATGACGGCGTGACAGCTGCAGATGTACGTTGGCAGAAGGAAGATAGGGCATATGGCAAAGCCATTACTCAACATAAAGAGAGATTGCGATTGGGAGAAGAATCGGACAAGATCAAAACATGGCGGTCTGCTTTGTCTAGAGTATGCGACCTCATTGCATTAAATTGCGATAAAAAGTATGAAACTGAGCTTATCAGTATGATTGTTAAAGGCGTCTCTGTTAGATTGCCTCCTTTGCGTTTACAAATCAAAGACGTAATTGGATTAGATTCTCGTTTTGAGGAGGTGAAATCGCATCTAGATATAGGCAACAATGATGCGGTTCAAATGCTAGCAATTTGTGGACCTCCTGGCATAGGCAAAACCACATTTGCTGCG…	MQVVGLFYDGVTAADVRWQKEDRAYGKAITQHKERLRLGEESDKIKTWRSALSRVCDLIALNCDKKYETELISMIVKGVSVRLPPLRLQIKDVIGLDSRFEEVKSHLDIGNNDAVQMLAICGPPGIGKTTFAAYIYNNIINHQYIAASFISNIRDKPKVEDLQSTLLSEMGEKRESRRGDTDGGGREIKRKLSVKKVLLVLDGVDKIEQLKSLAGGCDWFGPGSKIIITTRDATLLNRHRVKIKRYQMTELSDDDSRKLFCWYAFDGGEPAQNFANLVPQALSIAKGIPLALKKLGSRLKDRSLDEWEMELDRYNKVPEAFEFLLKSFGN	RFEEVKSHLDIGNNDAVQMLAICGPPGIGKTTFAAYIYNNIINHQYIAASFISNIRDKPKVEDLQSTLLSEMGEKRESRRGDTDGGGREIKRKLSVKKVLLVLDGVDKIEQLKSLAGGCDWFGPGSKIIITTRDATLLNRHRVKIKRYQMTELSDDDSRKLFCWYAFDGGEPAQNFANLVPQALSIAKGIPLALKKLGSRLKDRSLDEWEMELDRYNK	None	None
75W7SN	12	8843179-8846475	0	0	1	0	0	0	0	None	ATGGTGACTAAGATAGAAGAGGTGGTTGAAAGAATAGAAGATCTTGAGAAACGCAAAGATACCCTTGGTCTCAAAGAGATTCAAACAGGAAGCTCTTCATGGAGACCTCCATCCACTTCTCTTGTGAAGGGGAATGTGTTCAGCAGGGATGGTGACCAACAGGCACTAATCAAGATGCTCAATGACAACAATCATCATAACTTGTCTGTCATCTCTATTGTTGGTATGGACGGTGTTGGTAAAACTACTTTAGCACAATGGCTCTACAACAACAAGGATTTGATGGACGGGGTTGATTTGAAAGCATGGATTTGTGTTTCTGAAAACTATGATGTTGTTGAGACTACAAAGAATGTTATAAAGGGGATCTCTTTAGGTATTTGTAGTCTTGATAGCTTT…	MVTKIEEVVERIEDLEKRKDTLGLKEIQTGSSSWRPPSTSLVKGNVFSRDGDQQALIKMLNDNNHHNLSVISIVGMDGVGKTTLAQWLYNNKDLMDGVDLKAWICVSENYDVVETTKNVIKGISLGICSLDSFDLLQQDLKKKLSEKKFFIVLDDVWNEDVDKWNSFITPFQHGRKGITILLTTRKVNVGRIVQHCNSYALKGLSDDHCWSIFADNASFPESNGSSELEGIGRKIVERCDGLPLAAETLGRLLRSEHRAEEWNKILRSDIWEFRLANCKILPALLLSYHHLPTHLKRCFVYCSLYPKDYKLDKDELILLWMAENLLQPPRRGQTLEEVGCECFDDLVSRLFFKLVENDEKYFVMHDLMHDLAIFLAGKFYCRSFEELGEKEEMSILTRH…	QQALIKMLNDNNHHNLSVISIVGMDGVGKTTLAQWLYNNKDLMDGVDLKAWICVSENYDVVETTKNVIKGISLGICSLDSFDLLQQDLKKKLSEKKFFIVLDDVWNEDVDKWNSFITPFQHGRKGITILLTTRKVNVGRIVQHCNSYALKGLSDDHCWSIFADNASFPESNGSSELEGIGRKIVERCDGLPLAAETLGRLLRSEHRAEEWNKILRSDIWEFRLANCKILPALLLSYHHLPTHLKRCFVYCSLYPKDYKLDKDELILLWMAENLLQP	None	None
7657UC	2	474154-475875	0	0	1	0	0	0	0	None	ATGGCTGGTGCACTTGTTGGTGGAGCTTTCCTTTCTGGCTTCATTAACGTTGTCTTTGACAGGTTGCTCACAATGGATACGGTCAACCGGGTCTTGGGCAAGACACTTGGCCCTGACTTGGTTGAGAGGTTGAAAATTTCTCTGCATGCTGCTGAAGCTGTGCTTGATGATGCTGAGTACAAGCAACTGGGCGACAATCGTGTGAGGGATTGGCTCAACTGTCTGAGAGATGCTGTTTATGATGCTGATGACTTTCTGGACGCTGTACTCACCAAAGCCGCCACTCAAAAGGAGGTACGTTCTTTGTTGCCTAGTTTCTTCCTCAACCGACATAGGAAGATGGTAGATAACATGGAAGGGGTGGTTTCAAGAATAGAATTTCTTGTAAGTCAAAAAGAT…	MAGALVGGAFLSGFINVVFDRLLTMDTVNRVLGKTLGPDLVERLKISLHAAEAVLDDAEYKQLGDNRVRDWLNCLRDAVYDADDFLDAVLTKAATQKEVRSLLPSFFLNRHRKMVDNMEGVVSRIEFLVSQKDILGLQKTTKDNNLSSSSSSWRETTCLMEGSIYGREDDQQALIKTINDNSESRLSVIPIVGMGGVGKTTLAKWAYSVAEGFDLKAWVCISETVDVAEITKKTIEEITKNSCTLGSLNLLQNKLQEILSVKKFFFVLDDVWSEDADKWKQFIAPFHSGAKGSSILLTTRMKEVASVVQTCPSCTLNELSEESCWLLFAANACFPESNGNPTLEDVGRKIVKRCKGLPLAVETLGRFLRGKDDVKDWNVVLINDIWELKNNKIIPALLI…	EDDQQALIKTINDNSESRLSVIPIVGMGGVGKTTLAKWAYSVAEGFDLKAWVCISETVDVAEITKKTIEEITKNSCTLGSLNLLQNKLQEILSVKKFFFVLDDVWSEDADKWKQFIAPFHSGAKGSSILLTTRMKEVASVVQTCPSCTLNELSEESCWLLFAANACFPESNGNPTLEDVGRKIVKRCKGLPLAVETLGRFLRGKDDVKDWNVVLINDIWELKNNKIIPALLISYFQLPPYLKRCFVYCSLFPKDYNFEKTELVLLWMAEDL	None	None
777P8W	2	1550714-1557519	0	1	1	0	0	0	0	None	ATGGCTGGTGCACTTGTTGGTGGAGCTTTCCTTTCTGGCTTCATTAACGTTGTCTTTGACAGGTTGCTTACAATGGATACGGTCAACCGGGTCTTGGGCAAGAAACTTGGCCCTAACTTGGTTGAGAGACTGAAGATTTCTCTGCATGCTGCTGAAGCTGTGCTTGATGATGCTGAGTACAAGCAACTGGGCAACGAATCTGTGAGGGATTGGCTCAACAGTCTCAGGGATGCTGTTTATGACGCTGATGACTTGCTGGACGCTGTACTCACCAAAGCCGCCACTAAAAAGAAGGTACGTTCTTTCTTGCCTAGTTTCTTCCTCAACCGATATAGGAAGATGGTAGATAAGATGGAACGGGTGGTTACAAGAATAGAATTTCTTGAAAAGCAAAAAGAT…	MAGALVGGAFLSGFINVVFDRLLTMDTVNRVLGKKLGPNLVERLKISLHAAEAVLDDAEYKQLGNESVRDWLNSLRDAVYDADDLLDAVLTKAATKKKVRSFLPSFFLNRYRKMVDKMERVVTRIEFLEKQKDFLGLQKTTKDNNLSSSSSSSWRASTSLVEGNIYGREGDQQALIRIINDNSDSQLSVIPIVGMGGVGKTTLAKLVYNTTEGFDLKAWVCISETFDVVEITRKTIEEITKTSCSLESLNLLQNKLQEILSEKKFFIVLDDVWSDDADNWKKFKTPFHCGAKGSTILLTTRIQEVTSVVQTCASYFLNELSENSCWLLFAENACFPESNGNPILEDVGRNIVSKCKGLPLAVETLGRLLRGKDDAKEWNAVLKSDIWEFSMKNSKIIPA…	NSDSQLSVIPIVGMGGVGKTTLAKLVYNTTEGFDLKAWVCISETFDVVEITRKTIEEITKTSCSLESLNLLQNKLQEILSEKKFFIVLDDVWSDDADNWKKFKTPFHCGAKGSTILLTTRIQEVTSVVQTCASYFLNELSENSCWLLFAENACFPESNGNPILEDVGRNIVSKCKGLPLAVETLGRLLRGKDDAKEWNAVLKSDIWEFSMKNSKIIPALLISYFQLPTYLKRCFVYCSLYPKDYLFDKDELILLWMAEDLL	None	None
77ASM4	9	34921240-34922973	0	0	1	0	1	0	0	None	ATGAATTTATTTAGTTTATACTTCCTTACATCTCTTTTCCCCATCATTTTTGCAAGGGACGATTCTCAACTGATTGCAAACGTGGTTAATGATGTACTGCAAAAGCGTTACTTGAGGCACCCTATTGAACTAAAAGGCCTTGTTGGAACTGAAGAAATCTGCAGAAATGTCGAATTGTTAATGAAAAGAGTTCGAATAATTGGAATTTGGGGCATGGGTGGAATAGGAAAGACAACCATTGCCAAAGTGTTGTTTGCCAAACTGTTTCCTCAGTATGACAATGTGTGCTTTGTGGTGAAAGAAATCTCAGTTGATAGGCTTCTGTTCGAGCTGTTAAAGGAAGAAATTTCCACATCTAACCTGGTAGGACTCGCATTCGACATGAAGAGGCTTAATAAC…	MNLFSLYFLTSLFPIIFARDDSQLIANVVNDVLQKRYLRHPIELKGLVGTEEICRNVELLMKRVRIIGIWGMGGIGKTTIAKVLFAKLFPQYDNVCFVVKEISVDRLLFELLKEEISTSNLVGLAFDMKRLNNKKVLIVLDDVDSLDQLEHLCRDFRDLSEDSRLIITTRNRQLLAGRVDWIYKVEKWKASESLQLFSLEAFKETHPQRGYEDLATMAVKYAGGIPLALKVLGSYLRSKSIKFWESTLRKLNKYPNETIVNLLKVSYDGLDDLEKKIFLDIAFFFNGEEKDHVISILDACGFEASSGIDVLEDKALITISYNNTIEMHELLQKMGFDIVRRECSGDFARRSRLRDTEVRAVLKDNKGTDAVEGITLDLSLIKDIHLSVDTFNKMNNMRF…	MKRVRIIGIWGMGGIGKTTIAKVLFAKLFPQYDNVCFVVKEISVDRLLFELLKEEISTSNLVGLAFDMKRLNNKKVLIVLDDVDSLDQLEHLCRDFRDLSEDSRLIITTRNRQLLAGRVDWIYKVEKWKASESLQLFSLEAFKETHPQRGYEDLATMAVKYAGGIPLALKVLGSYLRSKSIKFWESTLRKLNKYPNETIVNLLKVSYDGLDDLEKKIFLDIAFFFNG	None	None
77RH3X	12	2840034-2841879	0	0	1	0	0	0	0	None	ATGGCTGCTGCACTTGTTGGTGGAGCTTTCCTCTCTGGCTTCATTAACGTTCTCTTTGACAGGTTCCTTAAAACTGATACTGTCAACAAGGTCTTGGGAAAGAAGCTTGGCCCTGACTTGGTTGAAAGGCTGAAGACTGCTCTGTTGGGTGCTGAAGGTCTTGTTGCTGATGCTGAGATGAAGCAGTTCGGTAATCCATCTGTGAGGAAGAGGCTTGATAGTCTCCGGGATGCTGTTTACTGTGCTGAGGACTTGCTGGACACTGTCCTCACCAAAGCCGCCACTCAAAAGAAGATAAGTTCTACCTTTTTCATTAGCATCTTTATCAACCGAGATAGGGACATGGTAGACAAGATGGAAGGGGTGGTTGGAAGAATAGAGGATCTTGGAAAACAAAAA…	MAAALVGGAFLSGFINVLFDRFLKTDTVNKVLGKKLGPDLVERLKTALLGAEGLVADAEMKQFGNPSVRKRLDSLRDAVYCAEDLLDTVLTKAATQKKISSTFFISIFINRDRDMVDKMEGVVGRIEDLGKQKDFLGLEKVSTSSSSWRTPSTSLVRGNVYGTEDDRKALIKMLNDNSEHQLSVIAIVGIGGVGKTTLAQWVYNNQEEFMKGFDPKAWVCVSENFDIVETTRVIKGILGHTCSLDDFNSFQHALKEKLLNKKFFIVLDDVWSDDGDRWSNFMTPFQYGKKGSVVLLTTRGNNVALAVQNCRPYFLNGLSEDYCWSVFADNASFPQSNGNAALEGVGREIVKKCGGLPLAAETLGRLLRTKHDVKEWNKILISDIWAFSVKNSGFGNLET…	DDRKALIKMLNDNSEHQLSVIAIVGIGGVGKTTLAQWVYNNQEEFMKGFDPKAWVCVSENFDIVETTRVIKGILGHTCSLDDFNSFQHALKEKLLNKKFFIVLDDVWSDDGDRWSNFMTPFQYGKKGSVVLLTTRGNNVALAVQNCRPYFLNGLSEDYCWSVFADNASFPQSNGNAALEGVGREIVKKCGGLPLAAETLGRLLRTKHDVKEWNKILISDIWAFSVKNSGFGNLETLECNEILSLSSLQQLSIQSCL	None	None
78Q89H	3	9232141-9234959	0	0	1	0	0	0	0	None	ATGGCAGATACTGTGATTTCCTTTGTCCTTGATAACTTGTCCCAATTGCTAGCACGCGAAGCCAGTCTGCTCTGTGGTGTGGATGACAGGGTTAGATCCCTTCAAAGAATAGAGAAAGAAGTTCTTCGCCAGATCAGAGATGTTGCACATGAAGCTGAGGATGTCATCGACACCTTTGTTGTCAACGTGGCTATACACAAGCGTAGAACCAAGCTGGGGAGGATGCTTCATGGTCTTGAGCATGCAAAGTTGCTCCATGATGTGGCTGAGAAAATAGACAGCATCAAAGCCACTGTCAATGATATAAGAGATAACAAGATCAAGCTCACCGATGTCGTCCCACAAGAAAGTGGATCATCAACGTCAACAAGAGAAGAGGAGGAGAGGGTTCTGTTGATG…	MADTVISFVLDNLSQLLAREASLLCGVDDRVRSLQRIEKEVLRQIRDVAHEAEDVIDTFVVNVAIHKRRTKLGRMLHGLEHAKLLHDVAEKIDSIKATVNDIRDNKIKLTDVVPQESGSSTSTREEEERVLLMHKKRRIVEEHDVVGFVRESKAVIQLLKEESSQSNVVSIIGMGGLGKTTLARKVYNSGELKPYFKCRTWVYVSNDCRVKDLLISLIKSLMPNLEHEHGRKKKGKKQKGTEKSGDLSSLDVDDLKLKVRDFLTMKRYLVVLDDLWKTQDWDEIQDAFPNNKNGSKILITSRLKEVASHTSPCPPYYLQFLGDDESWELFSRKVFRGEECPSDIEHLGKQMVKSCGGLPLSIVVLAGLLAKKGKSHKEWSKVVGHVNWYLTQDKTQVKD…	KAVIQLLKEESSQSNVVSIIGMGGLGKTTLARKVYNSGELKPYFKCRTWVYVSNDCRVKDLLISLIKSLMPNLEHEHGRKKKGKKQKGTEKSGDLSSLDVDDLKLKVRDFLTMKRYLVVLDDLWKTQDWDEIQDAFPNNKNGSKILITSRLKEVASHTSPCPPYYLQFLGDDESWELFSRKVFRGEECPSDIEHLGKQMVKSCGGLPLSIVVLAGLLAKKGKSHKEWSKVVGHVNWYLTQDKTQVKDIVLKLSYDNLPTRLKPCFLYFGIYPEDFEIPVRSLLQKWVAEGFIR	None	None
797BBR	12	101436079-101445503	2	0	2	0	0	0	0	None	ATGCCTTCCCAAAACCAAGAATATGATGCGTACATTAGTTCCGGATTGCAGTTCCGTCATCCTTTTATTTCAGGTCTCTATGATGCACTCAAAAGTGTTGGACTGCATGTTTTAGCAGACCGCACCGAGCCCAAGACTAATAAACTTTTCTTATCTGGCGCAATCGAACGATGCAGAGTTTCTATCATAGTTTTCACAATAGATTATGCTGAATCAACCTTGTACTTGCAAGAACTCGTGAAAATAATGGAGTGTCATTGGAGGAAAGATCAGAAGGTTGTGCCCGTGTTCTATTGCTTAGATCCCTCCCAAGTATGCAATCTGAGCGGTTATTTTGGGGAGATTTTGTCGCGAACTCTGCAAGGAATCTCAAGGGATGAAAACAGGATGTTGAGTTAT…	MPSQNQEYDAYISSGLQFRHPFISGLYDALKSVGLHVLADRTEPKTNKLFLSGAIERCRVSIIVFTIDYAESTLYLQELVKIMECHWRKDQKVVPVFYCLDPSQVCNLSGYFGEILSRTLQGISRDENRMLSYETALRQAASILPRNNREVKSHIVGRVTSLIGSTKLFIAKHPVGVDSRVQDLIQLLNNQKEDGVPIIAIWGMAGIGKTTIAKALYNQISHNFEVRTFVPDIQDSVADYTRRRLHFILRDPDETQAQNFDSTRKLWWEGLRCLKVLLIVDNVRSDLELGFLAVSRENFGPGSIIIITTRTKHDRLQEIGVNHIYRVKEMDYNECVELFSWSAFNKATPERSFSGLINYAIEYSDGLPLALVGVGSAVSEKSIEEWENVLDSFKRFPFQ…	SRVQDLIQLLNNQKEDGVPIIAIWGMAGIGKTTIAKALYNQISHNFEVRTFVPDIQDSVADYTRRRLHFILRDPDETQAQNFDSTRKLWWEGLRCLKVLLIVDNVRSDLELGFLAVSRENFGPGSIIIITTRTKHDRLQEIGVNHIYRVKEMDYNECVELFSWSAFNKATPERSFSGLINYAIEYSDGLPLALVGVGSAVSEKSIEEWENVLDSFKRFPFQDVWQVLKENIDSV	ESRVEEVIQLLKDQEQENPLLLGIWGMGGSGKTTIAKAVYNKIFHEFEGRCFLLNIREVWDQDNGILHLQQQLLSAIYKTTKIKIENTESGKSILERRLGQKRILLVLDDVDKLEQLNSLAASHKWFCPGSTIIITTRDEHLLRCLRVDKLYSMKELNDKESMELFSWHAFKEPCPKEEFASLANEVVSYCERLPLALEVIGSHLFNRNVYEWRSVLNKLKTIPNNDVQKKLKISFDGLSDDRDREIFLDVAFF	None
797ZVH	14	140423066-140425962	0	0	1	0	0	0	2	None	ATGACGATCGGCAGCGGTGACCCAAAGCAACAGTTAAATGAATTGTTGCATGATTTAACTCTTGAAGAAGACGACATTAAGGGAGAGTTAGAGTGGCTCAAGTCTGAGGGCAAGCAGAGCGAAAGACGAGTTGATGATTGGTTGAATAAACTGCAACAATTGAGAAACAAAGTTGGTGATTGCTTGAATCTTGCTATGGGAGCAGTTCATTATTTCAATGAAAACCATCCACACTATCTCACACAAATACAACAATTAACTGCACAAGTGATCAAGCTTAAGAAAGAAAAGCCTGTGGTGTTGTCAAATGAATTTGTTGGTGAAGATTTCGAGAGAAATGTTAAGAGCATGCAGAAACTTGTTGGAGACGAGGAAGTCTTTATGATTGGGATACATGGA…	MTIGSGDPKQQLNELLHDLTLEEDDIKGELEWLKSEGKQSERRVDDWLNKLQQLRNKVGDCLNLAMGAVHYFNENHPHYLTQIQQLTAQVIKLKKEKPVVLSNEFVGEDFERNVKSMQKLVGDEEVFMIGIHGMGGVGKTCLATYMETQIIRKGTFNCVIWVTVSREYSISKLQEDIARRIGAKLNGDDDERTRAAHLSSALSEKGKWVLILDDVWKFIDLKKVGIPRCRINGSKLIITSRLKHVLRQMDCPTSNIITIYPLSCFDYSTEGLDLFLLRLGEDYKTPATLSPRILEIARNIAWECGGLPLAISVMARTMKGVDNIHQWRHAMNKLKRGEMVGEMEEEVFQVLKASYDNLTHKSMQNSFLQCALYSEFWKDDKIIMNLVDSGAINGRSRLD…	MQKLVGDEEVFMIGIHGMGGVGKTCLATYMETQIIRKGTFNCVIWVTVSREYSISKLQEDIARRIGAKLNGDDDERTRAAHLSSALSEKGKWVLILDDVWKFIDLKKVGIPRCRINGSKLIITSRLKHVLRQMDCPTSNIITIYPLSCFDYSTEGLDLFLLRLGEDYKTPATLSPRILEIARNIAWECGGLPLAISVMARTMKGVDNIHQWRHAMNKLKRGEMVGEMEEEVFQVLKASYDNLTHKSMQNSFLQCALYSE	None	None
79SUWC	7	354967-363959	0	1	1	0	0	0	0	None	ATGAGAAATGAGCTTACCTGTGCTGTGCTTTCCTCCTCTTCGCAGTTCTCTCGCAGCAATGGAAATGCTCCATTTCTCCCGATTAAGTGTCAACGATTCTATCCTCATTTCAATCACAATACTAGTCACCAAAAAAATCCCAATACTAAAGTCCAAGGAGAACTTGTGATTGTTGGAAGTGAAGTTGCATTTAGTGGAGTATTGATGGATTTTGTTAGCAGCTTTGCCGCTTCAATTTCAAGAGACTTGGTCTGTGGAGCAGTAGACGAATTACGCTATCCTTGCTGCTTCCACGACCTTGTTGAGGGCCTTGAACATGAAGACAAAATGCTTGTGGACACAAAAAAGCGTGTCCAAGAACATGTTCATCACCAAAAGCGGCAACTGAAAAAGACTGAT…	MRNELTCAVLSSSSQFSRSNGNAPFLPIKCQRFYPHFNHNTSHQKNPNTKVQGELVIVGSEVAFSGVLMDFVSSFAASISRDLVCGAVDELRYPCCFHDLVEGLEHEDKMLVDTKKRVQEHVHHQKRQLKKTDELMHKWLNQANNLSNDVDNLLTETRTNKIYCFGKCPNLFWRYRLGKKLVKNKGDVKKCIGEGSKYMQFERLASLPGLRYFSPERCLKFESTQSAYDQLMQALNDDTVNMVGMYGMPGCGKTTLAMEVGRKAKEEGLFGEVVFVPVSSVVEIQRIQEKIASWLQFDFPQKEEIQRAQCLDKFIGENHENVLLILDDVWHRLDFEAIGIPSFKNHRGCKVLITTRSEAVCSLNDCQKKIRLKTIELEEAWKLFQTQAQITEDTSNALK…	YDQLMQALNDDTVNMVGMYGMPGCGKTTLAMEVGRKAKEEGLFGEVVFVPVSSVVEIQRIQEKIASWLQFDFPQKEEIQRAQCLDKFIGENHENVLLILDDVWHRLDFEAIGIPSFKNHRGCKVLITTRSEAVCSLNDCQKKIRLKTIELEEAWKLFQTQAQITEDTSNALKKLAQEISDKCEGLLVAIVAIANTLKGKGEADWKVASDNLKRCKPVIIEGGLQNPYKILRVSYDNLDPVEQSLFLLCSVFPEDFEIPVEDLIRIAIGVGLVE	None	None
7CH5H3	9	7698993-7711325	1	0	1	0	0	0	0	None	ATGATGGCAAATCAAGATAGAACTATTATTACCAACGACTATGATCCCGATAAATTAGCGTACGATGTTTTTCTTAGTTTTAGGGGAGAAGACACACGCTACTCCTTCACAGGTTTTCTCTACGATGCTCTATTCAGGAAGGGAGTGAGAGTGTTCATGGATGATGAAGAGTTGAAGGGAGGGGACCGAATCGCGCAATCTCTGGTGAATGCGATCCAGCAATCAAGGATTTCGATTGTTGTTTTCTCTGAGAATTATGCAACTTCAAGGTGGTGCCTTGATGAACTAGTGGAGATCGTTGAGTGTATGGAGTTGAAGAAGCGATTGTTGGTTTGGCCAATCTTTTACAAAGTGGCACCGTCTGATGTGAGGCATCAGAGAAAGAGTTACGCTGAAGCC…	MMANQDRTIITNDYDPDKLAYDVFLSFRGEDTRYSFTGFLYDALFRKGVRVFMDDEELKGGDRIAQSLVNAIQQSRISIVVFSENYATSRWCLDELVEIVECMELKKRLLVWPIFYKVAPSDVRHQRKSYAEAMAAHEERFGNGSVKVHKWRSALSQVANLKGWSYQTGYEYEFIHEIVKRVTTKLQHEQVNLGEHLIGHQSRIEELRSLLDIESQRTVCMLGIYGTGGIGKTALAKALYNTIIHKFECSIFLEGVRERSNSYMGLVNLQEAIISKLYEGENIKLENVDDGITKLKDALKHKRVLLVLDDVDSEDQIRNLAGERNWFGSGSRIIITTRDKHVLNIGKVEKKFELKRLHDHEALQLFCLKAFKMNHPLPEYKNVSNHVVHYAKGLPLALK…	EELRSLLDIESQRTVCMLGIYGTGGIGKTALAKALYNTIIHKFECSIFLEGVRERSNSYMGLVNLQEAIISKLYEGENIKLENVDDGITKLKDALKHKRVLLVLDDVDSEDQIRNLAGERNWFGSGSRIIITTRDKHVLNIGKVEKKFELKRLHDHEALQLFCLKAFKMNHPLPEYKNVSNHVVHYAKGLPLALKVLGSHFTNKSIRECECALKQFKRIQQRNIHDILKVSYDCLEDATKCVFLDIACFFKGASL	None	None
7ERL5G	10	113372989-113377872	0	0	1	0	0	0	0	None	ATGGCTGCAGAAGCTGTTTTGTCTTCCGTTCTTAGTGTTGTTTTTGACAGGATGTCCTCCCCTGAAGTTGTTAACTGGATCAAAGGGAAGAAACTTACTCAGAAGCTGATTGAAAGGTTGAAGACTAATCTTTATGCTGTTCAGGCCTTTCTCATCGACGCTGAGCAGAAGCAGATCAAGGAGAGAGCTGTCAAGAACTGGCTTGATAGTCTCAAAGATGCCATGTATGTTGCTGATGACTTGCTGGATGAAGTCTTCACCAAAGCTGCCACTCAGAAGGATCCAGGTACCTTCCTCTCTGGTTTCTCTCGTTTTCTCAATTTGCAAGATAGGGATGTAGCAAACAAGATGGAGGAAGTCATTGATAGGATAGAGTCTCTTGTGATTCAAAAAGACACT…	MAAEAVLSSVLSVVFDRMSSPEVVNWIKGKKLTQKLIERLKTNLYAVQAFLIDAEQKQIKERAVKNWLDSLKDAMYVADDLLDEVFTKAATQKDPGTFLSGFSRFLNLQDRDVANKMEEVIDRIESLVIQKDTLGLREIPKENMSWRITTSLVETSDICGREEDKEVIVKLLLDDNGDDDTGGHSDVSVIPIVGMGGIGKTTLAQIVYQDGKVKENFDFQAWICVSEEFDVFKVTKTIIEAITSSSCSLTDLNLLQHDLKEKLSRKKFFVVLDDVWSESCEDWDKLLKPFRKGVKGSKILITTRSKRVASVVQTVSPYELSLLSEEDCWLVFSKHARLSTGFMENPTLKKVGRDLVKKCDGLPLAAQALGGLLRGNSDIKYWNYLLKSDFWEHSDDKIK…	SDVSVIPIVGMGGIGKTTLAQIVYQDGKVKENFDFQAWICVSEEFDVFKVTKTIIEAITSSSCSLTDLNLLQHDLKEKLSRKKFFVVLDDVWSESCEDWDKLLKPFRKGVKGSKILITTRSKRVASVVQTVSPYELSLLSEEDCWLVFSKHARLSTGFMENPTLKKVGRDLVKKCDGLPLAAQALGGLLRGNSDIKYWNYLLKSDFWEHSDDKIKVVPALRISYYYLPSYLKECFVYCSLYPKDYEFSKDELILLWMAENFLQP	None	None
7G7GME	4	126301958-126307473	1	0	1	0	0	0	0	None	ATGGCAGATCATGATGCAGAATCTTGCTCCTCACATTTCATGTATGATGTTTTTCTGAGCTTTAGAGGCTTCACCCGCTACGGATTCACGGATCGCCTCTATCATGCTTTGTGTGAGAGAGGAATCACTACCTTTAGAGATGATGAGAATCTTAGAGTTGGTGATAGAATCAGAGACACTCTTCTTGAAGCCATTGAAAGATCCAGGATGTCCATTGCTGTGCTGTGTCAAAACTACGCCTCTTCAGCATGGTGCTTGGATGAACTTATCCAAATCATGGAGTGCTCTAACAAAGGAACAAAACGGCCAGTTTTGCCAATTTTTTACCATGTGGATCCATCAGATATAAGGCATCAGAAGAATCAATATGACCAAGACATGAAGAAGCATGAAAGCAGA…	MADHDAESCSSHFMYDVFLSFRGFTRYGFTDRLYHALCERGITTFRDDENLRVGDRIRDTLLEAIERSRMSIAVLCQNYASSAWCLDELIQIMECSNKGTKRPVLPIFYHVDPSDIRHQKNQYDQDMKKHESRYGKDSHKVQAWRLALYEVSNLSGEHCKANRYESEIIESIVEEVLAKLPPEPLYIKHPIGFDSHFEAVESLWNIKSHNTICMLVIYGDGNKTTFAGELFNKFQHQFQAASFLDKVSEKSRGGADGLENLQKTLLYEMGVHEKVKLGSTLKGSFDIKQSLRNKRVFLVLDDVDSTEQLDALAGGGDWFCPGSRIVITTRDANFLSNQVLHGFKIERYCINEGEFDRMEALGSNQKQDKVVEEDMVGFVNIFNDVTKQLKENDSGVDVI…	NDVTKQLKENDSGVDVISIIGMGGLGKTTLAKKIYNNNEVKKLFPCCVWVTVSKDYKAKELLQSLLKGCGLSESIKGEDISADYQRSVVREFLETKKYLIVLDNIWEPEVWDEVECFFPDNNNGSAILITSRNDGVANYTGSKSYYPPLLDKDESWKLFCMKVFKSRECPSNLEHMGRLMVEKCGGLPLAIVTLAGVVAKKRRLPVEWTRIMRNVLWYVDKDDGRVTNVLKLSYDSLPQRLKSCFLFLGVYPEDYEIPVKRLKQLWIAEGLIQPP	None	None
7H5PFW	13	12045224-12053061	0	0	1	0	0	0	0	None	ATGCCTAAAAAGTGTTTGATAATCTCCATCTGCCAAATCCATGATGCAGTGAGGATCTGTGCGAGCAAGGAGGCACAGTTTCCTACATCAATCATCATCAGTTCAGTTTCTAAACACAAATCAATCCGTTCCTTACTTACATACACACCCCCTCCAATGGCAGATAGTGTGATTTCCTTTGTCCTGGACAACTTCTCCCAATTGCTAGCACGTGAAGCCAATCTGCTATGTGGCGTGGATGACAGGGTTAGATCCCTTCAAAGTGACCTCAGCATCATAAACGTGTTCCTCAAAACATCTGAAGGGAAAACCAAGAAAGAAATTGACAAAGAAGTTTTTCGTCAGATTAGAGATGTTGCGCACCAAGCTGAGGATGTCATCGACACCTTTGTGGTAAAC…	MPKKCLIISICQIHDAVRICASKEAQFPTSIIISSVSKHKSIRSLLTYTPPPMADSVISFVLDNFSQLLAREANLLCGVDDRVRSLQSDLSIINVFLKTSEGKTKKEIDKEVFRQIRDVAHQAEDVIDTFVVNVAMHRRRTMLGKMLRGFEHGKLLRDVAVKIDSIKATVNDIRDNKIKLGDVFQQEGESSSAREEEERVLLLHKRRRNVEEHDVVGFVRESKAVIQLLKEESSQSNVVSIIGMGGLGKTTLARKVYNSDQVKSYFKCRAWVYVSNDCNVKKLLLGLIMCLMPNAENEHRRKMKGKKQKGRKKPGDLSNLNVDELKLMMRNFLTMTRYLVVLDDLWNTQDWDEVKDAFPNDNNGSKILITSRLKEVASHTSPCPPYYLQFLGDDESWEL…	KAVIQLLKEESSQSNVVSIIGMGGLGKTTLARKVYNSDQVKSYFKCRAWVYVSNDCNVKKLLLGLIMCLMPNAENEHRRKMKGKKQKGRKKPGDLSNLNVDELKLMMRNFLTMTRYLVVLDDLWNTQDWDEVKDAFPNDNNGSKILITSRLKEVASHTSPCPPYYLQFLGDDESWELFSRKVFRGDECPSDIEHLGKLMVKSCGGLPLSIVVLAGLLANKGKSYKEWSKVVGHVNWYLTQDETQVKDIVLKLSYHNLPSRLKPCFLYFGIYPEDFEISVRPLLQKWVAEGFIQQ	None	None
7K0XBP	17	1698626-1701246	0	1	1	0	0	0	0	None	ATGAAAGAGAATGAACTGAAGAGGGAACACTCTGATCTATCTAGAACCTTCAAGCTTGTGTTGGAAACTCAACAAAACAAGTGGAGTTATGAACTTATGATGGATTGCATTTCTGGTTTTGCCTCTTCCATTTCAAGAGATTTGGTGGTAGGAACAACAAATCAATTGCGCTATCCTTGTTGCTTCAATGATTTCATTGAAGACCTTGAACAAGAGGAAGAAAAGTTAATCACAACAAGGAACAGTGTTGAAGACCGAGTTAAACATGCCAGAAAACAAGTAATAAAGAATGCTGAAGTTGTGAATGCATGGTTGGAGAAATCTAACCCTCTCAAAGATAAAGCAGAGGAGTTAATAAGAAAAGCAAGAACAAACAGGAGTTGTTGTTTTGGCTACTGT…	MKENELKREHSDLSRTFKLVLETQQNKWSYELMMDCISGFASSISRDLVVGTTNQLRYPCCFNDFIEDLEQEEEKLITTRNSVEDRVKHARKQVIKNAEVVNAWLEKSNPLKDKAEELIRKARTNRSCCFGYCPNWIWKYHLAKKLAKRRKEVEMCVQEGKMYIQYERIASLPSKQHFLENCLKFDSREGDYEELLEALKDDEVTTIGLYGMGGCGKTTMAMELMRTAEAENLFDKVLFVSVSNIVDVRKIQDRIASALQFQFPEGGESERAQRLRARLNLDDQRTLVILDDLWQSLDFGVIGIPSGQNHRNCKVLITTQYETVCSLMNCQRMIYLSTLTDEEAWELFQNQAQLSGSTSDNLKHLGRLISDECKGLPVAIAALASTLKGKAEDDWNVAL…	EGDYEELLEALKDDEVTTIGLYGMGGCGKTTMAMELMRTAEAENLFDKVLFVSVSNIVDVRKIQDRIASALQFQFPEGGESERAQRLRARLNLDDQRTLVILDDLWQSLDFGVIGIPSGQNHRNCKVLITTQYETVCSLMNCQRMIYLSTLTDEEAWELFQNQAQLSGSTSDNLKHLGRLISDECKGLPVAIAALASTLKGKAEDDWNVALVRLRNSIPVNIERGLKDPYKCFRVSYDNLDTKEAKSLFLLCSVFPEGYEIPVETLIRFAIGLGM	None	None
7KAJ7H	13	31213274-31220490	0	1	1	0	0	0	0	None	ATGGATACAATTGCTAGCATAGCATCAAATGTGGCTGTACCTGTTCTAAAACAACTTACTTATGTATTGCTGTACAACACTTATGTCACTAACCTTGAAAATGAGGTCCAGAAGTTGCAGCGGGAAGAGAAAGAAGTGAGGCACACTGTTGAAGCTGCCAAAAGGAATGGTGAGCAGGTTGAAGACACAGTGCGCAACTGGTTTACTCGAGTTCGTGCAGCAATAGAAGAGGCTCAAGCATTCCTTCGTCACGAAGAGCAAGAAAGAATTGGATGCTTAGATATATATTCTAAGTACACCTTGAGCCAGAAGGCAAGAAATTTGATGGATCATCTATCTGAGCTCAGGCAAGAGACATTTGACAAGGTTTCTTACCGTTGTGCTTTGAAATGCAATGTC…	MDTIASIASNVAVPVLKQLTYVLLYNTYVTNLENEVQKLQREEKEVRHTVEAAKRNGEQVEDTVRNWFTRVRAAIEEAQAFLRHEEQERIGCLDIYSKYTLSQKARNLMDHLSELRQETFDKVSYRCALKCNVSSASRGYEALESRTAMLNEIMQALKDSEASMIGVYGMGGVGKTALVKELAWQAEKGGSFDVVVEATVTSEPDVRTIRAEIADGLGLKFDELTEMGKACRLRQRIRQEQSILVILDDVWGKLDLTEVGVPSGEDHKGCKLLVTSRDLNVLNAMLGAQKVFRLEVLSESESWNLFEKKGGEAAKDDSIQRIAKKVAENCAGLPLLIVTVAEALKNKDFYAWKDALEQLTNFDLDGCSYSKVHSAVEQSYEYLESHELQTFFLLLGSLG…	TAMLNEIMQALKDSEASMIGVYGMGGVGKTALVKELAWQAEKGGSFDVVVEATVTSEPDVRTIRAEIADGLGLKFDELTEMGKACRLRQRIRQEQSILVILDDVWGKLDLTEVGVPSGEDHKGCKLLVTSRDLNVLNAMLGAQKVFRLEVLSESESWNLFEKKGGEAAKDDSIQRIAKKVAENCAGLPLLIVTVAEALKNKDFYAWKDALEQLTNFDLDGCSYSKVHSAVEQSYEYLESHELQTFFLLLGSLGNYYST	None	None
7KFD97	18	125836204-125839057	1	0	1	0	0	0	0	None	ATGAAAGTCTTTCTTGAAAACTTTGACGGATCGGAGGAACACCTTTTCCCCATCTTCTTAGACTGCGACTTCATCAATATAAGGAAATTTCCCCTAATGGCAAATCATGGCGTAGCATCCTTTGACTACACGTATGATGTTTTTCTGAGCTTTCGACGCGGAGTCCACCGCGCGTTCATTGATCATCTCTATAAAGCTTTGGACTGCATAGATATCAAAACCTTCAAAGACGACGACAAGGAAGAATCGACGACGGAAGAGGAAGAAACCAATCCGGATCTTATCGAGAAAATCGAAAGATCCAGAATATCAGTGATTGTGCTGTGTAAAGACTTTCCATTTTCCACAAGGTGCCTCGATGAAGTTGCGAAGATCATGGAGTGTTATGACAAAAAAACG…	MKVFLENFDGSEEHLFPIFLDCDFINIRKFPLMANHGVASFDYTYDVFLSFRRGVHRAFIDHLYKALDCIDIKTFKDDDKEESTTEEEETNPDLIEKIERSRISVIVLCKDFPFSTRCLDEVAKIMECYDKKTMQVVGLFYDGVIAANVRWQKEDTAYGKAITQHKERLRLGEESDKIKTWRSALSRVCDLIALNCDKKYETELISMIVKGVSARLPPLRLQMKDVVGLDSRFEEVKSHLDIGNNDAVQMVAICGPPGIGKTTFAAYIYNNVINNQYIAASFISNIRDKPKVEDLQSTLLSEMGENRESRKGDTDGGGREIKRKLSVKKVLLVLDGVDKIEQLKSLAGGCDWFGPGSKIIITTRDATLLNRHRVKIKRYQMTELSDDDSRKLFCWYAFD…	RFEEVKSHLDIGNNDAVQMVAICGPPGIGKTTFAAYIYNNVINNQYIAASFISNIRDKPKVEDLQSTLLSEMGENRESRKGDTDGGGREIKRKLSVKKVLLVLDGVDKIEQLKSLAGGCDWFGPGSKIIITTRDATLLNRHRVKIKRYQMTELSDDDSRKLFCWYAFDDSEPAQNFANLVPQALSIAKGIPLALKKLGSRLKDRSLDEWEMELDRYNK	None	None
7L0VU8	8	45030734-45042162	1	0	2	0	0	0	0	None	ATGCATTGCCTCAGATATATTCCAAATTTCCAATACCAAATAATAATTAAATTAAGCAAACATTTGCAATTGCAAAACCTAATAACGTTTTCTTCCTCAAACTCAGTACCAAACTACTTCGAATTTGCGATGGCAAATCATGACGTATTTCTGAGTTTTAGAGGAGAAACCCGCTACCGATTCACGGATCATCTGTATGGTGCTTTGCGGCAAAATGGAATCCAGACGTTCAGAGATAATGAAAATCTGAGGGTAGGGGATGAACTGGAACCTATTCTTATGAAGGCAATCGAAAATTGCAAAATGGCAGTAGTGGTGCTTTGTGAGGACTACGCATCTTCGACATGGTGCCTTCGTGAGCTAGTCAAGATCATTGACTGCCATGAAAAGCAAGGGAAG…	MHCLRYIPNFQYQIIIKLSKHLQLQNLITFSSSNSVPNYFEFAMANHDVFLSFRGETRYRFTDHLYGALRQNGIQTFRDNENLRVGDELEPILMKAIENCKMAVVVLCEDYASSTWCLRELVKIIDCHEKQGKQVLPIIYKVNPSNVWDQKGCYETAMAKHESREDPQKVKTWRLALSKVQKLGWVHYTDDMNQPEFIKVIVRDTAGRLPLPEPTDYVVGLDTRCEEVKSRLDIESNENVCMLGVYGPGGIGKTTLAKYLFDKIKRQFEASCFLGNVREKSESRESLESLQKSLLDDMGEETITEFGSVFKGGSEIKRRLRHKRVLLVLDDVNSITQLESLAGGHDWFGSGSRIIITTRDTDMVDKHMMGDVVTKKYKMEELNDDDSLELFCWHAFNSK…	TRCEEVKSRLDIESNENVCMLGVYGPGGIGKTTLAKYLFDKIKRQFEASCFLGNVREKSESRESLESLQKSLLDDMGEETITEFGSVFKGGSEIKRRLRHKRVLLVLDDVNSITQLESLAGGHDWFGSGSRIIITTRDTDMVDKHMMGDVVTKKYKMEELNDDDSLELFCWHAFNSKEPAENFENVSRNAISYAKGFPLALEVIGSHLGGFESVDSWEEELDKYRIDPSIQGVLERSYNSLYELDRKTFLDIACFFKGEKWEYVKR	TRCEEVKSRLDIESYENVCMLGIYGPGGIGKTTLAKCLFDKIKRQFEASCFLGNVREKSESRESLESLQKTLLDDMGEETITEFGSEFKGGSEIKRRLRHRRVLLVLDDVNSITQLESLAGGHDWFGSGSRIIITTRDTDMVDKHVMGDVVTKKYKMEELNDDDSLELFCWHAFNSKEPAENFENVSRNAISYAKGFPLALEVIGSHLGGFESVDSWEEELDQYRIDPSIQGVLKRSYDSLYELDQKTFLDIACFFKGEKWEYVKR	None
7M9C67	18	14853712-14859894	1	0	1	0	1	0	0	None	ATGGGGTCGAAAGATCCAAGCGAGAAGGCGCGGGTTTGGAGACCCAAGTTTAAGTCCCTACTCTGTTGCTTGCAATCTCCTTCTCCCATGGATTCCAAGCTGCAAGATTCAGCTTCCAGTTGCACTCATCAGTCAACGGATCCCAACAGGAACAGGCGGTTATACAAGCACGATGTGTTTCTGAGTTTCAGAGGCACCGACACTCGCAACAATTTCATCGATCATCTTTATCATAATCTCATCAGGAAAGGAGTTTTTGCCTTCAAGGACAACGAGAGGCTTCAGAAAGGGGAATCTATCTCTTCTCAGCTTCTGCAAGCCATCAGAGATTCCCGCGTTTCTATCATTGTCTTCTCACGTGATTATGCTGCCTCCACATGGTGCCTCGATGAAATGGCT…	MGSKDPSEKARVWRPKFKSLLCCLQSPSPMDSKLQDSASSCTHQSTDPNRNRRLYKHDVFLSFRGTDTRNNFIDHLYHNLIRKGVFAFKDNERLQKGESISSQLLQAIRDSRVSIIVFSRDYAASTWCLDEMATIAQCKKEFGQKVFSVFYDVDPSDVRKQSGVYGDAFASHTKRFQKDLSKVKRWKRAMTDLANSAGWDVRDKPQFTEIDKIIQKVIKELDHRFSGFADDLVGIQPCVKELEQVLKINPKDEDVRVLGIWGMGGIGKTTLASVLYDKISYMFDAHCFIENVSKSYREGSAISVQRQILRRTLEEQDLDKYSPSEIAGIIRNRLSSRKLLIVLDNVDEREQLDQLAINTKLLGRGSRIIITTRDKHILESYGIDAIHNVSLMNSQDASE…	KDEDVRVLGIWGMGGIGKTTLASVLYDKISYMFDAHCFIENVSKSYREGSAISVQRQILRRTLEEQDLDKYSPSEIAGIIRNRLSSRKLLIVLDNVDEREQLDQLAINTKLLGRGSRIIITTRDKHILESYGIDAIHNVSLMNSQDASELLFRKAFKSDRPSSSTCMELTPIILEYAQGLPLAIKVVGSFLDKRNASQWRAYLERLKKYPDKKLTDVLQVSFEDLQNDDKEIFLHIACFF	None	None
7N776Q	11	402691-405858	0	0	1	0	0	0	1	None	ATGCAGAAATTAATTGAAAGATTAAATGGCTTTGCAGAAAGAGCACACATGCTTCCACTAGAGAAAGGTGTCTCTGGCAATGTTTGGCGTGCAACACCTACAAATTCTGCTGTTGATGATTCTGCTATTTGTGGAAGAGATGATGAAAAACAGAATCTTAAAGAGTATTTGCTGTCAGAAGATGCTGTTGCTGATGGTGGCGGTAAAATAGGAGTGCTTGCCATTGTTGGCATGGGAGGCCTCGGAAAAACAACTCTTGCTAAACTCCTATACAATGATCCTCAAGTTAAAGCAAAGTTTGATGTGAAAGCATGGGCATCTGTCTCCAAAGATTTTGATGTTGTCAAGTTGGCAAAATCTCTTCTTGAATCTATCACATCTGCAGCAACAAATTTAGAT…	MQKLIERLNGFAERAHMLPLEKGVSGNVWRATPTNSAVDDSAICGRDDEKQNLKEYLLSEDAVADGGGKIGVLAIVGMGGLGKTTLAKLLYNDPQVKAKFDVKAWASVSKDFDVVKLAKSLLESITSAATNLDNFDALRAELQKNLSGKRFLLVLDDIWNAEYVAWTNLMPIFNVGQMGSKIIVTTRHENVVDVVRPTKTCLLKPLADEDCWTLLSKHALPAHRCTELSSNLEDIGRKIAKKCGGLPLAAVALGGVLGKELSSHAWSKVLNSNIWNLTVKDVQPALLLSYHFLPASLKQCFAYCAIFPKNSKLRKEALVQLWMAQGFVNVSQNEKSIEEVGGEYFDELVARSLIRRSVDGQHFEMHDLINDLATMVSSPYCKRCEDQKAVENLNKIRHL…	KIGVLAIVGMGGLGKTTLAKLLYNDPQVKAKFDVKAWASVSKDFDVVKLAKSLLESITSAATNLDNFDALRAELQKNLSGKRFLLVLDDIWNAEYVAWTNLMPIFNVGQMGSKIIVTTRHENVVDVVRPTKTCLLKPLADEDCWTLLSKHALPAHRCTELSSNLEDIGRKIAKKCGGLPLAAVALGGVLGKELSSHAWSKVLNSNIWNLTVKDVQPALLLSYHFLPASLKQCFAYCAIFPKNSKLRKEALVQLWMAQGFVNVSQ	None	None
7Q6C76	3	130792560-130794614	0	0	1	0	0	0	0	None	ATGGAACAAAAAGTGAAAGAATTGTTGCAAAGTAAAAAGTACTTATTGGTTCTAGATGACGTATGGATAAGAAACCAACAACTGAAGTTTGGATTAAGCGAAGACAAATGGGAGCATTTGAAATCTGTTTTGTCTTGTGGATCTATAGGAACCTCCATTTTAGTGTCCACTCCAATCATGGGAACATCCCCAGCTCATGATTTGTCTGGTCTCTCCGAGGATGATTGTTGGTCATTATTCAAACAGTGCGCAATTGGACCTGACAAAAAAGGGAATGAAGAGCTAATAAACATAGGCAAGGAGAGAGTGAAGAAGTGTGGAGAATTACCCTTTGCATCAAAAGCACTAGGAGGTCTGATGCGCTCGAGAAATACCAAGAAAGAATGGCTTGAGCTTAAG…	MEQKVKELLQSKKYLLVLDDVWIRNQQLKFGLSEDKWEHLKSVLSCGSIGTSILVSTPIMGTSPAHDLSGLSEDDCWSLFKQCAIGPDKKGNEELINIGKERVKKCGELPFASKALGGLMRSRNTKKEWLELKGSSLWTLSNENHILPALRLSYFHLTPTLKQCFAFCAIFPKDTEILKQDLIHLWMASDFISSRANLDIEKVGNMIWNELYNKSFFQDVKINDESGKIYFKMHDLVHDLAQSIVEQECMFLEKSNLIDLPRNTHHIGFECGGQTETPIEKGSIFSKFLSLRNFSHLRYLALCGLDIKTIPDSLYSLHKLEILKLSNCGKLYSLPKNLTRLQNLRHLVLVVVIQYLICVHTFTNNRNPIGTSEGVGFSRKNSKPPSSKLYRTIFEVDAT…	QKVKELLQSKKYLLVLDDVWIRNQQLKFGLSEDKWEHLKSVLSCGSIGTSILVSTPIMGTSPAHDLSGLSEDDCWSLFKQCAIGPDKKGNEELINIGKERVKKCGELPFASKALGGLMRSRNTKKEWLELKGSSLWTLSNENHILPALRLSYFHLTPTLKQCFAFCAIFPKDTEILKQDLIHLWMASDFISS	None	None
7S97YI	12	2915861-2919511	0	0	1	0	0	1	0	None	ATGGCTGGTGCACTTGTTGGTGGAGCTTTCCTCTCTGGCTTCATTAACGTTGTCTTTGACAGGCTCCTTACAAAAGATGCGGTCAACAAGGTGTTTGGCAAGAAGCTTGGTTCTGACTTGGTTCAAAGGCTGAAGACTGCTCTGTTGGGTGCTGAAGCTCTTGTTGCTGATGCTGAGATGAAGCAGTTTGGAAATCTCAATGTGAGGAAGTGGCTCGATAGTCTCCGGGATGCTGTTTACTGTGCTGAGGACTTGCTTGATGCTGTCCTCCTCAAAGCCACCACTCAAAAGAATGCAAGTTTTTCCTGGTGGTCCCCTAGCTTCTTCATCAACCAAGATAGAGATGACATGGTAGACAAGATTGAAGGGGTGGTTACAAGAATTGAGGATCTTGGAAAA…	MAGALVGGAFLSGFINVVFDRLLTKDAVNKVFGKKLGSDLVQRLKTALLGAEALVADAEMKQFGNLNVRKWLDSLRDAVYCAEDLLDAVLLKATTQKNASFSWWSPSFFINQDRDDMVDKIEGVVTRIEDLGKQKDFLGLEKILTGSSSWRTPSSSLVKGSVYGREDDKKALIKMLNDNNEHHLSVIAIVGIGGVGKTTLAQWLYNNEEFMKGFDLKAWVCVSEKFEVVETTRNVIKQIHGGTCSLDDFNSLHNALKEELSNKKFFIVLDDVWSDDGDKWSNFMTPFQQNGNKGSIVLLTTREENVASAVQNCQPYFLWELSEDYCWSVFAENASFPQSNGRAALEEIGRKIVKKCDGLPLAAETLGRLLRTKHDVEEWNKILMSHIWGFSLEKSKIIP…	REDDKKALIKMLNDNNEHHLSVIAIVGIGGVGKTTLAQWLYNNEEFMKGFDLKAWVCVSEKFEVVETTRNVIKQIHGGTCSLDDFNSLHNALKEELSNKKFFIVLDDVWSDDGDKWSNFMTPFQQNGNKGSIVLLTTREENVASAVQNCQPYFLWELSEDYCWSVFAENASFPQSNGRAALEEIGRKIVKKCDGLPLAAETLGRLLRTKHDVEEWNKILMSHIWGFSLEKSKIIPALLISYFHLSPHLKRCFVYCALFPKDYKFEKDKLILLWIAEDL	None	None
7T3716	12	2674244-2678211	0	0	1	0	0	0	1	None	ATGACCCACAACTATAATGATAATGATAATGTTCCTTTCTCTGAGGCTGCCAACTTGATCATTGGCAAGAAGCTTGGCCCTGACTTAGTTGAAAGACTAAGGATTTCTCTGCATGCTGCTGAAGCTTTGGTTGATGATGCTGAGTACAAGCAATTGGACAACCCTTCTGTGAAGGACTGGCTCAACAGTCTCAGGGATGCTGTTTATGTTGCTGATGACTTGCTGGATTCTGTCCTCACCAAAGAGGCTACTCGAAAGGAGGTACGTTCTTTCTGGCCTATTAGCTTCCTCAACCGAGATAGGGAGATAGTAGATAAGATGGAAGATGTGGTTAGAAGGATAAACTTTCTTGAAAAACAGAAAGATTTCCTTGGTCTTGAAAAGACTACCAAGAGGGAC…	MTHNYNDNDNVPFSEAANLIIGKKLGPDLVERLRISLHAAEALVDDAEYKQLDNPSVKDWLNSLRDAVYVADDLLDSVLTKEATRKEVRSFWPISFLNRDREIVDKMEDVVRRINFLEKQKDFLGLEKTTKRDFLSWRIPSTSLVEGNIFGREKEQDEIIKIINDNSEHQLSVIPIVGIGGVGKTTLAQWLYNNDKLMEGFQVKEWVCISEHFDIAQVTKNLIGQNAPCIDDFNSLQLELKEKLSAKKFFIVLDDVWSDDGDVWKKFKTPFHYGDKGSTILVTTRVKEVASVVQTCPPYVLSELSEDCCWSVFANNACFPESNGSPTLEEIGRKIVKKCKGLPLAVETLGRMLRTKHNVKEWEDVLISDIWEFSVKNSKIIPALLISYFHLPAHLKRCF…	EKEQDEIIKIINDNSEHQLSVIPIVGIGGVGKTTLAQWLYNNDKLMEGFQVKEWVCISEHFDIAQVTKNLIGQNAPCIDDFNSLQLELKEKLSAKKFFIVLDDVWSDDGDVWKKFKTPFHYGDKGSTILVTTRVKEVASVVQTCPPYVLSELSEDCCWSVFANNACFPESNGSPTLEEIGRKIVKKCKGLPLAVETLGRMLRTKHNVKEWEDVLISDIWEFSVKNSKIIPALLISYFHLPAHLKRCFVHCSLYPKDYYFDKAELILLWMAEDLL	None	None
7Y2UCU	13	12177527-12180289	0	1	1	0	0	0	0	None	ATGGCAGATAGTGTGATTTCCTTTGTCCTGGACAACTTGTCCAAATTGCTAGCACGTGAAGCCAATCTGCTATGTGGCGTGGATGAAAGGGTTAGATCCCTTGAAAGTGAGCTCAGCTTCATAAACGTGCACCTCAAAACATCTGAAGGGAAAACCAAGAAAGAAATTGACAAAGAAGTTTTTCGTCAGATTAGAGATGTTGCGCACGAAGCTGAGGATGTCATCGACACCTTTGTTGCCAATGTGGCTATGCACAGACGTCGAACCATGCTGGGGAAGATGCTCCATGGTTTTGAACATGGAAAGTTGCTCCGTGATGTGGCTGTGAAAATAGACAGCATAAAAGCCACTGTCAATGACATAAGAGACAACAAGATGAAGCTCAGCGATGTTTTTCAA…	MADSVISFVLDNLSKLLAREANLLCGVDERVRSLESELSFINVHLKTSEGKTKKEIDKEVFRQIRDVAHEAEDVIDTFVANVAMHRRRTMLGKMLHGFEHGKLLRDVAVKIDSIKATVNDIRDNKMKLSDVFQQEGESSSAREDEEKVLLLHKRRRNVEEHDVVGFVGESKAVIQLLKEESSQSNVVSIIGMGGLGKTTLSRKVYNSDQMKSYFNCRAWVFVSNDCRVKELLLGLIKCLMPNAESELGKKKKGKKQKRGIQKPGDLSSLGVDELKLMVRNFLSMKKYLVVLDDLWKTQDWDDVKDAFPNDKNGSKILITSRLKEVASHTSPYYPPYYLQLLGDHESWELFSRKVFRGEECPSDIEHLGKQMVKSCGGLPLSIVVLGGLLANKGKSYKEW…	KAVIQLLKEESSQSNVVSIIGMGGLGKTTLSRKVYNSDQMKSYFNCRAWVFVSNDCRVKELLLGLIKCLMPNAESELGKKKKGKKQKRGIQKPGDLSSLGVDELKLMVRNFLSMKKYLVVLDDLWKTQDWDDVKDAFPNDKNGSKILITSRLKEVASHTSPYYPPYYLQLLGDHESWELFSRKVFRGEECPSDIEHLGKQMVKSCGGLPLSIVVLGGLLANKGKSYKEWSKVVGHVNWYLTQDETQVKDIVLKLSYHNLPSRLKPCFLYFGIYPEDFEISVRPLLEKWVAEGFIQQ	None	None
7ZF7Q1	12	2846017-2849667	0	0	1	0	0	1	1	None	ATGGCTGGTGCAGTTGTTGGTGGAGCTTTCCTCTCTGGCTTCATTAACATTGTCATTAACAAGTTCCTTACAGAGGATGTGGCCAACAAGGTGTTTGGCAAGAAGCTTGGCCCTGACTTGGTTGAAAGGCTGAAGACTGCTCTGTTGGGTGCTGAAGCTCTTGTTGCTGATGCTGAGTTGAAGCAGTTTGGTAATCTCAATGTGAGGAAGTGGCTTGATAGTCTCCGGGATGCTGTTTACTGTGCTGAGGACTTACTCGCCACTGTCCTCACCAAAGCCGCCACTAAAAAGGAGGAAAGTTCTTCCTGGTGGTCCCCGACCTTCTTCATCAACCGAGATAAAGATGACATGGTAGACAAGATGGTAGGGGTGGTTAGAAGAATTGAGGATCTTGGAAAA…	MAGAVVGGAFLSGFINIVINKFLTEDVANKVFGKKLGPDLVERLKTALLGAEALVADAELKQFGNLNVRKWLDSLRDAVYCAEDLLATVLTKAATKKEESSSWWSPTFFINRDKDDMVDKMVGVVRRIEDLGKQKDFLGLEKIPTGSSSWRTPSSSLVRGTVYGREDDKKALIKMLNDNNEHHLSVIAIVGIGGVGKTTLAQWLYNNEEFMKGFDLKAWVCVSEKFEVVETTRNVIKQIHGGTCSLDDFNSLQNALKEEFSNKKFFIVLDDVWSDDGDKWSNFMTPFQQNGNKGSIVLLTTREENVASAVQNCQPYFLWELSEDYCWSVFAENASFPQSNGRAALEEIGRKIVKKCDGLPLAAETLGRLLRTKHDVEEWNKILMSHIWGFSLEKSKIIP…	REDDKKALIKMLNDNNEHHLSVIAIVGIGGVGKTTLAQWLYNNEEFMKGFDLKAWVCVSEKFEVVETTRNVIKQIHGGTCSLDDFNSLQNALKEEFSNKKFFIVLDDVWSDDGDKWSNFMTPFQQNGNKGSIVLLTTREENVASAVQNCQPYFLWELSEDYCWSVFAENASFPQSNGRAALEEIGRKIVKKCDGLPLAAETLGRLLRTKHDVEEWNKILMSHIWGFSLEKSKIIPALLISYFHLPPYLKRCFVYCALYPKDYEFEKDKLILLWIAEDL	None	None
81Z5PH	3	6184325-6189935	0	0	1	0	0	0	1	None	ATGCATTCTTCTCTACAAGAGTTAGAAAAGCTTCTACTTTTGGACTCAGAGAATTATGTTCGAGTTGTAGGGATTTGTGGAATGGGCGGCATAGGAAAGTCAACTCTTGCCACCATTTTATATGAAAAAATCTCTCATCAATATGATGCTTCATGTTTTGTGGATGATGTAAGTAGAATTTACGGAGGTTATGGTCCACTTGGTGTACAAAAGCAACTTCTTTGTCAAGCTTTCATGGAAGAAAATTTTTCGACATTAAATCTTTCATTGGCAAATAATCTGATTCAAACTAGGTTACGCCGTAGAAAGGTTCTGATAGTTCTTGATAATGTTGATGAGAGGATTCAATTGGAGAAGTTGGCTATAAAACGGAAAAGGCTAGGTAGAGGGAGTAGAATA…	MHSSLQELEKLLLLDSENYVRVVGICGMGGIGKSTLATILYEKISHQYDASCFVDDVSRIYGGYGPLGVQKQLLCQAFMEENFSTLNLSLANNLIQTRLRRRKVLIVLDNVDERIQLEKLAIKRKRLGRGSRIIIVSRDEHLLREHGVDEVFKVPFLNDENALQLFCRTAFKCNHIAKDYESLTDSALEYANGLPLAIKVLGSYLFGRNVSEWSSALVKLKEKPTKDIMDVLRISFDALDDMEKEIFLDISCFFLNGRDRGKYVKDILRIRGFHPDIGIRILIDKSLLIQRESWIEMHDLLRELGRSIVREKSPHEPRKWSRLWNQKDLSNVLRENKDLPNLTHIALKGSDNLVKIPNLSQAPNLEELNLEGCVKLVHLDPSVGSLQKLRFLNLKCCKS…	LLDSENYVRVVGICGMGGIGKSTLATILYEKISHQYDASCFVDDVSRIYGGYGPLGVQKQLLCQAFMEENFSTLNLSLANNLIQTRLRRRKVLIVLDNVDERIQLEKLAIKRKRLGRGSRIIIVSRDEHLLREHGVDEVFKVPFLNDENALQLFCRTAFKCNHIAKDYESLTDSALEYANGLPLAIKVLGSYLFGRNVSEWSSALVKLKEKPTKDIMDVLRISFDALDDMEKEIFLDISCFF	None	None
82EEBY	5	90354270-90358951	1	0	1	0	1	0	1	None	ATGGATTTGAGCTCTAAATCCTACAAATGGAAGTATGATGTATTCTTGAGCTTTAGAGGGGATGATACACGTAGGAGTTTCACAAGCCATCTTTATCATTCTCTTTGCCAAAAGGGTGTCAATACTTTCATAGACTACAAGGATCTCATAAAGGGAGAGCAGATAACACCTTCACTTCTTAGGGCTATTGAAGCCTCAAGGATCTCAGTCCTTGTATTATCTGAAAACTATGCATCTTCCACTTCTTGCTTGGATGAACTCCTTAAGATCATTGAGTGCAAGGACACTAAGGGTCAGCTGGTTTTGCCGGTCTTTTATGGTGTGAATCCATCTCAAGTAAGAGAACAGAAGGGAAGTTTTGCAGAAGATTTGGCCAAACATGAAGACAAGTTCAGGGAT…	MDLSSKSYKWKYDVFLSFRGDDTRRSFTSHLYHSLCQKGVNTFIDYKDLIKGEQITPSLLRAIEASRISVLVLSENYASSTSCLDELLKIIECKDTKGQLVLPVFYGVNPSQVREQKGSFAEDLAKHEDKFRDDVNKVKRWRAALCEASTLSGWHMGDGQESKFVQRIVEEILSKLNRTPFNVAKHPVGLDSPIEDIKTLLDTGSDDVQAIGIYGIGGIGKTTLAKAVYNHIANQFEGSAFIANVREISSQRSGLVQLQEALLSEILNHRYCKVGNKDRGINMIKNRLCSKKVLIVVDDADSLEQLESLIGEYSWFGSGSRIIITTRDEHLLVAHNVETIYKVNELNHGHALELFSWFAFKNPCPPTNCEKLSSHILNYAKGLPLALTVLGSHLCGRGK…	PIEDIKTLLDTGSDDVQAIGIYGIGGIGKTTLAKAVYNHIANQFEGSAFIANVREISSQRSGLVQLQEALLSEILNHRYCKVGNKDRGINMIKNRLCSKKVLIVVDDADSLEQLESLIGEYSWFGSGSRIIITTRDEHLLVAHNVETIYKVNELNHGHALELFSWFAFKNPCPPTNCEKLSSHILNYAKGLPLALTVLGSHLCGRGKAEWISALAKLKKVPNKQIFEILKISFHGLEENEKAIFLDIACFFKGEDRQ	None	None
83LA0K	12	1862247-1868553	0	0	1	0	0	0	1	None	ATGGCTGGTGCAGTTGTTGGTGGAGCTTTTCTCTCGGGATTCATTAACATTGTCATTAACAAGTCCCTTAGAGAGGATGTGGTCAACTTGGTGTTGGGCAAGAAGCTTGGCTCTGACTTAGTTGAAAGGCTGAAGATTTCTCTGTTCGCTGCTGAAGCTGTGCTTGATGATGCTGAGTACAAGCAACTGGGCGACGATCGTGTGAGGGATTGGCTCAACTGTCTCAGGGATGCTGTTTATGACGCTGATGACTTTCTGGACGCTGTCCTCACCAAAGCTGCCACTCAAAAGGAGGTACGTTCATTCTTGCCTGGTTTCTTCCTCAACCGACATAGGAAGATGGCAGATAACATGGAAGGGGTGGTTGCAAGAATAGAATTTCTTGTAAACCAAAAAGAT…	MAGAVVGGAFLSGFINIVINKSLREDVVNLVLGKKLGSDLVERLKISLFAAEAVLDDAEYKQLGDDRVRDWLNCLRDAVYDADDFLDAVLTKAATQKEVRSFLPGFFLNRHRKMADNMEGVVARIEFLVNQKDNLGLQKSTKDNNLSSSSSSWRETTCLMEGNIYGRENDQQALIKIINDKSESQLSVIPIVGMGGVGKTTLAKWAYSVVEGFDLKAWVCISETFDVDEITKKTIEEITKTTCSLGSLNLLQNELQKILSGKKFFIVLDDVWSEDANKWKQFITPFQCGAKGSTILLTTRNQEVASVVQTCPSCTLNELSEESCWLLFAANACFPESNRNPTLVDVGRQIVNKCKGLPLAVETLGRMLGGKDDVEEWKAVLRSAIWDFPMKNNYYFNKD…	LIKIINDKSESQLSVIPIVGMGGVGKTTLAKWAYSVVEGFDLKAWVCISETFDVDEITKKTIEEITKTTCSLGSLNLLQNELQKILSGKKFFIVLDDVWSEDANKWKQFITPFQCGAKGSTILLTTRNQEVASVVQTCPSCTLNELSEESCWLLFAANACFPESNRNPTLVDVGRQIVNKCKGLPLAVETLGRMLGGKDDVEEWKAVLRS	None	None
84QBSM	18	14257949-14264353	2	0	1	0	0	0	0	None	ATGAAGCCAGACGAGACGGCATCAGCTTCTGGTTATGCGAGTTGGTCATGGACGGTGGTGTGCCTTTTCATATCAGGTATAGTTGTTGGTTCATTCATAGCAGGCATGTTACTCAATTGGAAACCCTTACTCAGCAGCAAGTTCTGGGCTCTACTTGGTTACCAAGATGAGGCGTTGGTTATCACCGAGGGAAGTTCGTCTTCCCCGCGGGGTTACAAATATGATGTGTTTCTGAGTTTCAGAGGTTCTGATACCCGCCGTAGTTTTGTTGATTATCTTTACCGACGTCTCTTGGAAGAAGGTATTTTGGCCTTCAAAGACGAGAAGGAATTAAACAGAGGAGAAATCATTTCATCAAAGCTCCTGCAAACAATTAAAGATTCACGGATTTCTATCGTT…	MKPDETASASGYASWSWTVVCLFISGIVVGSFIAGMLLNWKPLLSSKFWALLGYQDEALVITEGSSSSPRGYKYDVFLSFRGSDTRRSFVDYLYRRLLEEGILAFKDEKELNRGEIISSKLLQTIKDSRISIVVFSRGYARSKWCLDELVAIVDCHKEMKQELLPVFYDVDPRDVRYQTGPYEDAFDSHRERFREEPDKIYKWKSAMTYLSNISGLILRDQATTEGIDKMIEAVLDRLVYKFQSSRFADKNPESPQGRPSSQEVNKYDVFLSLRRAHTPHTFIDHLYQYLNKRGFSTFRSDEVMSESQLRQALKNSKILIIVFTSDYADSRFCLDEMATIVDCHRELKQTIIPVFCGVDPSDVRRQAGPYQKAFISYTEEFKQDPLKVQQWREAFKYIT…	EKLLKLEDDCILVVGIWGMGGSGKTTHALALYNRIFEKFEGACFIQDVSQVYRVGGATALQKQILCESLNVELSDIYNPLEISDLLRKLYRKKILIVLDGVDELRQLDLLAINRNMLGKGSRIIITTRNRHILDAYKVDFIHEISLLNNDEARELFLSACGIVDDQDYTRLIPRVLEYAHGLPLAIKVLGSFLQYRDVTFWEDTLDRLRREPSFEIMKTLQTSFDGLDDEDREIFLHIACFFHGKKVDFVK	None	None
87HZXN	2	98962135-98964665	0	0	1	0	0	0	1	None	ATGGTGCAGCAAAAATTTGATGTGAAGGCATGGGTTTGTGTTGGAGAGGAGGTATTTGACGTTCTTAAGGTGACAAAGGCATGTCTGTCATTCCCATCGTTGGCATGGGTTTGCAGTCCTTGTTACTCAAATGATTTAGATACAACTCAAAATCATTTGAAGAATGTGATAGCGGGGAAAAAATTCATAGTAGTTCTGGATGATGTATGGAGCAGCAATCGTGAGGGTTGGGAAAGTTTTCTAACTCCTTTTGAATGTGGAAGCCACGCAGGCAAGATTCTTGTAACAACCCGTCTTGATACGGTTGCTTCTATAGTGAAAACTAAACATAATGAAGCTCACAATTTGAGTTTGTTGGATGAAGAACAATGCTGGTCAGTGTTTGCAAATCGTGCATGG…	MVQQKFDVKAWVCVGEEVFDVLKVTKACLSFPSLAWVCSPCYSNDLDTTQNHLKNVIAGKKFIVVLDDVWSSNREGWESFLTPFECGSHAGKILVTTRLDTVASIVKTKHNEAHNLSLLDEEQCWSVFANRAWDPAKSRDRSTLEEIGRKIVKKCKGLPLAVQTLGGLLRGKDNEKDWNDVLNSEFWELSEEDSVILPALRISYFHLPSYLKRCFVYCSLYPKDFEFDRDELTLLWMAEDDENLMHGTIGELIHLRYLDLSYTSIVTLPESLSCLYNLQTLKLRNCRKLKKLPSKMQNLVNLRHLDDFLTDLDEMPRKMSKLKDLQFLSCYIAGKHEENGIGELRELTHLHGSLRIEKLENVKNSGEASNARMDEKIHLTTLYLSWSSFEESEDCDSQS…	VQQKFDVKAWVCVGEEVFDVLKVTKACLSFPSLAWVCSPCYSNDLDTTQNHLKNVIAGKKFIVVLDDVWSSNREGWESFLTPFECGSHAGKILVTTRLDTVASIVKTKHNEAHNLSLLDEEQCWSVFANRAWDPAKSRDRSTLEEIGRKIVKKCKGLPLAVQTLGGLLRGKDNEKDWNDVLNSEFWELSEEDSVILPALRISYFHLPSYLKRCFVYCSLYPKDFEFDRDELTLLWMAE	None	None
87PIUS	17	5941993-5943973	0	0	1	0	0	0	0	None	ATGGGTGGAATAGGAAAAACTGCTCTAGCTCAACTGGTTTACAGTGATGCCAAAGTAGTGGGAAAATTTGACACTAGAGTATGGCCTTATGGCCTTACAAGAACTAGACTAGAGAAAATAACTTGTAGTTCTTATAAGAAGGATGATTTTGATTCACTTCAAACTCATCTGAAACAAAAGTTGATAGGAAAAATATTCTTAATTGTTCTAGATGATGTCTGGCATGATCAACAAGACATTTGGGAGGATCTTCTAAAACCTTATCGCTACGGCAATCACGGAAGTAAAATCCTTTTGACAACCGTAGTTGCTTCTGTGGTTGCAACTACCGATCTACATTACCAACTGAGTTTGTTGTCTAATGAAGATTGCTGGTTAGTATTTTCAAAACACGCAAGT…	MGGIGKTALAQLVYSDAKVVGKFDTRVWPYGLTRTRLEKITCSSYKKDDFDSLQTHLKQKLIGKIFLIVLDDVWHDQQDIWEDLLKPYRYGNHGSKILLTTVVASVVATTDLHYQLSLLSNEDCWLVFSKHASLSADSMMNPTLEKVGKDIVKKCDGLPLAVQALGGLLRGNSEVKSWNHILKNEIWKSSNDKIKIVPALRVSYYYLPSCLKKCFVYCSIYPESCEFDKDELILLWMAESLLQPVGEKTLEEVGDEYFDELFVRSFFQPHSTNDKTFVMHDLVHDLAMIYAGEFCFRAEEHENAVEIDIKARHLSHNATGNYPISKLLGVCDRVEHTRTFLEINLSPNIPFDMENTPCILLSKLKRLRALSFKCFPLESLPDSIGELIHLRYLDLSGTY…	MGGIGKTALAQLVYSDAKVVGKFDTRVWPYGLTRTRLEKITCSSYKKDDFDSLQTHLKQKLIGKIFLIVLDDVWHDQQDIWEDLLKPYRYGNHGSKILLTTVVASVVATTDLHYQLSLLSNEDCWLVFSKHASLSADSMMNPTLEKVGKDIVKKCDGLPLAVQALGGLLRGNSEVKSWNHILKNEIWKSSNDKIKIVPALRVSYYYLPSCLKKCFVYCSIYPESCEFDKDELILLWMAESLLQP	None	None
88IWPW	9	6314057-6323807	1	0	1	0	0	0	0	None	ATGGCCTTTTCTGATGTTTATTCTCCTCCTACACCTCCACCTCCACCTCTCACGAAATACGATGTTTTTATCAGCTTCAACGGTAAAGACACTCGTAATGGCTTCACCAGCCACCTTCACTCTGCTCTGTGCAGAAACCAGATCGAAACATTCATAGATTATAGAATTGAGAAAGGTGGTGAGATCTGGGAAGAACTCGTGCAAGCCATAAGAGACTCGTCGGTGTATCTGGTCATCTTCTCAGAGCACTATGCGTCTTCAAAGTGGTGCTTGCGGGAGCTTGCTGAGATCATAGAACTCACAAACATGGTGGAAAAGGGACACCACCATATTATTCCTGTGTTCTACAGGATTGAACCCACGCATGTTCGGAAGCAGACGGGAAGCTACTACAGTGTG…	MAFSDVYSPPTPPPPPLTKYDVFISFNGKDTRNGFTSHLHSALCRNQIETFIDYRIEKGGEIWEELVQAIRDSSVYLVIFSEHYASSKWCLRELAEIIELTNMVEKGHHHIIPVFYRIEPTHVRKQTGSYYSVFAEYDRNLDYRLVRQWRKALFHAANISGFEYNHHHSRTESDLIEGIVQMIVRKLDQKYTSELRSPFIHDQNYASIESVLINSQEVRTIGIWGMGGIGKTTIAAAIFQEFSPKYEGSCFLANVREESSRHGLNYIFNRLLSELLQEHVHITTPKIVSSAILRRLRRKKVFIVLDDVNTSELLENLLGVGQDYLGLGSKVIVTTRDKHVLLSRSVDHIHQVTEMNDENSLKLFSLNAFNRTHPPENEYWELSKRALAYARGNPLALKV…	IESVLINSQEVRTIGIWGMGGIGKTTIAAAIFQEFSPKYEGSCFLANVREESSRHGLNYIFNRLLSELLQEHVHITTPKIVSSAILRRLRRKKVFIVLDDVNTSELLENLLGVGQDYLGLGSKVIVTTRDKHVLLSRSVDHIHQVTEMNDENSLKLFSLNAFNRTHPPENEYWELSKRALAYARGNPLALKVLGSFLHSKSEKEWDNALTKLKRIPNADIQKVLRLSFNELDDTEKDIFLDIACFFKGEEKE	None	None
88X2TA	15	153955056-153972673	1	0	1	0	0	0	0	None	ATGGCTCTGCAATCCTCCACCTCCTCCTACTCTGAATGGAAATACGATGTGTTTATTAGTTTCAGAGGCCAAGATACTCGCTATAGTTTCACTGGCAACCTCTACAAGGCTCTTTGTGACAAAGGAATTCTCACCTTCTTTGATGATGGCGAGCTTCAAAGCGGAGAGGAAATAACACCTGCACTTCTCAAGGCAATTCAAGAGTCTAGGATTGCCATCGTTGTACTCTCTCCTAACTATGCTTCTTCTTCTTTTTGCTTAGACGAACTGGTCCATGTCCTTCACTGCATCAAGGGAAACCATCGCTTGGTTTTGCCTGTTTTCTATGAGGTGGATCCTTCTGATGTGCGCCATCTGAAAAACAGTTTTGGAGAAGCAATAGATAAGCATGAGAAGAGA…	MALQSSTSSYSEWKYDVFISFRGQDTRYSFTGNLYKALCDKGILTFFDDGELQSGEEITPALLKAIQESRIAIVVLSPNYASSSFCLDELVHVLHCIKGNHRLVLPVFYEVDPSDVRHLKNSFGEAIDKHEKRYKDHMNNKVDKWKKALHQVANLSGYHFKYGDGYEHMFIGNIVDNISKKIRRRSALPVADHPVGLDSPVSKVASLLDVESSAGVHMVGIYGIGGIGKTTLALAVYNLIADNFDGLCFLENVRENSNRHGIVHLQNILLSEILEKKKIKLSSSKQGTSEIQKRLCQIKVLLVLDDVDEQEQLKAIAGKPDWFGHGSRIIITTRDKHLLTLHDIGRTYAVQGLNAEGSLDLLQWKAFKTDIVNPRYENVLARAVTYASGLPLALEVIGF…	PVSKVASLLDVESSAGVHMVGIYGIGGIGKTTLALAVYNLIADNFDGLCFLENVRENSNRHGIVHLQNILLSEILEKKKIKLSSSKQGTSEIQKRLCQIKVLLVLDDVDEQEQLKAIAGKPDWFGHGSRIIITTRDKHLLTLHDIGRTYAVQGLNAEGSLDLLQWKAFKTDIVNPRYENVLARAVTYASGLPLALEVIGFNLFGKDLEQWKSAMDQYEKVLDNKIRKILQVSFDVLGEDVQSVFLDIACCFKGYKSVEVTA	None	None
8AR70J	16	148046797-148051213	0	0	1	0	0	0	1	None	ATGGCAGAAATAGCAGTAAACCTTGTTGTTGACAAACTAATCCCATTACTAAAAAATGAGGCAAAGTTGCTGAGTGGCGTGCGTGGCCAAATCGAAAGGATCAGCGACGATCTACGGCTGATGCGAGCGTATCTGAGGGATGTAGATGCAAAGGCGGAGATGGAGGCAGAGAACTCTGATCAGAGCAGAAAGGAGTGGGTTGCTCAAATCAGACACGTTTCCATCCACATTCAAGATGTGATCGACCTTTACTTGTACAAGGTGGCCAACAATGATGATGACGACCACCACAATCGACGCCGTGGACGGCGAAACGCCGTTGCTGGGGTTCTGTGCAAAATTTGTGACTTGCTCAAAAGTTGTGTAGGGCGCCATGAGATTGCATCTGAGATTGGCGAA…	MAEIAVNLVVDKLIPLLKNEAKLLSGVRGQIERISDDLRLMRAYLRDVDAKAEMEAENSDQSRKEWVAQIRHVSIHIQDVIDLYLYKVANNDDDDHHNRRRGRRNAVAGVLCKICDLLKSCVGRHEIASEIGEIRESINRLKDARQLYGDSKAAAESSGGRSSSPQRHYLRLRANFAEEEELVGIEHAKKELNNWLSEGGAARTVIAVVGEGGLGKTTLVRNVYKQEQQKHSFDCYGWVDVSRSLKGVQLFKALLRSFGDMKGSNVDNNLHALIEDTREYLKEKKYLIVLDDVWETELWGAVELALPKNNGMIMITTRDTGVADSCKVSAKVHTYPLEPLEPENALRLFHSKAFQSGSKNLCEELMKLSEEFTKKCDGVPLAIVAIASLLSTKKERVSD…	EHAKKELNNWLSEGGAARTVIAVVGEGGLGKTTLVRNVYKQEQQKHSFDCYGWVDVSRSLKGVQLFKALLRSFGDMKGSNVDNNLHALIEDTREYLKEKKYLIVLDDVWETELWGAVELALPKNNGMIMITTRDTGVADSCKVSAKVHTYPLEPLEPENALRLFHSKAFQSGSKNLCEELMKLSEEFTKKCDGVPLAIVAIASLLSTKKERVSDWKVVYNSLQSKLASDSHLKGYHQALSESYQDLSYHLKSCLLYFGLFPEQYAIKRARLINLWIAEGFVECR	None	None
8BMB32	20	11493892-11496300	0	0	1	0	0	0	1	None	ATGAAGGGCGTGGGGAAGACAGCACTGATGCAGAACCTAAATAACCATGATGTTGTTGCAGAGATCTTTGATATAGTCATATTTATTAGCCTCTCAGCTGATCACACAGATCACGAGCTTCAATGTAAAATAGCAAAGCGATTGAAGGTGGATACTGAAGTCATCAATGATCCCGAGGAAGTTGCGAGAATAATACATGAGGAGCTGCAAACTAAGAAGTATTTGCTGATTTTGGATGGGGCAGCGGATGAGATCAACTTGGGTCAGCTGGGAATACCATGTAATGACAATCACAGTAAGGTGATAATAACTGCTCAACATCGCCAAGTTTGTACCTTGAATGGAGCAGAAAGGATGATAGAGGTAGGCCTGTTATCCCGGGATGAGGCATGGAAGATG…	MKGVGKTALMQNLNNHDVVAEIFDIVIFISLSADHTDHELQCKIAKRLKVDTEVINDPEEVARIIHEELQTKKYLLILDGAADEINLGQLGIPCNDNHSKVIITAQHRQVCTLNGAERMIEVGLLSRDEAWKMFCNTVGPVIGLPDIPEIARRVCDKCSCLPLLIQKIARSFRLKKSASSWRVGLEDLEERWPDYENEGVSELYSFLTFCYDELKDENKQKCFLYASLYPANCKVYTDYLVECWAAQNFLGDINNTRKYQKARDRGQAILEHLTDVSLLDRGKQMIYVSMNDCMQQLALHISSKHPECSSYVQTREKLDDAQESLSWEKARWVSMIDTNLKNLPTNQDCSMLLMLLLQKNPDLSTIPQLFFKKHMRSLLVLDLYGTGIRWLPSSMSKLT…	MKGVGKTALMQNLNNHDVVAEIFDIVIFISLSADHTDHELQCKIAKRLKVDTEVINDPEEVARIIHEELQTKKYLLILDGAADEINLGQLGIPCNDNHSKVIITAQHRQVCTLNGAERMIEVGLLSRDEAWKMFCNTVGPVIGLPDIPEIARRVCDKCSCLPLLIQKIARSFRLKKSASSWRVGLEDLEERWPDYENEGVSELYSFLTFCYDELKDENKQKCFLYASLYPANCKVYTDYLVECWAAQNFL	None	None
8DH9PU	12	117738612-117743420	0	0	1	0	0	0	0	None	ATGGCTGCAACACTTGTAGGTGGAGCTGTTCTGTCTTCCATTTTTAATGTTGTTTTTGACAGGATGTCCTCACCTGAATTTGCCAACTGGATCAAAGGGAAGAAGCTTACCCAGAATCTGCTTGAAAGGTTGAAGACCAATCTTTATGCTGTTCAAGCCTTTCTTAATGATGCTGAGCAGAAGCAGATCAAGGAGAGAGCTGTCAAGGACTGGCTCGATAGTCTCAAAGATGCTATGTATGTTGCTGATGACTTGCTGGATGAAGTCTTCACCAAAGCTGCCACTCAGAAGGATCCAGGTACCTTCTTCTCTCGTTTTCTCAATTTGCAAGATAGGGAGATAGCAAACAGGACGGAGGAAATAATTGATAGGATAGAGTCTATTGTGAAGCAAAAAGAC…	MAATLVGGAVLSSIFNVVFDRMSSPEFANWIKGKKLTQNLLERLKTNLYAVQAFLNDAEQKQIKERAVKDWLDSLKDAMYVADDLLDEVFTKAATQKDPGTFFSRFLNLQDREIANRTEEIIDRIESIVKQKDTLGLREIPKENMSWRITTSLVERSNIYGREEDKEAIVKLLLDIDDTGDGDISVISIVGMGGIGKTTLAQLIYNDDKVKENFVFRCWVCVSEEFDVIKVTKTIVEAITESPCKLNDLNLLQHELKKSLSKGKFFVVLDDAWEGNYGSWNRLLKPFQNGVKGSKILITTRSTKVASAAQTISSRELSLLSDEDCWLIFSKHARLSTYSMENPILEKIGRDIVKKCRGLPLAAQALGGLLHGNSDVEHWNRILKSEIWELSEDESELIP…	EEDKEAIVKLLLDIDDTGDGDISVISIVGMGGIGKTTLAQLIYNDDKVKENFVFRCWVCVSEEFDVIKVTKTIVEAITESPCKLNDLNLLQHELKKSLSKGKFFVVLDDAWEGNYGSWNRLLKPFQNGVKGSKILITTRSTKVASAAQTISSRELSLLSDEDCWLIFSKHARLSTYSMENPILEKIGRDIVKKCRGLPLAAQALGGLLHGNSDVEHWNRILKSEIWELSEDESELIPALRISYYYLPSCLKDCFVYCSLYPKDYEFDKDELILLWMAQNFLQP	None	None
8HC6C5	15	2181782-2186562	0	1	1	0	0	0	1	None	ATGGCAACTGATGCTTTGCTTGGAATTCTCATTGGAAACTTGAACACTTTTGTCCAGAATGAGATTGCAGCACTTTCCGGTGTTGACTCGCAGATCCAAGACCTGTCTGAAAATCTCAGTGCAATCCGTGCGTTATTCCAAGATGCTGCAGAGGAGCAATTTACAAGCCATGGCATGAAGGACTGGCTGAATAAGCTTTCGGATGCCATGCACGTGCTGGAAGATATCTTGGAAGAATGTTCAATGGAATCCAACCGACTTCAAAGTGAAGGGTGGTTAGCCCGCTTCCATCCCAAGACTATTTTGTTTCGTCATGCTATCAGCAAGAGGATGAAAGACATGGTCAAGAGGTTCCAGCTTATAGATGATGATAGGAGAAGGTTTCAGCTGCCTCTGGGA…	MATDALLGILIGNLNTFVQNEIAALSGVDSQIQDLSENLSAIRALFQDAAEEQFTSHGMKDWLNKLSDAMHVLEDILEECSMESNRLQSEGWLARFHPKTILFRHAISKRMKDMVKRFQLIDDDRRRFQLPLGVRQRQQEDDDLRQTSSAITEHQMYGRDQDKHKIVDFLTEHASSIDGLSVYPIVGMGGLGKTTLARWVFNDDRVKQHFDLRIWVCVSTNFNMMKILQSIIESSTGVNPNLSSLEAMQNKVQQVLLDKRCLLVLDDVWENYKWEDLKSVLNSRGSETKGVSILVTTRDQIVASAMETCPTQSHHLQPLPKDDNWSLFTHYAFDPNKEQPAKLVEIGKEIVRRCVGNPLASKVVGSLLRNKKEEKQWLNVLESKFWDIDAVMGALRLSY…	DQDKHKIVDFLTEHASSIDGLSVYPIVGMGGLGKTTLARWVFNDDRVKQHFDLRIWVCVSTNFNMMKILQSIIESSTGVNPNLSSLEAMQNKVQQVLLDKRCLLVLDDVWENYKWEDLKSVLNSRGSETKGVSILVTTRDQIVASAMETCPTQSHHLQPLPKDDNWSLFTHYAFDPNKEQPAKLVEIGKEIVRRCVGNPLASKVVGSLLRNKKEEKQWLNVLESKFWDIDAVMGALRLSYFHLKPSARQCFCFCALYPEDFRISKEQLIHLWMANGLIKS	None	None
8HLD5E	12	2752265-2757090	0	0	1	0	0	0	1	None	ATGGCTGGTGCACTTGTTGGGGGAGCTTTGCTCTCTGGCTTCATTAACGTTGTCTTTGACAGGTTCATTACAACGGATGCAGTCAACCTGGTCTTGGGCAAGAAGCTTGGTCCTGACTTGGTTGAAAGGCTGAAGATTTCTCTGCTTGCTGCTGAAGCTCTGGTTGGTGATGCCGAGTACAAGCAATTGGACAACCCTTCTGTGAGGGAGTGGCTTAACAGTCTGAGGGATGCTGTTTATGTGGCTGATGACTTGCTGGACGCTGTCCTCACCAAAGCTGCCACTCGAAAGGAGGTACGTTCTTTCTGGCCTGTTAGCTTCCTCGACCGGGATAGGAAGATTGTAGATAAGATGGAAGGGGTGGTTAGAAGAATAGAATTTCTTGTAAAACAAAAAGAT…	MAGALVGGALLSGFINVVFDRFITTDAVNLVLGKKLGPDLVERLKISLLAAEALVGDAEYKQLDNPSVREWLNSLRDAVYVADDLLDAVLTKAATRKEVRSFWPVSFLDRDRKIVDKMEGVVRRIEFLVKQKDLLGLEKSSYRNFSSWRIPSTSLVEGNILGREKDQQEIIKILNDNREHQLSVIPIVGIGGVGKTTLAQWLYNNDKLMEGFQVKKWVCVSEDFNIVQVTKNIIGQTAGNTDDFNSLQLELKEKLSEKKFFIVLDDVWSDDGDVWKKFRTPFQYGVKGSTILVTTRVKEVASVVQTCPPYILSELSEDCCWSVFANNVCFPESNGNSKLEEIGRKIVKKCKGLPLAAETLGSLLRTKHDVKEWEAVLVSDIWEFSVKNSKIIPALLISY…	EKDQQEIIKILNDNREHQLSVIPIVGIGGVGKTTLAQWLYNNDKLMEGFQVKKWVCVSEDFNIVQVTKNIIGQTAGNTDDFNSLQLELKEKLSEKKFFIVLDDVWSDDGDVWKKFRTPFQYGVKGSTILVTTRVKEVASVVQTCPPYILSELSEDCCWSVFANNVCFPESNGNSKLEEIGRKIVKKCKGLPLAAETLGSLLRTKHDVKEWEAVLVSDIWEFSVKNSKIIPALLISYFHLPAHLKRCFVYCSLYPKDHRFCKDELILLWMAEDLLR	None	None
8I61S0	14	141708397-141711939	0	0	1	0	0	0	0	None	ATGGTGGACACTGTTGTATCCTTTGTGCTAGACAACTTGTCGCGGGTGCTTGTTAGTGAAGTGACATTGCTTTCAGGTGTGAAGGATCAAATCAAACCCCTAAGTGAAGAACTTAAGTTCATGAACATTTTCATTAAGAGTTCTGAGGGAAAACACGATGATCCCGTGGTGAGAGAAGTGGTGAACCAGATCAGAGATGTAGCATACGAAGCTGAAGACGTGATAGACACCTATGTCGTCAATGTCAACAATCAAAGAAGCAGAAACATGTTGGGAAAGTTACTCCACAGCAAAGACCATGTGATGACGCTTCATGAGGTGAATGATCGGATTACCACCATCAAGAGAAGGATCGATGATATCTATGAAAACAAGTCTAAATATGGCATCCAACAAGGT…	MVDTVVSFVLDNLSRVLVSEVTLLSGVKDQIKPLSEELKFMNIFIKSSEGKHDDPVVREVVNQIRDVAYEAEDVIDTYVVNVNNQRSRNMLGKLLHSKDHVMTLHEVNDRITTIKRRIDDIYENKSKYGIQQGDFESHFRNKEFAEDSLLARRRDVEEEEVVGLVHDSDEVINHLGSRGDSSRKVVCILGMGGLGKTTLARKIYNSDKIKTMFQCRVWGFVSNDYRAEELLINLLKCLGLSVEECKDLNDQEKMKGEVRKRMSGKKYLLVLDDIWKTQVWDELQEAFPDDDKGSRILITTRVQDISHYTRATFTYKLPFLDETQSWELFCRKVFCKKNCPLELEPPGKEMASACKGLPLAIVVLAGMVAKKERSPREWHKIKNHVSWYLAQEEEYRIVT…	SDEVINHLGSRGDSSRKVVCILGMGGLGKTTLARKIYNSDKIKTMFQCRVWGFVSNDYRAEELLINLLKCLGLSVEECKDLNDQEKMKGEVRKRMSGKKYLLVLDDIWKTQVWDELQEAFPDDDKGSRILITTRVQDISHYTRATFTYKLPFLDETQSWELFCRKVFCKKNCPLELEPPGKEMASACKGLPLAIVVLAGMVAKKERSPREWHKIKNHVSWYLAQEEEYRIVTNILKLSYDDLPQTLKPCFLYLGVYPEDYEIHVRTLCQLWIAEGFIQKK	None	None
8IB5J3	10	116803842-116808091	0	0	1	0	0	0	1	None	ATGGCTGAACAAATCCCCTATGGTGTTGCTACTTCACTCATCAACAAGATTGCTTCACTCGCCTTTCGTGAAATCGGGAAGATCTATGGAGTCCTGGATGACCTTGAGAAGCTGAAGGACACTTTGGAATCCATCAAAGTCGTGCTTTCTGATGCTGAGCTCAAACAAGGCCAGAATGCTACTGTTGCCCACTGGATCAAAAGGTTCAAACAAGTGCTCTATGATGCTGATGACTTGCTTGATGATGTCTTCATCCAAGACTTGCGCCGCAAAAGAATGAGTCAGGTGCGTGGCTTCTTTTCCAAATCTGTGAATCCAGTTCTTTTCCGTGCTAAGTTAGCTCGTAAGATTGAGAATATTCGAAAGGAGTTTAATAATGTTGCTCAAGATATGTCTATG…	MAEQIPYGVATSLINKIASLAFREIGKIYGVLDDLEKLKDTLESIKVVLSDAELKQGQNATVAHWIKRFKQVLYDADDLLDDVFIQDLRRKRMSQVRGFFSKSVNPVLFRAKLARKIENIRKEFNNVAQDMSMLNLNPSSVILKQDECAWRETSSSVLQSEIVGREENKSDIVNLLKQTHPNQNISLIVVVGMGGLGKTALAQLVYNAAKDQNLFQKFMWVCVSEDFDVKTVLKKMLESLKKDAGGDSLEALHQNLREELNGQNYMLVLDDVWNEDHSKWSDLRTHLMCGGQGSKLLVTTRSTLVSQAMGIDEPYVLSGLTDEQSWTLLKNLTFGEDSSRMSSELQTFGEEIAKKCRGVPLAIKTIGGFLRIRVEEIDQWSSLLHGDIWRLCEEEKSIM…	ENKSDIVNLLKQTHPNQNISLIVVVGMGGLGKTALAQLVYNAAKDQNLFQKFMWVCVSEDFDVKTVLKKMLESLKKDAGGDSLEALHQNLREELNGQNYMLVLDDVWNEDHSKWSDLRTHLMCGGQGSKLLVTTRSTLVSQAMGIDEPYVLSGLTDEQSWTLLKNLTFGEDSSRMSSELQTFGEEIAKKCRGVPLAIKTIGGFLRIRVEEIDQWSSLLHGDIWRLCEEEKSIMPVLNLSYRNLRPELRQCFAYCCLYPKECFAYLASPIE	None	None
8LIU0E	12	2662012-2665677	0	0	1	0	0	0	0	None	ATGGCTGGAGTTCTTGGTGGAGCTTTTCTGTCTGGCTTCATTAATGTTGTCCTGGACAGGCTCATTTCTGCTGATGCTGTCAACTTGGTTGTGGGCAAGAAGCTTAGCCCTGACTTGGTTGAGAGACTGAAGAATGCTCTGACAGATGCTGGAGCTCTTGTTGATGATGCAGAGCTCAAGCAACTTGATAACCATGATGTGAAGGACTGGCTCAACTGTCTCCGAGATGCTCTTTACACTGCCGATGACTTGCTGGACCGCATCTGCACCAAAGCTGCAACTCAAAAGGGGGTACGCAATTTCTTGCCTAGCTTCTTGAATTCTGAAGACAGGAAGATGGTGAACGAGATAGAAAGGGTGGTTAGAAGGATAGAAGATCTTGAGAACCGCAAAGGAAAG…	MAGVLGGAFLSGFINVVLDRLISADAVNLVVGKKLSPDLVERLKNALTDAGALVDDAELKQLDNHDVKDWLNCLRDALYTADDLLDRICTKAATQKGVRNFLPSFLNSEDRKMVNEIERVVRRIEDLENRKGKLGLEKISTATFSWKTPSTSLEKGKVYGRGDDKKALIKMLNDNNEHHLSVISIVGMGGVGKTTLAQWMYNNAELMEGFDQKAWVCVSENFNIVETTRNIVKEISTNTQDLDSFNSIQDALKKGLSEKKFFIVLDDVWSNDHHQWKGFLAPFHYGVKGSTILLTTRKEDAGSVVQTNYHPHCLIPLSEDYCWSVFAANASFPESNGNPTLEGIGTSIARKCDGLPLAAETLGCLCRRHVAEEWEKISRSDIWGFSINDSKIIPALLVS…	DKKALIKMLNDNNEHHLSVISIVGMGGVGKTTLAQWMYNNAELMEGFDQKAWVCVSENFNIVETTRNIVKEISTNTQDLDSFNSIQDALKKGLSEKKFFIVLDDVWSNDHHQWKGFLAPFHYGVKGSTILLTTRKEDAGSVVQTNYHPHCLIPLSEDYCWSVFAANASFPESNGNPTLEGIGTSIARKCDGLPLAAETLGCLCRRHVAEEWEKISRSDIWGFSINDSKIIPALLVSYHQLPSYLKRCFVYCSLFPKDYPFEKDELILLWMAEDL	None	None
8Q22UV	15	153773277-153778296	1	0	1	0	0	0	0	None	ATGGCACTCCACTCTTCTTCCATAAGCTATGCATGGAAATACCACGTCTTCATTAGCTTCAGAGGCGAAGATACTCGTTACGGTTTTACTGGCTATCTTTATGAAGCTCTTTCTAATAAAGGAATCCACACCTTCATTGATGATGAGGATCTTCCAAAAGGAGATGAAATCACACCCTCACTTCTCAGCTCAATTCAAGAGTCTAGGATTGCCATCATTGTGCTCTCTCCTAACTATGCTTCTTCTTCTTTCTGCTTAGATGAGCTTGTCGAGATCCTTCACTCCGTCAAGGGAAATAATTGGTTGGTTTTGCCGGTTTTCTATAAGGTTGATCCTTCTGATGTGCGCCGTCAAACAAACAGTTTTGGAGAAGCAATGGCTAAACATGAGGAGACATTC…	MALHSSSISYAWKYHVFISFRGEDTRYGFTGYLYEALSNKGIHTFIDDEDLPKGDEITPSLLSSIQESRIAIIVLSPNYASSSFCLDELVEILHSVKGNNWLVLPVFYKVDPSDVRRQTNSFGEAMAKHEETFKNDLNKVKKWKEALHQVANLSGYHFKHGVGYEHKFIRIIVEEISRKIRRESLPVADYPVGLDSRVSEVISLLEIESNDAVHMVGIHGVGGIGKTTLALAVYNLIADHFEGVCFLESIRENSNKYGLVYLQNILLSQILGKEKVQIVGVRQGAPQIEQRLCRKKVLLVLDDVDEQEQLKAVAEKPERFGCGSRVIITTRDTHLLKLHRVERIYEVQGLNKKESIDLLTWKAFKIDTDLRGNNFTVLSESIQELRFLESVIVNDCKHL…	VSEVISLLEIESNDAVHMVGIHGVGGIGKTTLALAVYNLIADHFEGVCFLESIRENSNKYGLVYLQNILLSQILGKEKVQIVGVRQGAPQIEQRLCRKKVLLVLDDVDEQEQLKAVAEKPERFGCGSRVIITTRDTHLLKLHRVERIYEVQGLNKKESIDLLTWKAFKIDTDLRGNNFT	None	None
8QV3KX	13	9880196-9884040	0	0	1	0	0	1	0	None	ATGATCATTCAATGCCCAATCTCAATATTTGAAAGCTGCTTGCACATCTACAGGTATGAATTCGAGTTTATTCAAAAAATTGTAAGCAAGGCATTGACTCATATACCTCCAAGACAATTACTTACTGAGGATCGTATGATTGGATTGCAAACTCGAGTTGTAGAAGTGAAGTCACATCTATATTCTTGGTACAGGGTATTATCCAATGGCGAATCACCCAAAAGAAAGCACTACAACAACAATACCATGTTGGGGATTGTTGGAATTGGTGGGAGTGGAAAGACGACGCTTGCCAAAGCCTTGTACAACTCCATCTGCTACCGGTTTGAATGTGTTTGTTTTCTTCTCAATGTTAGAAAAATTTCAGATCAAGAAGAGGGCCTAGTACGTCTACAGCAA…	MIIQCPISIFESCLHIYRYEFEFIQKIVSKALTHIPPRQLLTEDRMIGLQTRVVEVKSHLYSWYRVLSNGESPKRKHYNNNTMLGIVGIGGSGKTTLAKALYNSICYRFECVCFLLNVRKISDQEEGLVRLQQTLLSKLLGEWEIKVHSVEEGISMIKEKLSKKRALIVLDDVDKIEQLKALAGECDWFSDTTRIVMTTRDKYLLTAHKVEKIYKMKLLSDPESLELLCWNAFKMTRPKENYEDLSNQAIHYAQGLPLALKVIGSNLINKNLEEWKSALDKYEKNPPKDIQSVLRVSYDSLEGNEKDIFLDIACFFNGKKWEYVKNVLDGCGMFTEDGIRILVDKSLLTISDGYLRMHDLIQNMGREIVKQEAPREVSDRSRLWFHEDVLELLPDDKEN…	NNNTMLGIVGIGGSGKTTLAKALYNSICYRFECVCFLLNVRKISDQEEGLVRLQQTLLSKLLGEWEIKVHSVEEGISMIKEKLSKKRALIVLDDVDKIEQLKALAGECDWFSDTTRIVMTTRDKYLLTAHKVEKIYKMKLLSDPESLELLCWNAFKMTRPKENYEDLSNQAIHYAQGLPLALKVIGSNLINKNLEEWKSALDKYEKNPPKDIQSVLRVSYDSLEGNEKDIFLDIACFFNGKKWEYVK	None	None
8TU2MJ	2	100134097-100138839	0	0	1	0	0	0	0	None	ATGGCTGCAGCACTTGTAGGTGGAGCTGTTCTGTCTTCCATTTTTAATGTTGTTTTTGACAGGATGTCGTCACCTGAAGTTGCCAAGTGGATCAAAGGGAAGAAGCTTACCCAGAATCTGCTTGAAAGGTTGAAGACCAGTCTTTATGCTGTTCAAGCCTTTCTCAATGATGCTGAGCAGAAGCAGATCAAGGAGAAAGCTGTCAAGGCCTGGCTCGATAGTCTCAAAGATACTATGTATGTTGCTGACGACTTGCTGGATGAAGTCTTCACCAAAGCTGCCACTAAGAAGCATCCAGAGTCTATTGTGAAGCAAAAAGAGACTCTTGGTCTTAGAGAGATTCCTAAGGAGAACATGTCATGGAGGATCACAACATCTCTCGTTGGAAGTTCTAATATA…	MAAALVGGAVLSSIFNVVFDRMSSPEVAKWIKGKKLTQNLLERLKTSLYAVQAFLNDAEQKQIKEKAVKAWLDSLKDTMYVADDLLDEVFTKAATKKHPESIVKQKETLGLREIPKENMSWRITTSLVGSSNIYGREADKEAIVKLLLDHDDTGDGDISVIPIVGMGGIGKTTLAQLIYNDDKMKGNFDFRGWVCVSEEFDVTKVTKTIIEAITKSPCNLNDLNLLQHELKEKLSTQKFFVVFDDAWNEDYEDWNRLLKPFQNGVKGSKILITTRSKKVASAAQTVSPHELSLLSDEDCWLVFSKHARLSTDSMENPTLRKVGKDIVKKCDGLPLAAQALGGLLRENSDVEYWNHILKSEIWKFSNDKIKVIPALRISYYYLPSCLKDCFVYCSLYPKD…	ADKEAIVKLLLDHDDTGDGDISVIPIVGMGGIGKTTLAQLIYNDDKMKGNFDFRGWVCVSEEFDVTKVTKTIIEAITKSPCNLNDLNLLQHELKEKLSTQKFFVVFDDAWNEDYEDWNRLLKPFQNGVKGSKILITTRSKKVASAAQTVSPHELSLLSDEDCWLVFSKHARLSTDSMENPTLRKVGKDIVKKCDGLPLAAQALGGLLRENSDVEYWNHILKSEIWKFSNDKIKVIPALRISYYYLPSCLKDCFVYCSLYPKDYEFDKDELILLWMAQNFLQP	None	None
8YM3XA	16	7970226-7972814	0	0	1	0	0	0	1	None	ATGGCTGAATCATTCATCTTCAGCATCGCTGAATCACTCACTGCCAAGCTCGCTTCTCGTGCATATGAAGAAGCGTCTCGGGTGGTTGGTGTCTATGATGACCTTCAAGACTTGAAAAGCAGTCTCTCATATGTGAAAGCTGTGCTGTTGGATGCTGAGCAGAAGCAGGAGCGGAGCCACGAGCTGCGGGAGTGGCTGAAGCAGATCAAACTCATCTTCTATGATGCTGAGAACGTGCTTGATCAAGTTGACTGCCAAACATTGCGCAAGCAAGTCGTCAGAGCCTATGGTACTCCTAAAGACAAGGTAGGTCGCTTCTTCTCGAGTTCTAATCCACTTGTGTTTCGCTGGAAGATTGCTCAGCAGATCAAAGATATTACGCAGAGATTAGACAGAGTT…	MAESFIFSIAESLTAKLASRAYEEASRVVGVYDDLQDLKSSLSYVKAVLLDAEQKQERSHELREWLKQIKLIFYDAENVLDQVDCQTLRKQVVRAYGTPKDKVGRFFSSSNPLVFRWKIAQQIKDITQRLDRVAANRDKFGLQTIAVDRRVVHRREMTYSHVIESDVIGRDHDKEKIIKLLMEPSLDNNDGSKHISVIPIVGIGGLGKTTLAKLVFNDKRVGESFPLKRWVSVSDDFNIKSLILKIINPLSDFASSTNAPGGQQNLIDLQIEQLQHRLRNMLEGRKFLLVLDDVWNEDRVKWVELQHLISVSAQGSKVIVTTRSQSIASMMGTVANSYHLKNLSPKDSLRLFVRWAFKEGEDGKHPDLIMIGREIVKKCKGVPLAVRTLGSSLFFKHEI…	DHDKEKIIKLLMEPSLDNNDGSKHISVIPIVGIGGLGKTTLAKLVFNDKRVGESFPLKRWVSVSDDFNIKSLILKIINPLSDFASSTNAPGGQQNLIDLQIEQLQHRLRNMLEGRKFLLVLDDVWNEDRVKWVELQHLISVSAQGSKVIVTTRSQSIASMMGTVANSYHLKNLSPKDSLRLFVRWAFKEGEDGKHPDLIMIGREIVKKCKGVPLAVRTLGSSLFFKHEIQEWEAMRDKEIWNLPQKEDDILPALKLSYDEMPSHLRQCFALLSLYPKNHAFNSFDVAPLWGAA	None	None
8YN2ZH	9	3875692-3880750	0	0	1	0	0	0	0	None	ATGGCTGCAAAACTTGAAGGAAATGACTCTGACCTGGAGTTGCTTGGAAGGTTGGTCGATTGCCTGTGTGATGTTGGACCTGTGCTTGACGATGCTGAGCTGAAGCAGTTCAGTGATGAAAGAGTGAAGAAGTGGCTTGTTGATCTCCAAGATGCTCTCTATATGGCTGATGACTTGCTTGATGAACTCTCCACCAAAGCCTCCACTGCTGCACCAAGGGATCCAGGTAACTCTAATGACTGGTCTCGCCCTGTTGATTCAATTATTGAAGATAGTGGTGTCAATGTCATTGAAAAAATAGTTGCCAAACTAGAGTCTGTTGTAGGACGAAAAGGTAAACTTCGTCTAAGAGAGAGTGCCAAGGTGGACTTCTCATCATGGAGAATTCCATCCACATCC…	MAAKLEGNDSDLELLGRLVDCLCDVGPVLDDAELKQFSDERVKKWLVDLQDALYMADDLLDELSTKASTAAPRDPGNSNDWSRPVDSIIEDSGVNVIEKIVAKLESVVGRKGKLRLRESAKVDFSSWRIPSTSLVISSDVFGRDEEKEKIIKLLLDDTCDAESRVTVIPIVGMGGIGKTTLAQLVYNDAKVVGKFDTRAWVCVAENSDPINVTRTIIGALNSSPCTMDNFDSLQTVLMKKLTGKTFLIVLDDVWDDRRDMWEDFLKPFWFGNNGSKILLTTRSENVASVFAANNLYHRLSLLSEEDCWSMFLKHSSISSSSKQYATLEPIGRKIVEKCKGLPLAVKTLGGLLRNKYNEVDWENTLECEIWELSEVDCKIVPALRVSYYYLPSHLKRCFV…	EEKEKIIKLLLDDTCDAESRVTVIPIVGMGGIGKTTLAQLVYNDAKVVGKFDTRAWVCVAENSDPINVTRTIIGALNSSPCTMDNFDSLQTVLMKKLTGKTFLIVLDDVWDDRRDMWEDFLKPFWFGNNGSKILLTTRSENVASVFAANNLYHRLSLLSEEDCWSMFLKHSSISSSSKQYATLEPIGRKIVEKCKGLPLAVKTLGGLLRNKYNEVDWENTLECEIWELSEVDCKIVPALRVSYYYLPSHLKRCFVYCSLYPKGYEFDKEELILLWMAEDLLRPK	None	None
936HGS	19	3079366-3082581	0	0	1	0	0	0	0	None	ATGGCTGAGGCCTTGCTTGAAGTTGTGCTGGAGAAATTGACCCCTTTGATCCTGAATGAATTTGCAGCCTTCTTTGGAATCAGGGGAAAGGCTGAAGAGATGTCACGCACTTTAGAACTCATCAAAGCTGTTCTTGATGATGCCGAACAGAAACAATGGTCTAATCGTCCTCTGAAGGTGTGGCTGCAGCAGCTTAAAGATGCAATGTATGTGCTGGATGATATCCTTGATCAGTTGCCTACTCAATCCTCTCAACTTGGGTGCTTAACTTCTTTGAACCCAAAGAAGGTGATGCATCGTCGTGAACTTGGACAGAAGTTGAATGAGATAACAGGGAGGTTGGATCGAATTGCTCAAGATAGGACCAACTTTGATCTTAGACAAGGTGTGAGGGAGATC…	MAEALLEVVLEKLTPLILNEFAAFFGIRGKAEEMSRTLELIKAVLDDAEQKQWSNRPLKVWLQQLKDAMYVLDDILDQLPTQSSQLGCLTSLNPKKVMHRRELGQKLNEITGRLDRIAQDRTNFDLRQGVREIPSESRQTSSTIAVPQVYGRVEDKRRVVEFLLSPSRSSEFLSVYPIVGFGGLGKTTLVQLVYNDPDVGNKFYLKIWVCVSENFTMDSILRSIVEAITNEKYELKALDVMEKKVKELLQSKKYLLVLDDVWKRSQEMELGLTQDKWDKLRSVLSCGSKGSSILVSTRDKDVATIMGTCQAHYLDRLSDDDCWSLFKLRAFGPDREERAELVTIGKEIVKKCGGSPLAALALGGAMHSRSTKNEWLEVQRSDLWSLPDGNDIMRVLRLS…	DKRRVVEFLLSPSRSSEFLSVYPIVGFGGLGKTTLVQLVYNDPDVGNKFYLKIWVCVSENFTMDSILRSIVEAITNEKYELKALDVMEKKVKELLQSKKYLLVLDDVWKRSQEMELGLTQDKWDKLRSVLSCGSKGSSILVSTRDKDVATIMGTCQAHYLDRLSDDDCWSLFKLRAFGPDREERAELVTIGKEIVKKCGGSPLAALALGGAMHSRSTKNEWLEVQRSDLWSLPDGNDIMRVLRLSYSCLTPTLKQCFAFCAVFPKDTEIKKQELIYLWMANGFISSR	None	None
957ZEW	3	26883201-26885714	0	0	1	0	0	0	0	None	ATGGTGGGAATTTATGAAGATCCTAAAATAGGCAAAAGTTACATAACAACATTTGCCTTTGAGCTATACTATAAGATCAAATATAAGTTCCAAGCGGCAGGTTTTCTTGTCAATGTTAGTAAACAGCTAATGAAAATCACCGATAATCTCTTGGAAAATCTCCAAAAGGAGCTTCTTTCTGATATGGATGTGGAGACCATGCAGGAATTGGAGCATAAAAAAATGCTTCTGGTTCTGGAAGGGGTTGATAATAAAGATCATTTGGAGTTGCTAGTGGGAATGGGAATAGGTGATTGGTTTGGTCGTGGTAGTAGGATCATCATAGCAACAGAAAACAGATATCTTTTTCGTTATTGTCCTCCTGTGATGAATGGTGTTAAGCTTGAGAAACATTGCATA…	MVGIYEDPKIGKSYITTFAFELYYKIKYKFQAAGFLVNVSKQLMKITDNLLENLQKELLSDMDVETMQELEHKKMLLVLEGVDNKDHLELLVGMGIGDWFGRGSRIIIATENRYLFRYCPPVMNGVKLEKHCIHEGELVKEKIVKEKNVVGFVKDFIDVINQLREEDSKGRNVVSIVGMGGSGKTTLARKIFDSKLVTELFPYRAWVIVSKDYRENEVFLSLHRSLMPSTTPIPNNEEVLKANVRKYLNRKRRKYLVVLDDVWDTQVWDKIKDYVLPDNNNGSRILVTTRNHQVANYARSKEPHHELSRLNEEESWELFCSYVFCGEECPPDLEPIGKSIAESCKGLPLAIKTTAGIVAKRERSQDAWQKIKNLIPYWRVAEDKDGKKMMEILKLSYDD…	DVINQLREEDSKGRNVVSIVGMGGSGKTTLARKIFDSKLVTELFPYRAWVIVSKDYRENEVFLSLHRSLMPSTTPIPNNEEVLKANVRKYLNRKRRKYLVVLDDVWDTQVWDKIKDYVLPDNNNGSRILVTTRNHQVANYARSKEPHHELSRLNEEESWELFCSYVFCGEECPPDLEPIGKSIAESCKGLPLAIKTTAGIVAKRERSQDAWQKIKNLIPYWRVAEDKDGKKMMEILKLSYDDLYEKMKPCFLYLGVFPEDEEIWVRDLIHLWIAEGFIEPIQ	None	None
98MC06	20	143029762-143040432	0	0	1	0	0	0	3	None	ATGGGGAGACCGAAAAATCCCATCTGGAATCAAGTTACTATAATAGCAGAGAGTGAGAAGGAGAGGAAGTGGTTGTGCAATCGCTGTCGCAAGCAATATGCAGGAGGCGCTACAAGAATTAATGAGCATCTGGGAATTACAAAAGGGAAGGGGAATATCACTTTATGTCCTCGTCGTCACGACCTTCTTGCTAATGAAGGAGTAAACAATTCTATGTTGCCTGGTTCAAGTAATCAAATGGAAGCTCCAAATGAATTTGGTTTAAACAATGGTGTGTTGCCTGCTTCAAGTAATCAATTGGAAGATTCAAATGGATTGGATTCATTAACAGGGTTTGAACTTGCGGATCCTATGAATTCCTACCATGAAAAGGCTGAAGGTCATCGTAATATGATATCT…	MGRPKNPIWNQVTIIAESEKERKWLCNRCRKQYAGGATRINEHLGITKGKGNITLCPRRHDLLANEGVNNSMLPGSSNQMEAPNEFGLNNGVLPASSNQLEDSNGLDSLTGFELADPMNSYHEKAEGHRNMISACFDGPIDQNDVAGPSNMVEGLPHSDEVLEGGSSGFETDIEDEVLESGSSGFETDIEDEVLEELRELVDELTGWEEEVKEELQWLEYCGKKKREREEADDWLKKAEDFKKEARGIIDSFPRDALQDLQMKTDNLRCRLNLLENATPVCCDDDIHMDAYFTKMRKLLRNDNVFFISVCGMGGVGKTWLVTHFRNQIRRNKSFNFENVFWVTVSQDFSILKLQNSIAKRIGEKLDDDDEITDRAEILSSALEKIDRSVLILDDVWNYI…	RKLLRNDNVFFISVCGMGGVGKTWLVTHFRNQIRRNKSFNFENVFWVTVSQDFSILKLQNSIAKRIGEKLDDDDEITDRAEILSSALEKIDRSVLILDDVWNYIDLQKIGIPLRINGIKLILTSRLKHVFRQMDCPTSNVIEMEPLSVEEQEWELFLLNLGCDGRPASLSGEVENTVKSVVKMCEGLPLGITVMARLMKGVNDDINIWKHALSKLEDSSMGEDMEEEVIKVLKRSYDQLADKTIQNCFLQHALYSEVS	None	None
9AG3RK	9	34535332-34538121	1	0	1	0	0	0	0	None	ATGAGATTATTCATCTTCCCTGGTAACGGTCCTGATTCTGCGTCCACCCAACCTTTCCCAGCTAAACTAAAATCCAAAGTCAACGGTGGTACTGTTTTTCCTCTACAAATTACACGGGTGAAGTTCCAAGATCTCCCACCGGTTAACAATTTTAATACCTCAGACCGGGTGTTGGATTTGGATCCAAAAGTGAATCGACCGGTCGAAGATTCCGGTTCTTCCCGTTTGAATAGTCCGTTACCTGCTTTACAATATGATGATTTCATTAGCATCAGAGGTGAGGATACACGCGCAAGCTTCACTTCCCATCTTTTCAAAGCCATGTCCCGAAAGCAGATAGTTACATACACTGATGACTTGCTTCACGAAAGAGATTCGATCACGTTCTTCCTCCTCAGA…	MRLFIFPGNGPDSASTQPFPAKLKSKVNGGTVFPLQITRVKFQDLPPVNNFNTSDRVLDLDPKVNRPVEDSGSSRLNSPLPALQYDDFISIRGEDTRASFTSHLFKAMSRKQIVTYTDDLLHERDSITFFLLRAIEESCLLLVVFSGNYASSKWCLQELVKIMECKKEFGRLVIPVFYNVDPSHVRYQLGSYSETFKKHWQNNKKAEVQKEALTAAANLEGLDSRSYRAKIEFIQNIVKDPPNDSKNLVGISENLEKVESLLSESVEVRIIGICGIGSIGKTTLARLIFEKYSYTFEGSCFLENVRERSRNYGLTELRRRLYLELLQGKFWQNNTGKSTFVEDRVSKQRNFIVLDDVSSLEQLDYLVQKLQWCGAGSKIIITARDKNVLVPTVETMYEM…	NLEKVESLLSESVEVRIIGICGIGSIGKTTLARLIFEKYSYTFEGSCFLENVRERSRNYGLTELRRRLYLELLQGKFWQNNTGKSTFVEDRVSKQRNFIVLDDVSSLEQLDYLVQKLQWCGAGSKIIITARDKNVLVPTVETMYEMKILDSHESFKLFSLNAFNEDYPQIGYEELSWKAVGCCKGIPLALIALGSFLHSKSKTEWYSALQKLEKTPDPEIQNILRLSYAGLYEEAKQIFLDIACFFKR	None	None
9C08TH	2	100464362-100469133	0	0	1	0	0	0	0	None	ATGGCTGCAAAACTTGATGGTGGAGCTTATCTCACTTCTTTTGTTGATGCTATTTTAGACAAGTTGTCTTCAATACTTGAAGATGACTCTGTCCTCGACTCTGTCCTGGAATTGCTTGAAAGGTTGCAGAATAGTCTTTATGATGCTGGACCTGTTCTTGATGATGCTGAGCAGAAGCAGTTCACTGACAAGAGAGTCAAGAAGTGGCTTGTTGATCTCCAAGATGCTCTCTATTTTGCTGATGACTTGCTCGATGAACTCTCCACTAAGGCCGCCATCGCGGCCACTCAAGGTGATCCAGGTAACTCTTCTTCCTGGTCTCGTCATGTTGATTCATATATTGATGATAGTGGTGTCAACGTCATCGAAAAAATAGTTGGCAAACTAGAGTCTCTTGTA…	MAAKLDGGAYLTSFVDAILDKLSSILEDDSVLDSVLELLERLQNSLYDAGPVLDDAEQKQFTDKRVKKWLVDLQDALYFADDLLDELSTKAAIAATQGDPGNSSSWSRHVDSYIDDSGVNVIEKIVGKLESLVKRKAKLGLEKSAKLDTSWRIPSTSLVVSSDIFGRDKEKREIIKLLLDDSESPLTLIPIWGMGGIGKTALAQLVYSDAEVVGKFDTRAWVCVAENFNPISLTRTILEKITCSSYKRDDFDSLQTHLKQKLIGKTFLVVLDDVWHDQQDIWEDLLKPFRYGNHGSKILLTTRSEKVASVVATTDLHYQLSLLSNEDCWLVFSKHARLSADSMKNPTLQKVGKDIVKKCDGLPLAAQALGGLLRGNYEVKSWNHILKNEIWKSSNDKIK…	DKEKREIIKLLLDDSESPLTLIPIWGMGGIGKTALAQLVYSDAEVVGKFDTRAWVCVAENFNPISLTRTILEKITCSSYKRDDFDSLQTHLKQKLIGKTFLVVLDDVWHDQQDIWEDLLKPFRYGNHGSKILLTTRSEKVASVVATTDLHYQLSLLSNEDCWLVFSKHARLSADSMKNPTLQKVGKDIVKKCDGLPLAAQALGGLLRGNYEVKSWNHILKNEIWKSSNDKIKIVPALRVSYYYLPSCLKKCFVYCSIYPKSYEFDKDELILLWMAENLLQP	None	None
9CB462	12	2595549-2598047	0	2	1	0	0	0	0	None	ATGGCTGGAGTTGTTGTTGGTGGAGCTTTTCTGTCTGGCTTCATTAATGTTGTCCTGGACAGGCTCATTTCTGCTGATGCTGTCAACTTGGTTGTGGGCAAGAAGCTTAGCTCTGACTTGGTTGAGAGGCTGAGGAATGCTTTGACAGATGCTGGAGCTCTTGTTGATGATGCAGAGCTCAAGCAACTGGATAACCATGATGTGAAGGAGTGGCTCAACTGTCTCCGAGATGCTCTTTACACTGCTGATGACTTGCTGGACCGTGCCTGCACCAAAGCTGCAACTACAAAGGTCACTCTCTTGGGTAGAATCTTCAATTCTGAAGATAGGCAGATGGAGAATGAGATAGAAAGGGTGGTCAGAAGGATAGAAGATCTTGAGAAACGCAAAGGAAAGCTT…	MAGVVVGGAFLSGFINVVLDRLISADAVNLVVGKKLSSDLVERLRNALTDAGALVDDAELKQLDNHDVKEWLNCLRDALYTADDLLDRACTKAATTKVTLLGRIFNSEDRQMENEIERVVRRIEDLEKRKGKLGLEKISTASFSWKTPSTSLEKGKVYGREDDQKALIKMLNDNNENHLSVISIVGMGGVGKTTLAQWMYNNAELMEGFDRKAWVCVSEKFNIVETTKNIVKEISINTQDLDSFNSIQDALKKGLSEKKFFIVLDDVWSNDHHQWKDFLAPFQYGVKGSTILLTTRKEDVGSVVQTNYHPHYLIPLSEDCCWSVFAANASFPESNGNPTLEGIGKKIAKKCDGLPLAAETLGCLCRRHDAKEWEKILRSDIWGYSTNDSKIVPALLISY…	EDDQKALIKMLNDNNENHLSVISIVGMGGVGKTTLAQWMYNNAELMEGFDRKAWVCVSEKFNIVETTKNIVKEISINTQDLDSFNSIQDALKKGLSEKKFFIVLDDVWSNDHHQWKDFLAPFQYGVKGSTILLTTRKEDVGSVVQTNYHPHYLIPLSEDCCWSVFAANASFPESNGNPTLEGIGKKIAKKCDGLPLAAETLGCLCRRHDAKEWEKILRSDIWGYSTNDSKIVPALLISYFHLAAHLKRCFVYCALFPKDYVFNKDELILLWMAEDL	None	None
9CW5CQ	19	8198061-8200944	1	0	1	0	0	0	0	None	ATGGCTCACTCTGTTGCATGCTCATCTCTGGTCTCCCCCAAAAGGTACGATGTATTTATTAGCTTCCGAGGGGAGGACATCCGCACCGGCTTCACCAGCCATCTTCATAAGGCTCTTACCAACAAGGGAATCGAAACATTCATAGATTATCAACTTGAAAGAGGAGATGGCATTTGGGATTCACTTTGTAAAGCAATCGAAAACTCATACATATCGGTGGTCGTCTTTTCTAGACACTACGCTTCCTCAACATGGTGCTTGAAAGAACTGGTGAAAATAATGGAGTGCAGAAAACATCTAGGGCTGCTTGTTATTCCTGTGTTCTACAATACAGATCCATCACAGGTACGCTATCAGAGAGAGACTTATCAGGAAGCTTTTTCTGAACAGGAACGGAAT…	MAHSVACSSLVSPKRYDVFISFRGEDIRTGFTSHLHKALTNKGIETFIDYQLERGDGIWDSLCKAIENSYISVVVFSRHYASSTWCLKELVKIMECRKHLGLLVIPVFYNTDPSQVRYQRETYQEAFSEQERNLRNRNDESEERRWRAALAEATDLSGFDSQSRDESLLIKDIVKDVLQKLLEFGYSNTTKRLVGIEETRKHVELLLKNAQRIGIWGIGGIGKTTIAKVVTILTPHYDSVCFLENITEESKYGELAYLRGKLLEQLKQINPIGKVVGTKLTTRSLKKALIVLDGVDTLEQLEYLCEESKVLDDLPEDSRVIITTRNRCLLTNKVDEIYEVKALSPEESLKLFSLRAFREIHPKEGYEELSKRAVEYAGGIPFALNALGSYLSSSRSLDK…	KNAQRIGIWGIGGIGKTTIAKVVTILTPHYDSVCFLENITEESKYGELAYLRGKLLEQLKQINPIGKVVGTKLTTRSLKKALIVLDGVDTLEQLEYLCEESKVLDDLPEDSRVIITTRNRCLLTNKVDEIYEVKALSPEESLKLFSLRAFREIHPKEGYEELSKRAVEYAGGIPFALNALGSYLSSSRSLDKDFWESTMRKLENSPNVEIQEVLRELT	None	None
9D2PT6	15	1982228-1987653	0	0	1	0	0	1	1	None	ATGGCTGAGGCTGTTGTCACTGTTTTGCTGGAGAACTTGAGCTCTCTCTTTCAAAAGGAACTTGGATCAATCATTGGCGTGGATGAAGAACTGAAGAAACTTTCTAGCACTTTCACTGCCATCCGCGCTGTTCTTGCTGATGCTGAGATGAAGCAGTTTACTGATTTGGCAATCAAAGACTGGCTGCGCAAGGTGCAAGATGCTGCTCTGCTGTTGGATGACATCCTTGACGAGTTCTCCACACATGATCTTCAAAATCAGAATCAGCAACAAAAGGGTGGCTGGTTTAACAAGATACACGCTTCTTGCCATTCTTCTTTCGGTCTGAAAAATGCCATGTTTCGTAGAAGAATGGCTAATAAGATGAAAAGGATGAGGGAGACATTACAAAACATTGCT…	MAEAVVTVLLENLSSLFQKELGSIIGVDEELKKLSSTFTAIRAVLADAEMKQFTDLAIKDWLRKVQDAALLLDDILDEFSTHDLQNQNQQQKGGWFNKIHASCHSSFGLKNAMFRRRMANKMKRMRETLQNIAEERKMFHLCERIATTDKKAELMEWRQTSSVITQPEIYGREEDKERVVQALIQTCDTERAAVHTIVGLGGLGKTTLAQLVFNDDRITMHFDLKIWVCVSEDFSLKRMIKAILDSASVSVSGNLDIDPLQKKLQQALQGKRYLLVLDDIWSEDQEKWDRLKNSLVACGSKVGSSVLVTTRLTKVASIMGTLPPHDLSFLSDEDCWSLFKQRAFGLDEGENVELVAIGKEIVKKCKGLPLAAKSLGGLLRFKREEREWLYVKDNEIWNL…	REEDKERVVQALIQTCDTERAAVHTIVGLGGLGKTTLAQLVFNDDRITMHFDLKIWVCVSEDFSLKRMIKAILDSASVSVSGNLDIDPLQKKLQQALQGKRYLLVLDDIWSEDQEKWDRLKNSLVACGSKVGSSVLVTTRLTKVASIMGTLPPHDLSFLSDEDCWSLFKQRAFGLDEGENVELVAIGKEIVKKCKGLPLAAKSLGGLLRFKREEREWLYVKDNEIWNLPQDENSILPALRLSYLNLPLKSRQCFSFCAIFPKDAEIEKDELVHLWMANGFVSSE	None	None
9D80V8	12	112853982-112877923	0	1	1	0	0	1	0	None	ATGGGAAACCTTATGTGTAAACCGTTAGAGAAAGCTGTTGACTTACTCCTGGAAGCGAGTATTCGACAAATTGATTATATTATCAATTACGAAGATTATGTTGAGGGTCTAAAAGAACTCGACGGGAAACTTGAGCAGAATGAGCTAACAGTGAGGCAACTAGTTGATGCTGCAGAAAACAATGCAGAAGAAATCACACCTACTACTCAAGATTGGCGTAACAGGGTGGCGGCAAAGAGGGAAGAAAGTAAGGAGTTTCGCGATGACAGAACCCTCAAGTCCAAGACAAGTTGCTTTGCCGGGGGATGCTCTAGCGGGGCTCTCCCTTTTTTGTGGCACAGGCGTCAACTTGGCCGGAAAGCAAAGATATTGGCACCGGCAATCAAAGAGCTTAATGAT…	MGNLMCKPLEKAVDLLLEASIRQIDYIINYEDYVEGLKELDGKLEQNELTVRQLVDAAENNAEEITPTTQDWRNRVAAKREESKEFRDDRTLKSKTSCFAGGCSSGALPFLWHRRQLGRKAKILAPAIKELNDETPDSANISYRQAPTFEDRNPSGDDYLKFESRKGTIEKVMEQLKDSTVRIVGLHGPSGVGKTSLIQQIAKQAKGRFDKVAMATVKKDPDLQKVQQDIADHLGLTFGDEGQKGRAALLRKRLKKENTLVILDDLWDELDLNEIGIPFDNDDVSSHVMRQERTEGEEQTTTRGCKIFITSRYKEVLRNKMNVKEKSVVLVPELDIEETLTLFKKVVGLSNENPKFKPETLHKYCAGLPMAVILVGKSLQNKSESEWEGELERLKNQQE…	KGTIEKVMEQLKDSTVRIVGLHGPSGVGKTSLIQQIAKQAKGRFDKVAMATVKKDPDLQKVQQDIADHLGLTFGDEGQKGRAALLRKRLKKENTLVILDDLWDELDLNEIGIPFDNDDVSSHVMRQERTEGEEQTTTRGCKIFITSRYKEVLRNKMNVKEKSVVLVPELDIEETLTLFKKVVGLSNENPKFKPETLHKYCAGLPMAVILVGKSLQNKSESEWEGELERLKNQQESNEVQKYMEKHVMMGYDLLASEELKSTFLMCAQ	None	None
9LZ6WQ	15	32037034-32046360	1	0	1	0	0	0	0	None	ATGGCACTGAATGGTGGTTCCTCAGGAAGATCGAAATGGAAGTATCATATTTTCTTGAGTTTTAGAGGAGAAGACACCCGCCTAGGTTTCACTGACCACTTATACACAGCCTTGCAGAAGAGAAGCATTGATACTTTCAGAGACAATGAAGAGCTTCGAACAGGTGAATTTATCTCTCAACAGCTCCTTCATGCAATTGAGGATTCTCTCTGCGCAGTTGTTGTGTTATCCCCAAATTATGCCAACTCAGGATGGTGTTTAGATGAGCTCAAAAAGATCGTTGAAACAAAAGGAAGTTTTGGGATGATTGTTCCGGTCTTCTATGATGTGGATCCCTCCGATGTACGATACCAAAAGGGAAAGTTTGCAGAAGCTTTTGAGAAACACGAAGAAAGGTAT…	MALNGGSSGRSKWKYHIFLSFRGEDTRLGFTDHLYTALQKRSIDTFRDNEELRTGEFISQQLLHAIEDSLCAVVVLSPNYANSGWCLDELKKIVETKGSFGMIVPVFYDVDPSDVRYQKGKFAEAFEKHEERYREQKDKVQQWRDALTFVANLSGCTSQDRYESQLIDEIAEEVWTKVEPQLPTKDDDDLVAIESKVNDVRSCLSLESKGDVLFLGIWGMGGLGKTTLASVVCKRIRREFEDYCILRVGDVSKEGDLVNLQNQLLSHLKLRSRVIETLVQGRDNIRNLLYKKRILIVLDDVRTIEQLENLVGNKEWFGPGSRIVVTTRDKNLLSSHGAFKIYEMEVLNTDESLQLFHQEAFKGELPKEEYLELSKRFVSYTGGLPLALKVLGSNLRRRS…	ESKVNDVRSCLSLESKGDVLFLGIWGMGGLGKTTLASVVCKRIRREFEDYCILRVGDVSKEGDLVNLQNQLLSHLKLRSRVIETLVQGRDNIRNLLYKKRILIVLDDVRTIEQLENLVGNKEWFGPGSRIVVTTRDKNLLSSHGAFKIYEMEVLNTDESLQLFHQEAFKGELPKEEYLELSKRFVSYTGGLPLALKVLGSNLRRRSIDEWEDALDEIRKDPDGGIMNLLRISYDMLKEGYKTIFLDIACFFR	None	None
9PBB9R	8	45043461-45050101	1	0	1	0	0	0	0	None	ATGGCAAATGATGATGTATTTCTGAGTTTTAGAGGAGGAACACGCTACCGATTCACGGATCATCTCTATCATGCTTTGCGGCGAAATGGAATCGACACGTTCAGAGATGACGAGAATCTGAGGGTAGGGGATGAACTGAGACCTGTTCTTATGAACGCAATCGAGAATTGCAAAATGGCAATAGTGGTGCTGTGTGAGAACTACGCATCTTCGACGTGGTGCCTTGATGAGTTGGTCAAGATCGTTGACTGTCACGAAAAGCAAGGGAAGCAGGTTCTGCCAATTATTTACAGAATGAAACCTTCAGATGTGTGGGAACAGAAGGGTTCCTATGAGACAGCCATGGCTAAACATGAGGATAGATATGGAAAAGACTCTGAGAAGGTCAAAGCATGGCGA…	MANDDVFLSFRGGTRYRFTDHLYHALRRNGIDTFRDDENLRVGDELRPVLMNAIENCKMAIVVLCENYASSTWCLDELVKIVDCHEKQGKQVLPIIYRMKPSDVWEQKGSYETAMAKHEDRYGKDSEKVKAWRLALSKVNTLKLIKWLHCTENTYEPEFIKNIVRDTADRLPLPEPIQHVVGLDTCCEQVKSVLNIESNENICMLGIYGPGGIGKTTLARCLFDKIKRQFEASCFLGNVREKSESRGSLESLQKTVLYDMGEETITDLGSEFKGGYEIKRRLRHKRVLLVLDDVNSITQLESLAGGHDWFGSGSRIIITTRDTDVVDKHVMGDVVTKKYKMEELNDDDSLELFSWHAFNRKEPAENFKNVSRNAIRYAKGFPLALEVIGSHLGGFTSVD…	CEQVKSVLNIESNENICMLGIYGPGGIGKTTLARCLFDKIKRQFEASCFLGNVREKSESRGSLESLQKTVLYDMGEETITDLGSEFKGGYEIKRRLRHKRVLLVLDDVNSITQLESLAGGHDWFGSGSRIIITTRDTDVVDKHVMGDVVTKKYKMEELNDDDSLELFSWHAFNRKEPAENFKNVSRNAIRYAKGFPLALEVIGSHLGGFTSVDSWEEELHKYRIDPSIQGVLEISYNSLYELDQKTFLDIACFFKGEKWDYVKR	None	None
9SS8DR	4	127247534-127250092	0	0	1	0	0	0	0	None	ATGGGGGACAGTGTTGTTACTATTGCCTTGGAGAACTTGTCAGGGCTGCTTGCTAATGAATTGATATCACTTTCGGGAGTGAACGATCAAATCAGGTACCTATGCAAACAACTGGAGTTCATGAACGTTTTCATGAAGAGTACAAAGGGAATGCGCGACAATGAGTCTGTGAGAGAAGTAGTGAACAAGATCAGAGATGTGGCACACAAAGCTGAAGACATGGTAGATACTTATGTTGTCAATGCTAACAAGCAAAGAGGCAGAAACATGTTGGTGAAGTACTTCTTCCACCGAAAAAACCATGTGATTATGCTTCCTGAGGTGAATGACAAGTTTGAAGCCATCTTGAGCAGTATCCTTGAGATCCGTGAAAAGATCAATGAAAACATGTTTATATAT…	MGDSVVTIALENLSGLLANELISLSGVNDQIRYLCKQLEFMNVFMKSTKGMRDNESVREVVNKIRDVAHKAEDMVDTYVVNANKQRGRNMLVKYFFHRKNHVIMLPEVNDKFEAILSSILEIREKINENMFIYGIQQRNKEFAKDSLIARRRDVEEEEVVGMVRDSDEVIRQLEGGDLSREVVCILGMGGLGKTTLARKIYNNDKIKSMFPYCVWGFVSNYYSAQELLMSILKLLDLPEEEYKYLTNPEQMKRKIRESMSGKKYLVVLDDIWYTQVWDELHEAFPHDNNGSRILITTRMENISRYTNATFTYRLSFLDETQSWELFCYKVFGKAGCPLELEPAGKKMAKACKGLPLAIVVFTGMVAKKERSLREWNRIQNHISWYHAHEDYRIVTDILK…	SDEVIRQLEGGDLSREVVCILGMGGLGKTTLARKIYNNDKIKSMFPYCVWGFVSNYYSAQELLMSILKLLDLPEEEYKYLTNPEQMKRKIRESMSGKKYLVVLDDIWYTQVWDELHEAFPHDNNGSRILITTRMENISRYTNATFTYRLSFLDETQSWELFCYKVFGKAGCPLELEPAGKKMAKACKGLPLAIVVFTGMVAKKERSLREWNRIQNHISWYHAHEDYRIVTDILKLSYDSLPRTLKPCFLYLGVYPEDYEIPARTLCQLWISEGFIQAT	None	None
9TA9MT	12	3808573-3810417	0	0	1	0	0	0	0	None	ATGGCTGAAGCACTTGTGGTTGGAGCTTTAGTTAATGGCTTGGCCAACGTTGTTCTTGACAGGCTCATTTCATCTGAGTTTCTCAACTTGGTGGTGGGCAAGAAGCTGGATCGGAAGTTGGTTGAGAAGCTGAAGACTGCTATCTTGGCTGCCAAAGCTCTGGCAGCTGACGCTGAGCAGAAGCAGTTTGGAAACGAACTCGTGAGGGAGTGGCTTGATAGTCTCAAAGATGCTCTCTACACTGCTGATGACTTGCTGGACCGTCTCTTCATCAAAGCTCAAATTCGCAGTAAGGTACGCACTCGGCTTCCTCACTTCCTTGATCTGTCTGGTAGGAAGATGGTGACTAAGATAGAAGAGGTGGTTGAAAGAATAGAAGATCTTGAGAAACGCAAAGAT…	MAEALVVGALVNGLANVVLDRLISSEFLNLVVGKKLDRKLVEKLKTAILAAKALAADAEQKQFGNELVREWLDSLKDALYTADDLLDRLFIKAQIRSKVRTRLPHFLDLSGRKMVTKIEEVVERIEDLEKRKDTLGLREIQTGSSSWRPPSTSLVKGNVFGRDGDQQALIKMLNDNNHHNLSVISIVGMGGVGKTTLAQWLYNNKDLMDGVDLKAWICVSENFDVVETTRNVIKGISSGVCSLDSFDLLQQDLKKKLSEKKFFIVLDDVWSEDADKWNSFITPFQDGRKGSTILLTTRKVNVGRIVQHYNSYALKGLSDDHCWSIFADNASFPETNGSSELERIGRKIVKRCDGLPLAAETLGRLLRSERHVEEWNKILSSDIWEFRLANCKIVPALLL…	QQALIKMLNDNNHHNLSVISIVGMGGVGKTTLAQWLYNNKDLMDGVDLKAWICVSENFDVVETTRNVIKGISSGVCSLDSFDLLQQDLKKKLSEKKFFIVLDDVWSEDADKWNSFITPFQDGRKGSTILLTTRKVNVGRIVQHYNSYALKGLSDDHCWSIFADNASFPETNGSSELERIGRKIVKRCDGLPLAAETLGRLLRSERHVEEWNKILSSDIWEFRLANCKIVPALLLSYHHLPTHLKRCFVYCSLYPKDYKLDKDELILLWMAENLLQP	None	None
9W4GU5	4	124649149-124654438	0	1	1	0	0	0	0	None	ATGGTTGAGGCGGTTGTGTCCTTCGCAATTGAAAGGCTTAGCGACCTACTTGTTGAAGAGGCCAACTTGTTGCGTGGTGTGAAAAGCAATGTCGAAAAATTGCAGACTGAACTGAGGAGGATGCAATGCTTCCTAAAAGATGCTGAGAGAAGGCAAGATCAAGATGAGAGAATCCAGGATCGGATATTAGAGATCAGAAGACTAGCTTATGATGCCGAGGATGTGATTGAGAATTATGCAATCAATGTTGGAACAAAGAATCCTCTCTACAAAGGCACCTATCTTCACAAGGTTGGGTCTGAGATTATGTCCATTAACTCTAAAATATCTGACCTCACAAGAAGCCTGCAAACTTATGGTTTAGAGGAAAGAGACAGAGAAAAATTGCACATCGAGTTT…	MVEAVVSFAIERLSDLLVEEANLLRGVKSNVEKLQTELRRMQCFLKDAERRQDQDERIQDRILEIRRLAYDAEDVIENYAINVGTKNPLYKGTYLHKVGSEIMSINSKISDLTRSLQTYGLEERDREKLHIEFENQKELRWSYSHIVEEFIVGLEEDIAQVVEWLLNQDQHSRTVFICGMGGLGKTTLAKKVYYHNAIRRHFDGFAWIYISQQCKKREVWEGILIKLTSPTKEERDEIMKLRDEELAKKLYKVQQDKKCLIILDDIWSNGDWDKMKHAFPLENTRSKIVFTSRNKAIALHVDSKGLLHEPKCLNEEASWALFQKKAFPRNDDPEFTVYNDFKRLGKEMVLKCAGLPLAIIVLGGLLATKDTVSEWETIHKYIFSYLIKGEELERQSRLA…	EEDIAQVVEWLLNQDQHSRTVFICGMGGLGKTTLAKKVYYHNAIRRHFDGFAWIYISQQCKKREVWEGILIKLTSPTKEERDEIMKLRDEELAKKLYKVQQDKKCLIILDDIWSNGDWDKMKHAFPLENTRSKIVFTSRNKAIALHVDSKGLLHEPKCLNEEASWALFQKKAFPRNDDPEFTVYNDFKRLGKEMVLKCAGLPLAIIVLGGLLATKDTVSEWETIHKYIFSYLIKGEELERQSRLAEVLDLSYNDLPYHLKPCFLYLSQFPEDSEIPTNKLIQLWVAEGVVSS	None	None
A05N5U	19	5040191-5043425	0	0	1	0	0	0	0	None	ATGGCTTCAAAACTTGAAGGTGGAGCTTATCTCTCTTCTTTTGTTGATGCTATTTCAAACAAGCTGTCTTCAATACTTGAAGATGACTCTGCCCTAGAGTTGCTTGAAAGGTTGGATGAAATTCTGTGTGATGTTGAACCTGTGCTTGATGATGCTGAGCTGAAGCAGTTGAGTGACAAGAGAGTGAAGAAGTGGCTTGTTGATCTCCAAGATGCGCTCTACATGGCTGATGACTTTCTCGATGAACTCTACACTAAAGCTGCCACTGCTACTCCGAGGGATCCAGGTAACTCTTATGACTGGTCTCGCCCTGTTGATTCAATTATTGAAGATAGTGGTGTCAATGTCATTGAAAATATAGTTGGCACGCTAGAGTCTCTTGTTGAACGAAAAGATAAG…	MASKLEGGAYLSSFVDAISNKLSSILEDDSALELLERLDEILCDVEPVLDDAELKQLSDKRVKKWLVDLQDALYMADDFLDELYTKAATATPRDPGNSYDWSRPVDSIIEDSGVNVIENIVGTLESLVERKDKLGLDKSVKLDTSWRLPSTSLVVSSDIFGRDEDKENIIKLLLDDTCDAESLVTVIPIVGMGGIGKTTLAQLVYNNAVVMGKFDTRAWVCVAENPDPVHVTRTIIGAIDFSPCILDNFDLLQTNLKAKLTRKTFLVVLDDVWHDQRDMWEDFLKPFRYGNNGSKILLTTRNENVASVFAPNNLHYRLNLLSKEDCWLLFLKHSSVSTNSKQYTTLEIIGRKIVEKCKGLPLAVKTLGGLLRNKHNEGDWENVLKSEIWELSNSKIVPA…	DKENIIKLLLDDTCDAESLVTVIPIVGMGGIGKTTLAQLVYNNAVVMGKFDTRAWVCVAENPDPVHVTRTIIGAIDFSPCILDNFDLLQTNLKAKLTRKTFLVVLDDVWHDQRDMWEDFLKPFRYGNNGSKILLTTRNENVASVFAPNNLHYRLNLLSKEDCWLLFLKHSSVSTNSKQYTTLEIIGRKIVEKCKGLPLAVKTLGGLLRNKHNEGDWENVLKSEIWELSNSKIVPALRVSYHYLPSYLKRCFVYCSLYPKDYEFDKDELILLWMAEDLLQPK	None	None
A0R4E2	9	4027482-4031660	0	0	1	0	0	0	0	Iso_dh	ATGGCTTCAAAACTTGAAGGTGGAGCTTATCTCTCTTCTTTTGTTGATGCTATTTCAAACAAGCTGTCTTCAATACTTGAAGATGACTCTGCCCTGGAGTTGCTTGAAAGGTTGGATGAAATTCTGTGTGATGTTGAACCTGTGCTTGATGATGCTGAGCTGAAGCAGTTGAGTGACAAGAGAGTGAAGAAGTGGCTTGTTGATCTCCAAGATGCTCTCTATATGGCTGATGACTTTCTCGAGGAACTCTCCACTAAAGCTGCCACTGCTACTCCGAGGGATCCAGGTAACTCTAATGACTGGTCTCGCGCCGTTGATTCAATCATTGAAGATAGTGGTGTCAATGTCATTGAAAAAATAGTTAGCACACTAGAGTCTCTTGTTAAACGAAAAGATAAA…	MASKLEGGAYLSSFVDAISNKLSSILEDDSALELLERLDEILCDVEPVLDDAELKQLSDKRVKKWLVDLQDALYMADDFLEELSTKAATATPRDPGNSNDWSRAVDSIIEDSGVNVIEKIVSTLESLVKRKDKLGLEKSAKLDTSWRLPSTSLVSSDVIGRDEDKENIIKLLLDDTCDVESLVTVIPIVGMGGIGKTTLAQLVYNDAKVMGKFETRAWVCVAENPDPVHVTRTIIGAIDSSPCILDNFDLLQTNLKAKLTGKTFLVVLDDVWHDQRDMWEDFLKPFRHGNNGSKILLTTRNENVASVFTPNNLHYRLNLLSKEDCWLLFLKHSSVSTNSKQYTTLEKIGKKIVEKCKGLPLAVKTLGGLLRNKHNEGDWENVLKSEIWELSNSKIVPAL…	DKENIIKLLLDDTCDVESLVTVIPIVGMGGIGKTTLAQLVYNDAKVMGKFETRAWVCVAENPDPVHVTRTIIGAIDSSPCILDNFDLLQTNLKAKLTGKTFLVVLDDVWHDQRDMWEDFLKPFRHGNNGSKILLTTRNENVASVFTPNNLHYRLNLLSKEDCWLLFLKHSSVSTNSKQYTTLEKIGKKIVEKCKGLPLAVKTLGGLLRNKHNEGDWENVLKSEIWELSNSKIVPALRVSYHYLPSYLKRCFVYCSLYPQDYEFDKDNLILLWMAEDLLQPK	None	None
A15F74	2	99579073-99587687	0	0	1	0	0	0	2	None	ATGGCTGCCGAACTTGTGGGTGGAGCTGTTCTGTCTTCTATTCTTAATGTTGTTTTTGACAGGATGTCCTCACCAGAAGTTGCTAACTGGATCAAAGGGAAGAAGCTTACCCAGAAGCTGCTTGGAAGGTTGAAGACTACTCTTTATGCTGTTCAAGCCTTTCTCATTGATGCTGAGCAGAAGCAGATCAAGGAGAGAGCTGTCAAGGACTGGCTCGATACTCTCAAAGATGCTATGTATGTTGCTGATAACTTGCTGGATGAAGTCTTCACCAAAGCTGCCACTCAAAAGGATCCAGGTACCTTCTTCTCTCGTTATCTCAATTTGCAAGATAGGGAGATAGCAAACTGCATGGAGGAAATTATTGATAAGATAGAATCTATTGTGAAACAAAAAGAC…	MAAELVGGAVLSSILNVVFDRMSSPEVANWIKGKKLTQKLLGRLKTTLYAVQAFLIDAEQKQIKERAVKDWLDTLKDAMYVADNLLDEVFTKAATQKDPGTFFSRYLNLQDREIANCMEEIIDKIESIVKQKDTLGLREIPKENMSWRITTSLVERSNIYGREKDKEVIVKLLLDDDDTTDGDIPVIPIVGMGGIGKTTLAQLVYHDDEVKKNFDFQAWVCVSEEFDVIKVTKTIIETITSRSCKLTDLNLLQHDLKEKLARRKFFVVLDDAWNEDYDAWNSLLKPFQNGVKGSKILITTRSKKVASVVQTVPPHELNLLSHEDCWLVFSKHARLSTDSMQNTTLGKVGRNIVKKCNGLPLAAQALGSLLRGNSDVKYWNHILKSEIWEFSDDRIKVVP…	TDGDIPVIPIVGMGGIGKTTLAQLVYHDDEVKKNFDFQAWVCVSEEFDVIKVTKTIIETITSRSCKLTDLNLLQHDLKEKLARRKFFVVLDDAWNEDYDAWNSLLKPFQNGVKGSKILITTRSKKVASVVQTVPPHELNLLSHEDCWLVFSKHARLSTDSMQNTTLGKVGRNIVKKCNGLPLAAQALGSLLRGNSDVKYWNHILKSEIWEFSDDRIKVVPALRISYYYLPSCLKECFVYCSLYPKDHEFDKDELILLWMAENFLQP	None	None
A2XUUV	5	2095653-2101711	0	0	1	0	0	0	2	None	ATGGCTGAATCTCTACTTCGAATGGTGATTGAAAACTTGCAAGCTTTTGTTCAGGACGAGCTTGCAACTCTTTGGGGCGTCCACTCTCAGATTCAAGAGCTGTCAGGGAACCTTGCTGCAATCCATGCAGTGGTCCAAGATGCTGAAGAGAAGCAGATCAGAGAGCGTGCTGTGAAGCTTTGGCTGCAGAAGCTTTCAGATGCAGCACACGTGCTTGATGATATCTTAGATGAATGTTCAATAGAGTCCAATCGTCTACACAGTGAGCAGTGCTTAACTCGTCTTGATCCTGTGACAATTATGTTTCGTCGAGACATCGGTAAGAGGATGAAAGAGATGGTTGACAGGTTTCGTCAAATTGATGAAGAAAGGAGAAGGTTTGAATTGCGTGGAAGAGTT…	MAESLLRMVIENLQAFVQDELATLWGVHSQIQELSGNLAAIHAVVQDAEEKQIRERAVKLWLQKLSDAAHVLDDILDECSIESNRLHSEQCLTRLDPVTIMFRRDIGKRMKEMVDRFRQIDEERRRFELRGRVPERQQEDEAWRQTCSGITEHNIYGREQDTENILEFLSRSADSSNDLSVYPIVGMGGLGKTTLVRWVYNDKKVIEHFDLRIWVCVSTEVNTMRILESIVESTRGHNPNLSTLEAMKNKVQEVLLGKRYLLVLDDVWSTDKWEDLKSVLLCGGGTKGAAILVTTRVESVASVMGTCPAHHLSPLSEDDNWLLFKYHAFGSDKVERRELVAIGKEIVKKCGGSPLASKALGSLLRNKKEEIQWVNVLESKFWDILEDDAIIVRALKISY…	REQDTENILEFLSRSADSSNDLSVYPIVGMGGLGKTTLVRWVYNDKKVIEHFDLRIWVCVSTEVNTMRILESIVESTRGHNPNLSTLEAMKNKVQEVLLGKRYLLVLDDVWSTDKWEDLKSVLLCGGGTKGAAILVTTRVESVASVMGTCPAHHLSPLSEDDNWLLFKYHAFGSDKVERRELVAIGKEIVKKCGGSPLASKALGSLLRNKKEEIQWVNVLESKFWDILEDDAIIVRALKISYFHLKLSLRQCFAFCAIFPQDFRMEKEQLIHLWMANGLIKS	None	None
A30FPN	2	1533211-1536774	0	0	1	0	0	0	0	None	ATGGCTAGTGTAGTTGGTGGAGCTTTCCTCTCTGGCTTTATTAGCATTGTCATTAACAAGTCCCTTAGAGAGGATGCGGTCAACCAGGTCTTCGGCAAGAAACTTGGCCCTGGCTTGGTTGAGAGGCTGAAGATTTCACTGCTTGCTGCCGAAGCTGTGGTTGATGATGCTGAGTACAAGCAACTGGGCGATGATCGTGTGAGGGATTGGCTCAACAGTCTGAGAGATGCTGTTTATGATGCTGATGACTTTCTGGACGCTCTACTCACCAAAGAAGCAACTCAAAAGGAGGTACGTTCTGTCTTACCTAGTTTCTTCCTCAACCGACATAGGAAGATGGTAGATAACATGGAACGGGTGGTTTCAAGAATAGAATTTCTTGCAAGTCAAAAAGATATT…	MASVVGGAFLSGFISIVINKSLREDAVNQVFGKKLGPGLVERLKISLLAAEAVVDDAEYKQLGDDRVRDWLNSLRDAVYDADDFLDALLTKEATQKEVRSVLPSFFLNRHRKMVDNMERVVSRIEFLASQKDILGLQKSTKDSNLSSSSSSSWRETTCLMEGNIYGREDDQQALIKIINDNSESQLSVIPIVGLGGVGKTTLAKWAFSVVKGFDPKKAWVCISETFDVAEITRKTIEELAKNSCSLRSLNLLQDELQKFLFGKKFFIVLDDVWSDDADKWKQFITPFHCGAKGSTILLTTRNQEVASVVHTCPPYILNELSQDSCWLLFAANACFPESNGNPTLEEIGRKIVKRCKGLPLAVETLGRMLQGKDDAKEWNAVLRSAIWEFSVKNSKIIPA…	QALIKIINDNSESQLSVIPIVGLGGVGKTTLAKWAFSVVKGFDPKKAWVCISETFDVAEITRKTIEELAKNSCSLRSLNLLQDELQKFLFGKKFFIVLDDVWSDDADKWKQFITPFHCGAKGSTILLTTRNQEVASVVHTCPPYILNELSQDSCWLLFAANACFPESNGNPTLEEIGRKIVKRCKGLPLAVETLGRMLQGKDDAKEWNAVLRSAIWEFSVKNSKIIPALLISYFQLPPYLKRCFVYCSLFPKDHEFEKNELVLLWMAED	None	None
A52RDS	12	116330898-116336714	0	0	1	0	0	0	0	None	ATGCAGTGGACTATACACTTTATGAAAGCATTCAAATATGTCACTGTTTTGGAGGAAAGGACCCAGAAGCATCATGTGAACTTGTCCAGAAGACCAATAAGCATCTCAATTTTGAAGTCAATTTACAATACCATATACTTGGCTAAACTCACTGCAACCTACCACTTCCTTCTTACCATTTTGTGTTCCTCAGAATTTTTAAATTCCAGTGCAAACTACACAACTTCTCTCACCCTTACTTACTTTCTTGCTCTTGTGAACATGGCTGCATCAGTTGTTGGAGGAGCTTTCCTCTCTTCGTTTCTCAATGTTCTTTTCGACAGGCTGTCTGATCCTGAGATCATCAACATGATGCGAGGAAAGAAGGTTGACCAGAAGCTGCTTCAAAAGCTGAAGACC…	MQWTIHFMKAFKYVTVLEERTQKHHVNLSRRPISISILKSIYNTIYLAKLTATYHFLLTILCSSEFLNSSANYTTSLTLTYFLALVNMAASVVGGAFLSSFLNVLFDRLSDPEIINMMRGKKVDQKLLQKLKTILNVVEAVLNDAEKKQITDSAVKRWLEDLQDAVYDADDLLDEVATKAATQKDPPGNFLSRFLNLQDREMVTRIEDIIARLEDIAKHKDILRLEKIVAKNMSGRIESTSLVQKSDVFVGRDQDREDIVKLLLDDTNDGELSVIPIWGMGGIGKTTLAKLVFHDDKVQQKFNVRAWVCVGEEFDVLKVTKTVIEEITTSPCDMNSLNSAQQHLRSKLTGMKFLVVLDDFWSNNYTTWANFLIPFRCGSEGSKILVTTRSEKIANMVKG…	DIVKLLLDDTNDGELSVIPIWGMGGIGKTTLAKLVFHDDKVQQKFNVRAWVCVGEEFDVLKVTKTVIEEITTSPCDMNSLNSAQQHLRSKLTGMKFLVVLDDFWSNNYTTWANFLIPFRCGSEGSKILVTTRSEKIANMVKGFHYQAYNLSALNDEDCWVVFANHAFLSGERLAFEKVAREIVKKCKGLPLAAQALGSLLRSKDNEKDWKNVLNSEIWEFSEEEIEIIPALRISYYHLPSHLKRCFVYCSLYPKDYEFDRDELVLLWMAEGLLQ	None	None
A8JJ1G	17	7751952-7761522	1	0	1	0	1	0	0	Glyco_hydro_9	ATGGAGGAACAAACACAACATCATCAATATCATAGGAAACAAACTAGTAGTTTTGGAGATTCCAAGATTGTTCCCCCCTTGGTACTTGTACAGCATTGTTGTTCTTCTTCTCTTTGGTTCTTGTTCTTCTTCATCACCATAACAACCATTTTCATCACTACTACCAATGCTCAACAAGCCTTTGATTATGGTGATGCACTCTCAAAGAGCCTCCTTTACTTTGAGGCACAGCGTTCAGGAAGAATTCCTTACAACCAGCGCGTCTCTTGGCGTCACCATTCCGGCCTCACTGATGGTCTAGAACAAGGGGTGGACTTGGTTGGAGGGTACTATGATGCAGGTGATCATGTGAAGTTTGGATTGCCAATGGCTTTCACAGTGACAATGCTTTCATGGGGT…	MEEQTQHHQYHRKQTSSFGDSKIVPPLVLVQHCCSSSLWFLFFFITITTIFITTTNAQQAFDYGDALSKSLLYFEAQRSGRIPYNQRVSWRHHSGLTDGLEQGVDLVGGYYDAGDHVKFGLPMAFTVTMLSWGAIEYLQHISDAGELQHTLEAIKWGTDYFIKAHTSPNVLWAEVGDGDTDHYCWQRPEDMTTSRQAFKIDEEKPGSDLAAETAAAMAAASIVFKNTNPHYSHLLLHHAQQLFEFGDKHRGKYDESVGVVKSYYASVSGYKDELLWAAMWLYKATDSEMYFQYFISKAHSFGGTGWSISEFSWDVKYAGLQLLASKFLNQEKHKKHSDILEQYRSKAEYYICSCLNKNNNDSNVQRTPGGLLYVRQWNNMQYVSTASFLLSVYSDFLKS…	NSLLRPDVKDVRFIGIWGMGGIGKTTLAKVLYMKIRRKFEISCTLDNVREASGQRHGLLNLQRELLSKLKIMDTKIEDEYQGIDTIRNFLFNKKVLLVLDDVSDMSQLENLAEKEWFGPGSRVIVTTRDMQLLTSHGISEKYEIDFLNHEESLQLFSRKAFKRDEPPEHFLKLSKAVIKYAGGLPLTLKLLGSLLCERSVSQWKEVLEQIKEVPESDSLHRTLGISYDGLPRRYKGLFLDIACFFKG	None	None
A8VW0N	12	116306210-116319956	0	1	2	0	0	0	1	NAD_binding_4;Sterile	ATGGCTGCAAGATTTGTGGGGGAAGCTTTTCTCAACTCTGCACTTGGTACTATTTATGAGATGCTGATTTCACCTTTACTTGTCAACCTCATCCAGAGAAAGAAGCTTAACCGGAAGCTGGTTGAGAAGTTGGAGACAGTTCTGAAAGCTGCTCATGCTGCAATCAATGACGCTGAGCGGAGGCAGATTGAAGAGGAAGCAGTGAAGGACTGGCTGGACAGGCTGAAGAATGCTGTGTACGATGCTGAAGATGTACTGGATGAAATAACCACCAAAGCTGCCACTCAAAAGGATCCAGGTAACTCCCTGTCTCGCTATGTCAATTTGCATGATGATGGTGAGATAGTAACCAAGATAGAAGATATCATTGCTGCTTTAGAGTTAATTGTAAAAGAGAAT…	MAARFVGEAFLNSALGTIYEMLISPLLVNLIQRKKLNRKLVEKLETVLKAAHAAINDAERRQIEEEAVKDWLDRLKNAVYDAEDVLDEITTKAATQKDPGNSLSRYVNLHDDGEIVTKIEDIIAALELIVKENDSLGLKEIPVEDMSWRIPSTSLIDAREIYGRDQDREVIVKLLLDDTNDGEIFVIPIVGMGGIGKTTLAQMVYNDDQVQQKFNIKAWVSDGKEEFDVLKVTKTVLEKASSCSCNSNELNIIQESLKEVLAGKKLLVVLDDMWSNNYDAWISFLKPFKSSNEGVKILVTTRLDSTADMVKTIPTYNLSLLGDEHCWSVFADHACLNSVESHSRSALEVVGRRIVKKCNGLALAAQTLGGLLRAKKEVEDWEFILKSEIWELPEKNSGI…	LDDTNDGEIFVIPIVGMGGIGKTTLAQMVYNDDQVQQKFNIKAWVSDGKEEFDVLKVTKTVLEKASSCSCNSNELNIIQESLKEVLAGKKLLVVLDDMWSNNYDAWISFLKPFKSSNEGVKILVTTRLDSTADMVKTIPTYNLSLLGDEHCWSVFADHACLNSVESHSRSALEVVGRRIVKKCNGLALAAQTLGGLLRAKKEVEDWEFILKSEIWELPEKNSGILPALRISYHYLPSYLKRCFVYCSLYPKDHEFKRDELVLLWMAEGLLQ446	LDDTKDGEISVIPIVGMGGIGKTTLTKLVYNDVRVKQKFHVKAWVCVGEEEFDVLKMTKIVIEKTGSSCHSNDLDTVQNHLKDKLEGKKFLVVVDDVWSSNREGWESFLTPFECGSEGGHILVTSRLNSVASMVKTNHIQPLNLSLLHEEDCWLVFAKHAFFPTESRDRSALEIIGRKIVQKCKGLPLAVQTLGGLLRTKDHEREWIDVLNSEIWEFSEDESSILPALRISYYYLPSYLKRCFVYCSLYPKDYEFRREELVLLWMAEDLLQ	None
A9ERQR	7	71861685-71868078	0	1	1	0	0	0	0	None	ATGGAAATTGTCACTGCTGTTGCTGGAAAAGTTGTAGATCTCACAGTTGTTCCTATTGGACGTCAACTTGGTTACCTAATTTTCTACCGCACCGATGTCAACAAACTCAAAACCAGTGTTGAGAAGTTGAAAGCAAAGATCGATGACACCAACATCTCTGTTGAAGCAGCTAAACAAAATGGTGAAACTACTCCGTTTCCTTCTGTCCAGAAATGGATTGAGGATGCCGAAGAAACTGTTGCTGATGCAACTGCACTGATACAAAAGGAAGCCCAAGGAGAAGGTAGCTGCTTGAAGTGGCCATTTCCAAACCTATGTAAAAGATACAGTTTGAGCAGGGAAGCAAAAAAGTTGGAAAGAGATGTTTCCAATGCCATGTTAGAGGGAAAATTTGAGAAA…	MEIVTAVAGKVVDLTVVPIGRQLGYLIFYRTDVNKLKTSVEKLKAKIDDTNISVEAAKQNGETTPFPSVQKWIEDAEETVADATALIQKEAQGEGSCLKWPFPNLCKRYSLSREAKKLERDVSNAMLEGKFEKLCYRSRPEMSLPPSSRDYEAMWSRTSTLDEVKQALKNPGMCMVGVYGMGGVGKTTLAKELAWQTEKECLFGVVVMAVITSTPNLRGIQGQLADGLGLKFDSETEEGRAVELRRRIHGEKSILVILDDIWGELDLTKVGVPYGDQHKGCKLVLTGRDLNVLHRMGTQTDFPLGVLSEEESWSLFETMVGDVVRHDSIKPIAVEVAKCCFGLPLLIVTVAKALRKKEDEKYWKDSLKKLRKFDPQRFHKSVYDSLEFSYDCLENEELK…	TSTLDEVKQALKNPGMCMVGVYGMGGVGKTTLAKELAWQTEKECLFGVVVMAVITSTPNLRGIQGQLADGLGLKFDSETEEGRAVELRRRIHGEKSILVILDDIWGELDLTKVGVPYGDQHKGCKLVLTGRDLNVLHRMGTQTDFPLGVLSEEESWSLFETMVGDVVRHDSIKPIAVEVAKCCFGLPLLIVTVAKALRKKEDEKYWKDSLKKLRKFDPQRFHKSVYDSLEFSYDCLENEELKSLFM	None	None
ABX7CL	14	130363587-130369006	1	0	1	0	0	0	0	None	ATGGCATCCGGGTCCTCTTTTGGTTCAATTCCACTGCCAACAAGAGCATGCACCTATCACGTGTTTTTGAGTTTCAGGAGTGAAGACACTGGAAAATTCACTATCCATCTCTATAACACCCTCAACAGAAAGGGAATCACAACCTACAGAGATGATAACAAACTTCGCAAAGACGATGTTATTTCAGATGAACTCCTGAAAGCAATTGAACAATCGATGTTTGCAGTCATTGTTTTCTCACCAGACTACGCTTCCTCCAGTCAGTGCTTGGATGAGCTCCAAAAGATCTTGGAGTGCAACAACAAACTGGGGCTACATATCCGGACAGTGTACTACGGTGTGGAGCCTAGTGATGTGAGGCACCAAAGAGGAACCTTTGAGAAAGCTTTCAAAAAACAC…	MASGSSFGSIPLPTRACTYHVFLSFRSEDTGKFTIHLYNTLNRKGITTYRDDNKLRKDDVISDELLKAIEQSMFAVIVFSPDYASSSQCLDELQKILECNNKLGLHIRTVYYGVEPSDVRHQRGTFEKAFKKHEERHDREKVKRWRDALTQVAALKGWTSKNQDEAGLVKNIAQHIFEILISKLPSSMKNFVGINSRVEQVITLIGLGLNDVRFIGIWGMGGMGKTTIARAVFETIRYNFEVTCFLADVREQCEKKDITDIQKELLKQMNISSNAVHNKYDGRTIIQNSLRLKKVLLVLDDVNHEKQLKDLAGEQDWFGPGSRIIITTRDLMVLKEEVHKTYNVEGLMESEALNLFSLEAFNLPKPSEEFLELSKEVVKYSGGLPLALKVLGSYLNGRG…	VEQVITLIGLGLNDVRFIGIWGMGGMGKTTIARAVFETIRYNFEVTCFLADVREQCEKKDITDIQKELLKQMNISSNAVHNKYDGRTIIQNSLRLKKVLLVLDDVNHEKQLKDLAGEQDWFGPGSRIIITTRDLMVLKEEVHKTYNVEGLMESEALNLFSLEAFNLPKPSEEFLELSKEVVKYSGGLPLALKVLGSYLNGRGIEVWHSAIEKIKHFSHSEIIDVLKISYDGLDDMEKDIFLDIACFFKGYQIG	None	None
AJ79N4	2	89214390-89219767	0	0	1	0	0	0	1	None	ATGGCTGCAAAACTTGAGGGTGGAGCTTATCTCTCTTCCTTTGTTGATGCTGTTTTGAAGAAGCTGTCTTCACTCGATGTCAACTCAACTCCAATGGCAAGGAAGCTAGCTGACCAGGACTTGCTGCAGAGGCTGAAGCTAAGTCTCCGTTCAGTTCGACCTGTGCTCGATGATGCTGAGCAGAAGCTGATTAGAAATGACCAAGAAGTCAAGAAATGGCTTCTTGATCTCCAAGATGCTCTCTACATGGCTGATGACTTGCTTGATGAACTCTCCACTAAAGCTGCCACTCTGACTCCCACTCAAAGGGATCCAGGTAACTATTCTTCCATGTGTCACTCTATCGTTGATTCAATCTTGGAAGATAGTGATGATGATGATTATGAGATGGGGGTAGCT…	MAAKLEGGAYLSSFVDAVLKKLSSLDVNSTPMARKLADQDLLQRLKLSLRSVRPVLDDAEQKLIRNDQEVKKWLLDLQDALYMADDLLDELSTKAATLTPTQRDPGNYSSMCHSIVDSILEDSDDDDYEMGVADLVDKLESIVEEKNGLGLKDEPVRDPEDMSWRIESSLVESSEIFGRDNDKEAIIKLLLDDTCYAKISVIPIVGMGGVGKTTLAQLVYNDERVDEKFDIKAWVCVSDQFDIVKVTKTLIEAAGGSSYNGNSLDLLQTELKDKLMGKKFLIVLDDVWIDNSYSRQWKTLQKPFQFGKKGSKVLVTTRNDTTADVVKTISAYKLSLLSEKDCWSLFLKCVFLSSESKEYSTLEPVGRELVKKCKGLPLAVESLGALLRTNYDEREWDSV…	DNDKEAIIKLLLDDTCYAKISVIPIVGMGGVGKTTLAQLVYNDERVDEKFDIKAWVCVSDQFDIVKVTKTLIEAAGGSSYNGNSLDLLQTELKDKLMGKKFLIVLDDVWIDNSYSRQWKTLQKPFQFGKKGSKVLVTTRNDTTADVVKTISAYKLSLLSEKDCWSLFLKCVFLSSESKEYSTLEPVGRELVKKCKGLPLAVESLGALLRTNYDEREWDSVLKSELWEVFEDQNDEIIPALSMSYYYLPSTLKRCFVHCSLFPKNYLFVKHELILLWIAEELLQP	None	None
AQDT95	9	6166284-6177477	1	0	1	0	1	0	0	None	ATGGCCTTTTCTGATGTTTATTCTGCTCCTACACCTCCACCTCCACCTCTCACGAAGTACGATGTTTTTATCAGCTTCAACGGTAAAGACACTCGTAACGGCTTCACTAGCCACCTTCACTACGCTCTGTGCAGAAACCAAATCGAAACATTCATAGATTACAGAATTGAGAAAGGTGGTGAGATCTGGGAAGAACTCGTGCAAGCTATAAGAGAGTCTTCGGTGTATCTGATCATCTTCTCAGAACACTATGCGTCTTCAAAGTGGTGCTTGCGGGAACTTGCTGAGATCATAGAACTCACAAACATGGTGGAAAAGGGACACCACCATATTATTCCTGTGTTCTACAGGATTGAACCCACGCATGTTCGGAAGCAGACGGGAAGCTACTACAGTGTG…	MAFSDVYSAPTPPPPPLTKYDVFISFNGKDTRNGFTSHLHYALCRNQIETFIDYRIEKGGEIWEELVQAIRESSVYLIIFSEHYASSKWCLRELAEIIELTNMVEKGHHHIIPVFYRIEPTHVRKQTGSYYSVFAEYDRNLDNRLVRQWRKALFQAANISGFEYNHHHSRTESDLIEGIVQMIIRKLDQKYTSELRSPFIHDQNYASIESVLINSQDVRTIGIWGMGGIGKTTIAAAIFQEFSPKYEGSCFLANVREESSRHGLNYIFNRLLSELLQEHVHITTPKIVSSAIIRRLRRKKVFIVLDDVNTSELLENLLGVGQDYLGLGSKVIVTTRDKHVLLSRSVDHIHEVMEMNEENSLKLFSLNAFNRNHPPENGYWDLSKRALAYARGNPLALKV…	IESVLINSQDVRTIGIWGMGGIGKTTIAAAIFQEFSPKYEGSCFLANVREESSRHGLNYIFNRLLSELLQEHVHITTPKIVSSAIIRRLRRKKVFIVLDDVNTSELLENLLGVGQDYLGLGSKVIVTTRDKHVLLSRSVDHIHEVMEMNEENSLKLFSLNAFNRNHPPENGYWDLSKRALAYARGNPLALKVLGSFLHSKTEKEWDNALTKLKRIPNADIQKVLRLSFNELDDTEKDIFLDIACFFKGEEKE	None	None
AR99YL	9	6734495-6738090	0	0	1	0	1	0	1	None	ATGCATCAAGCCATCAACATTCTGTTCAAAGATATAAGTATTCCTACTACTACAAAGAAAGAAAAAGAACGATTGGACGACAGTGAACTCATTCGACACATCGTCAAGGATGTCTTGCAAAAGCTGAAACAGAGACGTCCGAATACAACAAAGTACCTTGTTGGAATTGAGAAAACTCAGAAAGATATTGAAATGTTACTCCAAAATGCTAAAATTATTGGAATTTGGGGTCCAGGTGGAATAGGAAAGACGACAATAGGCAAAGTCGTATATAACAAACTCTCTTCCCAGTATGACAGTGTTTGCTTGATGGAAAATATATCCGAGGAAACAAGAAGGTATGGACTACCACGTCTGTGTCGTAACCTTTTCTCGGACCTGCTAAAAGAAGACAATCCA…	MHQAINILFKDISIPTTTKKEKERLDDSELIRHIVKDVLQKLKQRRPNTTKYLVGIEKTQKDIEMLLQNAKIIGIWGPGGIGKTTIGKVVYNKLSSQYDSVCLMENISEETRRYGLPRLCRNLFSDLLKEDNPTHNVRRLQTKKALIVFDDVDSFKQLEYLCEDSQVLSYLGEDSRVIITSRNRHLLANKADEIYEVKNLNLTESLKLFSLKAFSKSYPEEGYEKLSKQVVEYTGGIPLALNVLGSHLSFRLDKDFWESTMRKLENSPNEDIQKVLRVSYDGLDSLQQKIFLDIAFFFIEEEEERVKKILHASGFEPNNGLLELKDKALISTTSYDSRIQMHGLLQEMALDIVRRESELNPGGRSRLRDVKDIRDVLENNTGTNAVEGIVLDLSQIEDL…	EMLLQNAKIIGIWGPGGIGKTTIGKVVYNKLSSQYDSVCLMENISEETRRYGLPRLCRNLFSDLLKEDNPTHNVRRLQTKKALIVFDDVDSFKQLEYLCEDSQVLSYLGEDSRVIITSRNRHLLANKADEIYEVKNLNLTESLKLFSLKAFSKSYPEEGYEKLSKQVVEYTGGIPLALNVLGSHLSFRLDKDFWESTMRKLENSPNEDIQKVLRVSYDGLDSLQQKIFLDIAFFFIEEEEERVKKI	None	None
ARHM7G	2	21619819-21623463	0	0	1	0	0	0	2	None	ATGGTTGCAAAATTTGAGGGTAGAGCTTATCTCGCTTCCTTTGTTGATGCTGTTTTGAACAAGCTGTCTTCTGTCAACTCAACCCCAATAGCAAGGAAGCTAGCTGACCAGAAGTTGCTTCAAAAGTTGAAGGCATGTCTCCGTGCCGTTCGACCTGTGCTTGATGATGCTGAGCAGAAGCAGATCAAAGACCAAGAAGTGAAGAAGTGGCTTGTTGATCTCCAAGATTCTCTCTATATGGCTGATGACTTGCTTGATGAACTCTGTACTAAAGCTGCCACTGCCACTCCCATTCAAAGGGATCCAGGTAACTCTTCTTCCTGGTCTCACTATGTTGATTCAATCGTGGAATACTGTGATGTTGATGAGATGGGGGTAGTAAATAGCACGCAAGACATA…	MVAKFEGRAYLASFVDAVLNKLSSVNSTPIARKLADQKLLQKLKACLRAVRPVLDDAEQKQIKDQEVKKWLVDLQDSLYMADDLLDELCTKAATATPIQRDPGNSSSWSHYVDSIVEYCDVDEMGVVNSTQDIVDKLESIVEEKDDLGLKEEIAKDLGDMSWRIQSSLVESSEIFGRDNDKEAIIELLLDDTCDANISVIPIVGMGGVGKTTLAQLVYNDVRVERKFDTRAWGCVSDQFDIAKVTKTLIKAAGSSSCNEDDLSLLQTGLKDKLMGKKFLIVLDDVWIDNSRNWKSLQKPFQYGKKGSKVIVTTRNDNVADVVKTISAYKLGLLSEKDCWSLFVKRVFLSTASKEYSTLESVGRELVKKCKGLPLAVEALGSLLRTINYDERDWDSVLKS…	DNDKEAIIELLLDDTCDANISVIPIVGMGGVGKTTLAQLVYNDVRVERKFDTRAWGCVSDQFDIAKVTKTLIKAAGSSSCNEDDLSLLQTGLKDKLMGKKFLIVLDDVWIDNSRNWKSLQKPFQYGKKGSKVIVTTRNDNVADVVKTISAYKLGLLSEKDCWSLFVKRVFLSTASKEYSTLESVGRELVKKCKGLPLAVEALGSLLRTINYDERDWDSVLKSELWEVFEDQNDEIIPALKISYHYLPSNLKRCFVYCSLFPKDFEFDKDELVLLWMAEELLH	None	None
AUU7HE	9	12234038-12239276	0	0	1	0	0	0	0	None	ATGCTCAATCATTCAAAGACTTCCGATTGCATTCAGCCAGAGGAAGACAACACCAGTTTCTATGTGAAGTGGATTCTCTGGTCGTTGATAATTGGTTGGTTTGGTATTTCTTTGTGGTATGATTGTTGGCTCAAATACTACAAAGGAAAGGTTAAATGGATAGAGAACAAATTGTCATTCCTGGAAGCTCTGAAAGATGACCATTATCAACTTACCGAGGAAGCAGACAACTTAAGATCACGAGGCCGTGAATTCTGGGGTTCAGAAGATCTATCTGAAATTAATCTGTGGCTAAGCAAGGAAGAAAGTCTTTGGGTAAATTCAACAAAGACACTGGTCAGTGATGCAGATGCCTGTATCAAAAACTACAAAAAACAGAGCCAAACAAGGATTCCTGGT…	MLNHSKTSDCIQPEEDNTSFYVKWILWSLIIGWFGISLWYDCWLKYYKGKVKWIENKLSFLEALKDDHYQLTEEADNLRSRGREFWGSEDLSEINLWLSKEESLWVNSTKTLVSDADACIKNYKKQSQTRIPGCFTAILRLISIRDVFHQIDRVKTSVEGHLENKDKDAKDIYDSMQKSRLRNRSLLDQYAAEESQKTVKTEDDKEDQKQRKPSTSINELMRKSNDLFSGMEKRRSVHLLLPLHAFTNELSQLQLETNTENLWKGQAKMLIAEAEDLISAYSWWVSYFGSIRGIPIVGTMFKKYFNGIPIKTTQFEEDMERIVDEFHNLLDTKSKWKFDFIDSDAMESELPFQNADDDEITSTVNSIRIKLDQSGSKQEPMNSLYHQLEEMNKELRGRR…	KELVSKLTTSSGNLLTLSIVGMKGVGKTTLAKAIFYNKDVINYFPVRVWVADGTTSKVKVLLMKQDGTIDHQALSITEVRDHLKGKRGLIVLDNISKKDDFDKYKKELISETGMTNRSRILLTTPLNNIASYADTCGGPHQIRLMTKDESWALFQKVTMTVKPKENSQEEKLAKKVVGRCGGLPLLIVSIGFLLSVKGSITEDNLRPLLRQINHGHQNIRWLQAWVNTNQELNETLSDCLYYMTLFPADFEIPVRRLVNLWIEEGLVKQRD	None	None
AV4GH3	15	2159951-2163423	0	1	1	0	0	0	1	None	ATGGCAACTGATGCTTTGCTTGGAATTCTCATTGGAAACTTGAACACTTTTGTTAAGAAAGAGATTGCAGCACTTTCCGGTGTTGACTCACAGATCCAAGAGCTGTCTAATAATCTCCAGGCAATCCGTGCATTGTTCCAAGATGCTGCAGAGGAGCAATTCAAAAGCCATGCCATAAAGGACTGGCTGAAAAAGCTTTCCGATGCCATGCACGTGTTGGAAGATATCTTGGAAGATTGTTCAATGGAATCCAATCGACTTCAAAGTGAAGGGTGGTTAGCCCGCTTCCAACCCAAGACTATTTTGTTTCGTCATGCTATCAGCAAGAGGATGAAAGACATGGTCAAGAGGTTCCAGCGTATTGATGATGATAGGAGAAGGTTTCAGCTGCCTTTGGGA…	MATDALLGILIGNLNTFVKKEIAALSGVDSQIQELSNNLQAIRALFQDAAEEQFKSHAIKDWLKKLSDAMHVLEDILEDCSMESNRLQSEGWLARFQPKTILFRHAISKRMKDMVKRFQRIDDDRRRFQLPLGVRQRQQEDDDQRLTGSAIPEHQMYGRDQDKHKIVDFFTEHASSIDGLSVYPIVGMAGLGKTTLARWVFNDERVIQHFDLRIWVCVTTNFNMMRILQSIVESSTGVNPNLSTLEAMQNKVQQVLLDKRCLLVLDDVWDNIKWEDLKSVLHYGGTKSVSILVTTRDQIVASVMETCPTHHLQPLPKDENWSLFTHYAFGPNKEQPAKLVEIGKEIVRRCVGNPLASKVVGSLLRNKREEKQWLNVLESKFWDIDAVMGALRISYFHLK…	KIVDFFTEHASSIDGLSVYPIVGMAGLGKTTLARWVFNDERVIQHFDLRIWVCVTTNFNMMRILQSIVESSTGVNPNLSTLEAMQNKVQQVLLDKRCLLVLDDVWDNIKWEDLKSVLHYGGTKSVSILVTTRDQIVASVMETCPTHHLQPLPKDENWSLFTHYAFGPNKEQPAKLVEIGKEIVRRCVGNPLASKVVGSLLRNKREEKQWLNVLESKFWDIDAVMGALRISYFHLKPSSRQCFCFCALYPEDFQISKEQLIHLWMANGLIKS	None	None
B2M8AQ	10	108656997-108660706	0	0	1	0	0	3	2	None	ATGGCTGCTGCTATTGTGGGAGGGGCATTACTCTCTGCTTCTGTTCAGGTGGTGTTGGATAAGATCATTTCCAATGAGTTCTTGGACTTCTTTAGGAGAAGGAAGCTTAATGTTTCACTTCTTGGAAAGATGAAGATGACATTGCTGAGTGTTCAAGCTGTTCTAAATGATGCCGAAGAGAAGCAGATCACAAATCCTGCTGTCAAGGAATGGCTGAATGAGCTCACACAAGCTGTCTTTGATGCTGAAGATTTGTTGGATGAAATCAACACTGAGGCTCTTGGATGCAAAGTGAAAGCCAGGTATCAAAGTCCATCGTGCAGTGCCAAGGTGCGAAACGTCTTTTCCTCTCGTTTCGGACGATCATATGGTATGATCAATTCTAAAATGCAGACATTA…	MAAAIVGGALLSASVQVVLDKIISNEFLDFFRRRKLNVSLLGKMKMTLLSVQAVLNDAEEKQITNPAVKEWLNELTQAVFDAEDLLDEINTEALGCKVKARYQSPSCSAKVRNVFSSRFGRSYGMINSKMQTLFERLEHFAQQIHILQLKEGVSNSVWQGTPTSSVVDESVIYGRDDERKKLREYFLSEDVGASGNKIGVISIVGMGGIGKTTLAKLLYNDNEVKDKFDLKAWACVSKDFDLFRVTKTVLESVTSKTTNTDNLNTLQVELQQRLWRKRFLLVLDDIRGTSYVDWANLKDIFNAGEMGSTIIVTTRDENVAKAMQTFPIFHLTSLDSEDCWSLLAEHAFGANNSSERSNLEGIGREIVKKCDGLPLAAVALGVFFAPNCRKMIGISNIWD…	NKIGVISIVGMGGIGKTTLAKLLYNDNEVKDKFDLKAWACVSKDFDLFRVTKTVLESVTSKTTNTDNLNTLQVELQQRLWRKRFLLVLDDIRGTSYVDWANLKDIFNAGEMGSTIIVTTRDENVAKAMQTFPIFHLTSLDSEDCWSLLAEHAFGANNSSERSNLEGIGREIVKKCDGLPLAAVALGVFFAPNCRKMIGISNIWDLPNLNVQPALLLSYHFLPAPLKRCFAYCSIFPKNSALEKEMVVRLWIAEGLVHVS	None	None
B3JAGQ	12	3284353-3288468	0	0	1	0	0	0	1	None	ATGGCTGAAGCACTTGTTGTTGGAGCTTTAGTTAATGGCTTCGCCAACGTTGTTCTTGACCGGCTCATTTCTTCTGAGTTTGTCAACTTGGTGGCGGGCAAGAAGCTGGATCGGAAGCTGGTTGACAGGCTGAAGACTGCTCTCTTGGCTGCCAAAGCTCTGGCTGCTGACGCTGAGCAGAAGCAGTTTGGAAACGAACTCGTCAGGGAATGGCTTGATAGTCTCAGGGATGCTCTCTACACTGCTGATGACTTGCTGGACCGTGTCTTCACCAAAGCTCAAATTCGCAGCAAGGTACGCACTCGGCTTCCTCACTTCCTTGATCTGTCTGGTAGGAAGATGGTGACCAAGATAGAAGAGGTGATTGAAAGAATAGAAGATCTTGAGAAACGCAAAGAT…	MAEALVVGALVNGFANVVLDRLISSEFVNLVAGKKLDRKLVDRLKTALLAAKALAADAEQKQFGNELVREWLDSLRDALYTADDLLDRVFTKAQIRSKVRTRLPHFLDLSGRKMVTKIEEVIERIEDLEKRKDTLGLKEIPTGSSSWRPPSTSLVKGNVFGRDADQQALIKMLNDNNHHSLSVISIVGMGGVGKTTLAQWLYNNENLMDGVDLKAWICVSENFDVVDTTKNVIKGISSGVCSLDSFDLLQRDLKEKLSQKKFFVVLDDVWSEDADKWNSFITPFQHGTKGSTILLTTRKENVGPTVQNYNSYTLKELSDDYCWSIFADNASFPESNGSSELEGIGRKIVERCGGLPLAAETIGRLLRSKHDAGEWNKILSSDIWQFPVTDSKIVPALLI…	DQQALIKMLNDNNHHSLSVISIVGMGGVGKTTLAQWLYNNENLMDGVDLKAWICVSENFDVVDTTKNVIKGISSGVCSLDSFDLLQRDLKEKLSQKKFFVVLDDVWSEDADKWNSFITPFQHGTKGSTILLTTRKENVGPTVQNYNSYTLKELSDDYCWSIFADNASFPESNGSSELEGIGRKIVERCGGLPLAAETIGRLLRSKHDAGEWNKILSSDIWQFPVTDSKIVPALLISYYHLPAHLKRCFVYCSLYPKDYKFDEDELILLWMAEDLL	None	None
B5WJWN	2	2664801-2671001	0	0	1	0	0	0	1	None	ATGGCTGAAGCACTTGTTGTTGGAGCTTTACTTTCTGGCTTCGCCAATGTTGTTCTTGACAGGCTCATTTCACCTGAGTTTGTTAACTTGGTGGTGGGCAGGAAGCTGGACCGGAAGTTGGTTGAGAGGCTCAAGGCTGCTCTCTTGGCTGCTGAAGCTCTGGTTGCTGACGCCGAGCAGAAGCAGTTTGGAAACGATCGTGTGAGCAAATGGCTTGATAGTCTCAGGGATGCTCTCTACACTGCTGATGACTTACTGGACCGTGTCTTCATCAAAGCTGAAATTCGCAACAAGGTACGCACTCATCTTCCTAGCTTCCTTAATTTGTCTGATAGGAAGATGGTGACTAAGATAGAAGAGGTGGTTAAAACAATAGAAGATCTTGAGAAACTCAACGAT…	MAEALVVGALLSGFANVVLDRLISPEFVNLVVGRKLDRKLVERLKAALLAAEALVADAEQKQFGNDRVSKWLDSLRDALYTADDLLDRVFIKAEIRNKVRTHLPSFLNLSDRKMVTKIEEVVKTIEDLEKLNDTLGLEKIPTSSSSWRPPSTSLVKGNVYGRDGDQQALIKMLNDNNDHTLSVSSIVGMGGVGKTTLAQWLYNNKDLMDGVDLKVWICVSENFDVVETTKNVIKGISSGACSLDSFDLLQQDLKEKLSEKKFFIVLDDVWSEDVDKWNSFVTPFQHGRKGSTILLTTRKENVGRVVQHYNSYTLKELSEDYCWSIFADNASFPESNGSLELEGIGRKIVKRCDGLPLAAETLGRLLRSERRVEEWNKILSNDIWEFPMSNSKIVPALLI…	QQALIKMLNDNNDHTLSVSSIVGMGGVGKTTLAQWLYNNKDLMDGVDLKVWICVSENFDVVETTKNVIKGISSGACSLDSFDLLQQDLKEKLSEKKFFIVLDDVWSEDVDKWNSFVTPFQHGRKGSTILLTTRKENVGRVVQHYNSYTLKELSEDYCWSIFADNASFPESNGSLELEGIGRKIVKRCDGLPLAAETLGRLLRSERRVEEWNKILSNDIWEFPMSNSKIVPALLISYYHLPEHLKRCFVYCSLYPKDYQFDKDELILLWMAENLL	None	None
B6JPF5	2	484201-487953	0	0	1	0	0	0	0	None	ATGGCTGTTGCACTTGTTAGTGGAGCTTTCCTTTCTGGCTTCATTAACGTTGTCTTTGACAGGTTGCTCACAAAGGATACGGTCAACTTGGTCTTGGGCAAGAAGCTTGGCTCTCGCTTGGTTGAGAGGCTGAAAATTTCTCTGTATGCTGCTGAAGCTGTGCTTGATGATGCTGAGTACAAGCAATTGGGCGACAAACATGTGAGGGAGTGGCTCAACTGTCTCAGGGATGCTGTTTATGACGCTGATGACTTGCTGGACGCTGTACACACCAAAGCCGCCACTCAAAAGGAGGTACGTTCTTCAAAGCTTAGTTTCTTCCTCAACCGACATAGGAAGATGGTAGATTACATGGAAGGGGTGGTTTCAAGAATAGAATTTCTTGTAAAGCAGAAAGAT…	MAVALVSGAFLSGFINVVFDRLLTKDTVNLVLGKKLGSRLVERLKISLYAAEAVLDDAEYKQLGDKHVREWLNCLRDAVYDADDLLDAVHTKAATQKEVRSSKLSFFLNRHRKMVDYMEGVVSRIEFLVKQKDDLGLLKSTKDNNLSSSSSPTPSSWRETTCLIQGNIYGREDDQQALIKTINDKSESQLSVIPIVGMGGVGKTTLAKWAYSVVKGFDPKKAWVCISETFHVAEITRKTIEEITKTTCSLASLNLLQNELQKILSGKKFFIVLDDVWSDDADNWKQFITPFHCGAKGSTILLTTRNQEVASVVQTCPSHFLNELSEEYCWLLFAANACFPESNGNQTLEEIGRKIVKKCKGLPLAVETLGRLLRGKGDAKEWKAVLRSDIWEFSTKNSK…	EDDQQALIKTINDKSESQLSVIPIVGMGGVGKTTLAKWAYSVVKGFDPKKAWVCISETFHVAEITRKTIEEITKTTCSLASLNLLQNELQKILSGKKFFIVLDDVWSDDADNWKQFITPFHCGAKGSTILLTTRNQEVASVVQTCPSHFLNELSEEYCWLLFAANACFPESNGNQTLEEIGRKIVKKCKGLPLAVETLGRLLRGKGDAKEWKAVLRSDIWEFSTKNSKIIPALLISYFQLPPYLKRCFVYCSLFPKDYNFEKTELVLLWMAEDL	None	None
B76PF9	15	2125601-2129124	0	0	1	0	0	0	2	None	ATGGCTGAATCTCTACTTCAAATGGTGATTGAAAACTTGAGCGCTTTTGTTCAGGACGAGCTTGCAACTCTTTGGGGCGTCCACTCGCAGATTCAAGAGCTGTCAGGGAACCTTGCTGCAATCCATGCAGTGCTCCAAGATGCTGAAGAGAAGCAGATCAGAGAGCGTGCTGTGAAGCTTTGGCTGCAGAAGCTTTCAGATGCAGCACACGTGCTTGATGATATCTTAGATGAATGTTCAATAGAGTCCAACCGTCTACACAGTGACCAGTGCTTAACTCGTCTTGATCCTGTGACGATCATGTTTCGTCGGGACATTGGTAAGAGGATGAAAGAGATGGTTGACAGGTTTCGTCAAATTGATGAAGAAAGGAGAAGGTTTGAGTTGCGTGGAAGAGTT…	MAESLLQMVIENLSAFVQDELATLWGVHSQIQELSGNLAAIHAVLQDAEEKQIRERAVKLWLQKLSDAAHVLDDILDECSIESNRLHSDQCLTRLDPVTIMFRRDIGKRMKEMVDRFRQIDEERRRFELRGRVPERQQEDEAWRQTCSGITEHNIYGREQDTENILEFLSRSADSSNDLSVYPIVGMGGLGKTTLVQRVYNDKKVIEHFDLRIWVCVSTEFNTMRILESIVESTRGHNPNLSTLEAMKNKVQEVLLGKRYLLVLDDVWSTDKWEDLKSVLLCGGGTKGAAILVTTRVESVASVMGTCPAHHLSPLSEDDNWLLFKYHAFGSDKVERTELVAIGKEIVKKCGGSPLASKALGSLLRNKKEEIQWVNVLESKFWDILEDDAIIVRALKISY…	REQDTENILEFLSRSADSSNDLSVYPIVGMGGLGKTTLVQRVYNDKKVIEHFDLRIWVCVSTEFNTMRILESIVESTRGHNPNLSTLEAMKNKVQEVLLGKRYLLVLDDVWSTDKWEDLKSVLLCGGGTKGAAILVTTRVESVASVMGTCPAHHLSPLSEDDNWLLFKYHAFGSDKVERTELVAIGKEIVKKCGGSPLASKALGSLLRNKKEEIQWVNVLESKFWDILEDDAIIVRALKISYFHLKLSLRQCFAFCAIFPQDFRMEKEQLIHLWMANGLIKS	None	None
B7APXK	9	34768579-34770532	1	0	1	0	0	0	0	PB1	ATGGAGAATTACGACGTGAAGTTTCTCTGCAGCTATGGTGGCGAGATCCACCACCGCCCCAACGACAAGAAGATCTCCTACGTCGACGGCCACAACAAGCTCCACTACGTTAACCGTGGAATCGACTTCACCGCCATGCTCGCCGAACTCTCCGCCCTCTTTGACGCCGCCGGTGACATCCACTTCAAGTATCAGCTCCCCAGCGATGACTTTGACGCCCTAATATCCGTCACCAGCGACAGCGGCCTAAACAGCCTGATGCTTGAGTATGATAACCTCTACAGAGATTCCCCTAAAACCGCTCGGATGAGATTATTCATCTTCCCTGGTAACGGTCCTGATTCTGCGTCCACCCAACCTTTCCCAGCTAAACTGAAATCCAAAGTCAACAACGGTGTT…	MENYDVKFLCSYGGEIHHRPNDKKISYVDGHNKLHYVNRGIDFTAMLAELSALFDAAGDIHFKYQLPSDDFDALISVTSDSGLNSLMLEYDNLYRDSPKTARMRLFIFPGNGPDSASTQPFPAKLKSKVNNGVVVPPQIMPVKFQDLPPVNNFNTLDRVLDSDPKVNRPIEDSDSSCLNSLLPDLQYDVFISFRGEDTHASFTSHLFKALSRKLIVTYTDDLLHEGDSITSLLLRAIEESCLLLVVFSENYASSKWCLQELAKIMECKKEFGRLVIPVFYNVDPSHVRYQLGSYSEAFKKHLQNNKKADVQKWREALTAAANLEGLDSRSYRNPFLFNFVDDRKLIDHYPPNDSKSLVGISENLEKVESLLSEYVEVRMIGICGIGGIEKITLAILIFE…	NLEKVESLLSEYVEVRMIGICGIGGIEKITLAILIFEKYSYTFEGSCFLKNVRERSGNYGLTELCHRLYLELLQGKFWQNNTGKSTFVEDRVSKQRNFIVLDDVISLEQLDYLVQKLQWCGADITARDKNVLVPTVETIYEMKILDSHESFKLFSMNAFNEDYPQIGYEELSWKAVGCCKGIPLALIALGSFLHSKSKTEWHSALKKLEKTPAPEIQNILRLSYDGLNDEAKQIFLDIAFF	None	None
B7IYCZ	14	140737488-140743003	1	0	1	0	0	0	0	None	ATGGCAGATCATGATGCAGAATCTTGCTCCTCACATTTCATGTATGATGTTTTTCTGAGCTTTAGAGGCTTCACCCGCTACGGATTCACGGATCGCCTCTATCATGCTTTGTGTGAGAGAGGAATCACTACCTTTAGAGATGATGAGAATCTTAGAGTTGGTGATAGAATCAGAGACACTCTTCTTGAAGCCATTGAAAGATCCAGGATGTCCATTGCTGTGCTGTGTCAAAACTACGCCTCTTCAGCATGGTGCTTGGATGAACTTATCCAAATCATGGAGTGCTCTAACAAAGGAACAAAACGGCCAGTTTTGCCAATTTTTTACCATGTGGATCCATCAGATATAAGGCATCAGAAGAATCAATATGACCAAGACATGAAGAAGCATGAAAGCAGA…	MADHDAESCSSHFMYDVFLSFRGFTRYGFTDRLYHALCERGITTFRDDENLRVGDRIRDTLLEAIERSRMSIAVLCQNYASSAWCLDELIQIMECSNKGTKRPVLPIFYHVDPSDIRHQKNQYDQDMKKHESRYGKDSHKVQAWRLALYEVSNLSGEHCKANRYESEIIESIVEEVLAKLPPEPLYIKHPIGFDSHFEAVESLWNIKSHNTICMLVIYGDGNKTTFAGELFNKFQHQFQAASFLDKVSEKSRGGADGLENLQKTLLYEMGVHEKVKLGSTLKGSFDIKQSLRNKRVFLVLDDVDSTEQLDALAGGGDWFCPGSRIVITTRDANFLSNQVLHGFKIERYCINEGEFDRMEALGSNQKQDKVVEEDMVGFVNIFNDVTKQLKENDSGVDVI…	NDVTKQLKENDSGVDVISIIGMGGLGKTTLAKKIYNNNEVKKLFPCCVWVTVSKDYKAKELLQSLLKGCGLSESIKGEDISADYQRSVVREFLETKKYLIVLDNIWEPEVWDEVECFFPDNNNGSAILITSRNDGVANYTGSKSYYPPLLDKDESWKLFCMKVFKSRECPSNLEHMGRLMVEKCGGLPLAIVTLAGVVAKKRRLPVEWTRIMRNVLWYVDKDDGRVTNVLKLSYDSLPQRLKSCFLFLGVYPEDYEIPVKRLKQLWIAEGLIQPP	None	None
B8AUE4	12	1836636-1840274	0	0	1	0	0	0	0	None	ATGGCTGGTGCACTTGTTGGTGGAGCTTTCCTTTCTGGCTTCATTAACGTTGTCTTTGACAGGTTGCTCACAACGGATACGGTCAACAGGGTCTTGGGCAAGAAACTTGGCCCTGGCTTGGTTGAGAGGCTGAAAATTTCTCTGCATGCTGCTGAAGCTGTGCTCGATGATGCTGAGTACAAGCAACTGGGTGACAATCGTGTGAGGGATTGGCTCAACTGTCTGAGAGATGCTGTTTATGATGCTGATGACTTTCTCGAAGCTGTACTCACCAAAGCTGCCACTCAAAAGGAGGTACGTTCTTTGTTGCCTAGTTTCTTCCTCAACCGACATAGGAAGATGGTAGATAACATGGAAGGGGTGGTTTCAAGAATAGAATTTCTTGTAAGGCAAAAAGAT…	MAGALVGGAFLSGFINVVFDRLLTTDTVNRVLGKKLGPGLVERLKISLHAAEAVLDDAEYKQLGDNRVRDWLNCLRDAVYDADDFLEAVLTKAATQKEVRSLLPSFFLNRHRKMVDNMEGVVSRIEFLVRQKDILGLQKNTKDNNLSSSSSSSSWRETTCLMEGSIYGREDDQQALIKTINDNSESQLSVIPIVGMGGVGKTTLAKWAYSVAEGFDLKAWVCISETFDVAEITKKTIEEITKNSCTLGSLNLLQNKLQEMLSGKKFFFVLDDVWSEDADKWKQFIAPFHCGAKGSSILLTTRMKEVASVVQTCPAHFLNELLEESCWLLFAANACFPESNGNPTLEEIGRKIVKKCKGLPLAVETLGRLLRGKDDAKEWNAVLRSDIWEFSLKNCKIIP…	EDDQQALIKTINDNSESQLSVIPIVGMGGVGKTTLAKWAYSVAEGFDLKAWVCISETFDVAEITKKTIEEITKNSCTLGSLNLLQNKLQEMLSGKKFFFVLDDVWSEDADKWKQFIAPFHCGAKGSSILLTTRMKEVASVVQTCPAHFLNELLEESCWLLFAANACFPESNGNPTLEEIGRKIVKKCKGLPLAVETLGRLLRGKDDAKEWNAVLRSDIWEFSLKNCKIIPALLISYFQLPAYLKRCFVYCALFPKDYKFYKDKLILLWMAEDL	None	None
B8J05C	10	6235588-6239633	0	0	1	0	0	0	1	WRKY	ATGAAGTCAGAGGCAGGTGAGTTTCCCAAAATGGAAATGAAGCCATTCAATATCCTTAAAACAGAGATGAATGAACTTCAGAAAAACAAGACGGCTGATTTTTTTGACAAAACAAAATCTGAAGGGGCCTCAGCTTCTCAGACTAGTACTTTGACGAGCTTGAAATCAACAAATTCCTCACTTGTATCAAAAAATAGTTTGAGGAGGAAGAGGGATTTGATGAGCCTGTTGTGTAGTTATCCTCTGGACGCAAGAATGATATCCGATGACTTCAAATCAAAACCATATGACGAGAGACAGCTGCCGCTTAAACTAAAAGGACTTCTTCCAAAGGAGATAATAAGGGATGCTGAAAATGGTGATAGGTCCTGGTCCTGCTCCGGCTCCAGCTTCGGTGAT…	MKSEAGEFPKMEMKPFNILKTEMNELQKNKTADFFDKTKSEGASASQTSTLTSLKSTNSSLVSKNSLRRKRDLMSLLCSYPLDARMISDDFKSKPYDERQLPLKLKGLLPKEIIRDAENGDRSWSCSGSSFGDAHLDFIPEAILNLAADLSVHQLIQTLISICKSENPNHTKCIRLSTRSDVEKRTVEAKVTAALNDKHNMLDILNSFRRPLTIDASGYPTSEAENELKQHICQLLQLSTIEDDDILCTRQIEDEMSRSRYLVILVDRDGEEIVDPQKVGLCSTLQSGVLVLITTDSPASQQAKEGGLTDELVDLEIRTNDHLLPWVVFCHSVGKKFVYSSSAILTTAAHIVEECRSHLHAILLVAKLLKNHQDVRKWDLALFKLRCFNPSHDFHNFHG…	ENELKQHICQLLQLSTIEDDDILCTRQIEDEMSRSRYLVILVDRDGEEIVDPQKVGLCSTLQSGVLVLITTDSPASQQAKEGGLTDELVDLEIRTNDHLLPWVVFCHSVGKKFVYSSSAILTTAAHIVEECRSHLHAILLVAKLLKNHQDVRKWDLALFKLRCFNPSHDFHNFHGSNSIMIKAFLSLIWDGMKKIQQNCLLSCLVIPKIQEGMVDHELMNHWMSYLF	None	None
B9AAYW	4	113575189-113580912	0	0	1	0	0	1	1	None	ATGGTTGCAAGCGCAATTGGAAATACCATCACTGAAATCACGAGGTTGAGCACGCTACGTGTTTTTGGCAAGAAGACGACAATCATCATTGACAATATCAAACGTCATTTGTTATCCATCAAAGAAATGGTAGAGCTGGAGCATGGTGATGCTGCTGCACCTACACCTGCTTGGCTAATGGACATCCCACTCGCAGATGTGGCCACCGATTTGTGGGATTTGTTGGAGAATCAAAAACAAAGTAACAAGTCTTCATCATTTCTCTCTATCGAAAAGCGATTACAACGTATTGTTGATGATTTAACAAAGCAGCCGCTGTTGAAGATTGACCGAAACATGAAGGACTGGGAGATGGAGATTCCTATTGGGTTCAAAGATAATAAGGAAGCTATCATAGAG…	MVASAIGNTITEITRLSTLRVFGKKTTIIIDNIKRHLLSIKEMVELEHGDAAAPTPAWLMDIPLADVATDLWDLLENQKQSNKSSSFLSIEKRLQRIVDDLTKQPLLKIDRNMKDWEMEIPIGFKDNKEAIIERMLALTKAKGAVAVVAISGIRGTGKTTLAKFVCDDDEKVKNHFDMVFWIDNIHGESYADYVVQQMVHQLATKKKKVENNGSIENVNLQESIDGNKFLLVLDGLHNENRDEWFKLKEKLKEAASSSSAAVLVTTQNYLLRNAIDGDYYTTPKLSEEDSWTLFKQVVREDPSESNIKNAQKKMLSKCGGVPLGILTMARLWKSRGDITEDSETGDLEELFMQEMQLIYYNELPSWHLKQCFAYLSFIFPCEYPSVEENELTRLWMAEG…	KEAIIERMLALTKAKGAVAVVAISGIRGTGKTTLAKFVCDDDEKVKNHFDMVFWIDNIHGESYADYVVQQMVHQLATKKKKVENNGSIENVNLQESIDGNKFLLVLDGLHNENRDEWFKLKEKLKEAASSSSAAVLVTTQNYLLRNAIDGDYYTTPKLSEEDSWTLFKQVVREDPSESNIKNAQKKMLSKCGGVPLGILTMARLWKSRGDITEDSETGDLEELFMQEMQLIYYNELPSWHLKQCFAYLSFIFPCEYPSVEENELTRLWMAEGFLGAV	None	None
BAA5S9	15	2226607-2231482	0	0	1	0	0	0	1	None	ATGGCTGAATCTCTACTTCAAATGGTGATTGAAAACTTGCAAGCTTTTGTTCAGGACGAGCTTGCAACTCTTTGGGGCGTCCACTCTCAGATTCAAGAGCTGTCAGGGAACCTTGCTGCAATCCATGCAGTGGTCCAAGATGCTGAAGAGAAGCAGATCAGAGAGCGTGCTGTGAAGCTTTGGCTGCAGAAGCTTTCAGATGCAGCACACGTGCTTGATGATATCTTAGATGAATGTTCAATAGAGTCCAATCGTCTACACAGTGAGCAGTGCTTAACTCGTCTTGATCCTGTGACAATTATGTTTCGTCGAGACATCGGTAAGAGGATGAAAGAGATGGTTGACAGGTTTCGTCAAATTGATGAAGAAAGGAGAAGGTTTGAATTGCGTGGAAGAGTT…	MAESLLQMVIENLQAFVQDELATLWGVHSQIQELSGNLAAIHAVVQDAEEKQIRERAVKLWLQKLSDAAHVLDDILDECSIESNRLHSEQCLTRLDPVTIMFRRDIGKRMKEMVDRFRQIDEERRRFELRGRVPERQQEDEAWRQTCSGITEHNIYGREQDTENILEFLSRSADSSNDLSVYPIVGMGGLGKTTLVRWVYNDKKVIEHFHMRIWVCVSTEFNTMRILESIVESTSGHNPNLSTLEALKNKVQEILLGKRYLLVLDDMWSTDKWEDLKSVLLCGGGTKGAAVLVTTRVESVASVMGTCPAHRLSPLSEDDNWLLFKYHAFGSDKVERTELVAIGKEIVKKCGGSPLASKALGSLLRNKKEEIQWVNVLESKFWDILEDDAIIVRALKISY…	REQDTENILEFLSRSADSSNDLSVYPIVGMGGLGKTTLVRWVYNDKKVIEHFHMRIWVCVSTEFNTMRILESIVESTSGHNPNLSTLEALKNKVQEILLGKRYLLVLDDMWSTDKWEDLKSVLLCGGGTKGAAVLVTTRVESVASVMGTCPAHRLSPLSEDDNWLLFKYHAFGSDKVERTELVAIGKEIVKKCGGSPLASKALGSLLRNKKEEIQWVNVLESKFWDILEDDAIIVRALKISYFNLKLSLRQCFAFCAIFPEDFRMEKEQLIHLWIANGLIKS	None	None
BB34IZ	9	5972118-5978741	1	0	1	0	1	0	0	None	ATGTCACTTTCGGTTGCTGCTGCTGCTTCTTCTTCCCAAGCACCTGCGACTTATCGATACGATGTTTTCATCAGCTTCAGAGGGGAAGACACGCGCAAAGGATTCCTCAGCCATCTTCAAGTCGCTCTCCGCCAAAACCAAATCCAAACATTCAGAGACGATGACGGCATGGACAAAGGAGGTCTCATCTGGGACGAACTTCTTCACGCCATCAGAAACTCAAACTTGTTTCTTGTTATCTTCTCCGAAAACTATGCATCCTCTAGGTGGTGCTTGAAAGAGCTGGTGGAGATCATGGAACGCAAGAACAATAAAAATGTAGTGATTCCAGTGTTCTACGGAATAGAGCCCACACATGTTCGCAAGCAGAGTGGAAGTTACCGCAGAGCTTTTGATAAG…	MSLSVAAAASSSQAPATYRYDVFISFRGEDTRKGFLSHLQVALRQNQIQTFRDDDGMDKGGLIWDELLHAIRNSNLFLVIFSENYASSRWCLKELVEIMERKNNKNVVIPVFYGIEPTHVRKQSGSYRRAFDKHERSSEDRCHVQQWRTALTHAANLSGITFDDHRDDEAKLISEIVKAILAHCLKNKCFIDGLNRPFICNTNYTRVESLMRLKMEKVLVIGIWGMGGIGKSTIAEALFNNYSFQYEGSCFLSNSRELGKPCLSDICSRLLSQLLNQDLHNTNIGVLDSRTQSKLKKKRVLIVLDDVVDSPIATDLVPGLRTCLCSGSIVILTTRDRSVLTSGGVEQIHEIKQMSNGDSYKLFSQYAFSDPHPKAGYGELTARVIDYANGIPLALKILG…	ESLMRLKMEKVLVIGIWGMGGIGKSTIAEALFNNYSFQYEGSCFLSNSRELGKPCLSDICSRLLSQLLNQDLHNTNIGVLDSRTQSKLKKKRVLIVLDDVVDSPIATDLVPGLRTCLCSGSIVILTTRDRSVLTSGGVEQIHEIKQMSNGDSYKLFSQYAFSDPHPKAGYGELTARVIDYANGIPLALKILGSFLRGKSVAEWDSALKKLRKYPNADIQKVLRLSYDALDDVERNILLDVACFFHGHEMEETT	None	None
BBI6IF	2	88002652-88016661	3	1	3	0	0	0	0	None	ATGATAATGACGGAGGGAGGACAGGAGGAGGAAAGGCATAGAAGAGGTGGGGGCGAGTTGACGAGTCAACGGCGAGGTGGCAAAGGAAACGGCCCATGGTTATACGATGCGGTGTTGAGTTTTACCGAAGACATTCCTACAACATTCATTTCAGATCTCTATACTTTTCTTACAAGTGCTGGAATTTGCGTCTTCATGGATTGTAATCACGAGACTCGAAGAGTAGACAGGATTTCACTATCACTTTTGCAAGCAATTGGAAGGTCTAGAATATCTATTGTTGTCCTGTCAACACAATATGCTAACTCAAGATGGTGTTTGCAAGAGCTTGAGAAGATAATAGAGTGTCACAGAAAAATAGGTCAGGTTGTTGTGCCCGTTTTTTATGGTATCGATCCT…	MIMTEGGQEEERHRRGGGELTSQRRGGKGNGPWLYDAVLSFTEDIPTTFISDLYTFLTSAGICVFMDCNHETRRVDRISLSLLQAIGRSRISIVVLSTQYANSRWCLQELEKIIECHRKIGQVVVPVFYGIDPSEVLNETGVFGRVVENLFKRFSVEGDMENRWRVAILEIGRIEGITIADFGNKCEDITKIVKHVTHHLDMFIVDHPVGVEARVQDLIQLLNCEKSKDVLLLGIWGMGGSGKTPIAKVTCNKLCRDYKGRGIFLQNISEVWKKDNGQVYLKEKLLSGIHETTQENNKSGGKKLMERLRNERVFVVLDDVDRLEQLNSLCGSREWFGPGSVIIITTRNKRLLNELGVDYVYQMKEMDKSESLMLFSWHAFKQPCPRDDFRALSRDVVAY…	EARVQDLIQLLNCEKSKDVLLLGIWGMGGSGKTPIAKVTCNKLCRDYKGRGIFLQNISEVWKKDNGQVYLKEKLLSGIHETTQENNKSGGKKLMERLRNERVFVVLDDVDRLEQLNSLCGSREWFGPGSVIIITTRNKRLLNELGVDYVYQMKEMDKSESLMLFSWHAFKQPCPRDDFRALSRDVVAYCGGLPLALEVLGSELYGEREKVEWRRTLQGCKIIPHPTIYKVLKRSFDGLSDSRVENIFLEIACFYIGLDQN	HVTEATQLLTHRKSRGALLLGIWGMAGIGKTTIAKAIYNKIGGDFEGRSFLPGIREMWEFEKRHAYFQERILSDIFMLPKIKIDNVKIGKKLLKEKLSHRKVLLVFDDVNKLEQLNALCESHEWFGPRSVIIITTRDRALLRVHHVDHVYNIKEMDESKSLVLLIKILKGNFKIDSNTSSQKLVACAARGLPLALEILGSGVS	RVDHVVKLLNHRRSKDVEVLGISGIGGVGKTTIAKAIYNQIHRDFEACCCLLDIREKWKQITCQVDLQNQLLSDVYTTTKIKIRDIELGKTILKERLQHKRILLILDDVDDLSQLTALCGSRKWFGPGSRIIITTRDEGLLRILKVDHVSRMSEMDDDESIEHFSWHAFKKASPQEDFAQISRDVAAYCKGLPLALEVIGSLLFDKEIEEWQSVLEKLQIIPNRQVQKKLRISFDSLSDDTEKEIFLDIAFFF
BC3717	4	117613954-117622480	1	0	1	0	1	0	0	None	ATGGCATCCGGGTCCTCTTCTGGTTCAATTCCACCACCAACAAGATCATGGACCTATCACGTGTTCTTGAGTTTCAGGGGAGAAGACACTCGCACAGGCTTCACTGGCCATCTCTATGCGGCCCTCAACAGGAAGGGAATCACAACCTACAAAGATGACCAAAACCTTCGAAAAGGTGATGTTATTTCAAAAGAACTCCTCAAAGCAATTGAAGAGTCGATGTTTGCAGTCATCGTTTTCTCACCGGACTACGCTTCCTCCAGTTGGTGCTTGGATGAGCTCCAAAAGATAATTGAGTGTAAGAACCAGCTGGGGCAACAGATCGAGGCAGTGTTCTACGGTGTGGAGCCTAGTGATGTGAGGCACCAAAGAGGAAGCTTTGAGAAAGCTTTGAAGAAA…	MASGSSSGSIPPPTRSWTYHVFLSFRGEDTRTGFTGHLYAALNRKGITTYKDDQNLRKGDVISKELLKAIEESMFAVIVFSPDYASSSWCLDELQKIIECKNQLGQQIEAVFYGVEPSDVRHQRGSFEKALKKHEKRHDSEKVKRWRDALTQVAAHSGWTSKNQDEAVLVENIAQHIFEILIPKLPSSMKNLVGINSKVEQVITLMGLGLNDVRFIGISGMGGMGKTTIARAVFETIRCGFEVTCFLANVRENCEKKDITDMQKQLLDQMNISSNAVYNQYDGRTIIQNSLRLKKVLLILDDVNQENQLENLAGEQAWFGPGSRIIITTRDVEALKGPEVHETYEVEGLVESEALNLFCLKAFKQQKPTEGFLDLSKEVVKYSGGLPLALEVLGSYLNG…	KVEQVITLMGLGLNDVRFIGISGMGGMGKTTIARAVFETIRCGFEVTCFLANVRENCEKKDITDMQKQLLDQMNISSNAVYNQYDGRTIIQNSLRLKKVLLILDDVNQENQLENLAGEQAWFGPGSRIIITTRDVEALKGPEVHETYEVEGLVESEALNLFCLKAFKQQKPTEGFLDLSKEVVKYSGGLPLALEVLGSYLNGRPIAVWYSAIERIKKTSHSEIIDVLKISYEGLEDTEKDIFLDIACFFK	None	None
BD04FH	11	469689-472754	0	0	1	0	0	1	1	None	ATGGGAGGGCTCGGGAAAACGACCCTGGCTAAACTCTTATACAATGATGCTCAAGTTAAAGAAAAGTTTGATGTGAAAGCATGGGCATCTGTCTCCAAAGATTTTGATGTTGTCAAGTTGGCAAAATCTCTTCTTGAATCTGTCACATCTGTAGCAACAACTTTGGATAACTTCGATACCTTGCGAGCAGAATTGCAAAAGAAGTTGTCGGATAAAAGATTTCTGCTTGTGTTGGATGATATATGGAATGCAGGATATGTTGATTGGACCAATCTGATGCACATTTTAAATGTTGGGCAATTGGGAAGCAAAATCATTGTTACAACACGACATGAAAGAGTTGTGAGTGTTGTAAATGCTACACAGACCTGCCCTCTAAAACCACTGGTGATTGAAGAT…	MGGLGKTTLAKLLYNDAQVKEKFDVKAWASVSKDFDVVKLAKSLLESVTSVATTLDNFDTLRAELQKKLSDKRFLLVLDDIWNAGYVDWTNLMHILNVGQLGSKIIVTTRHERVVSVVNATQTCPLKPLVIEDCWTLISKHAFATHKCTEQSNLEETGRKIAERCGGLPLAAVALGGVLRTNLSNDYWNKVLTSNLWNLTKEDVQPALLLSYHFLPASLKQCFAYCAIFPKNSELHKEKLVQLWMAQGFVYVSQNEKSIEEVGGEYFDELVARSLLRRSADGEHFEMHDLINDLATMVSSPYCKRHDKETQLGNLNKIRHLSYEKSMSNHFDELDSLHGLKGLRTLTALPLEFGYMIFRHYLENEVLHELLVALKQLRVLSLSSYNNITVLPNSIGHIK…	MGGLGKTTLAKLLYNDAQVKEKFDVKAWASVSKDFDVVKLAKSLLESVTSVATTLDNFDTLRAELQKKLSDKRFLLVLDDIWNAGYVDWTNLMHILNVGQLGSKIIVTTRHERVVSVVNATQTCPLKPLVIEDCWTLISKHAFATHKCTEQSNLEETGRKIAERCGGLPLAAVALGGVLRTNLSNDYWNKVLTSNLWNLTKEDVQPALLLSYHFLPASLKQCFAYCAIFPKNSELHKEKLVQLWMAQGFVYVSQ	None	None
BG67S6	12	114197734-114201914	1	0	1	0	1	0	0	None	ATGGCTTCTTCTTCTTCTTCTTCTTTTTTATTGGATGCTCCCAGAATCAAACATGATGTCTTCATCAGCTTCAGAGGAGAAGATATCCGCACTTCTTTTCTTAGCCATTTGAGAAAAGAGTTGCATCGTTACCATATCGATTTCTTCGTGGACGACGAAAAACTGCACCCTGGAGATGATATTTCATCCACGCTTATTCAAGCCATTGAAGAGTCTTGTATTTCCTTGGTCATCTTTTCGGAAAACTATGCTTCTTCCACTTGGTGCTTGAATGAACTTGTGAAAGTAATTCAATGCATGAAACAAGATCGAAGGATTGTGATACCTGTTTTCTACAACGTTGTTCCCTCTGATGTGCGGCATCAGAATAATTCCTTTAAGGAGGCTTTTGATAAACAC…	MASSSSSSFLLDAPRIKHDVFISFRGEDIRTSFLSHLRKELHRYHIDFFVDDEKLHPGDDISSTLIQAIEESCISLVIFSENYASSTWCLNELVKVIQCMKQDRRIVIPVFYNVVPSDVRHQNNSFKEAFDKHQHRLKGNMMKVQSWRFALKEASNLSGFHYPSKYQDESKFIEEIVNDISEKLSYIFSIESKCLVGIDDNFTSIESLLEIESVKVRIIGIWGMGGIGKTTIAEFLFDKYSSQYEGSCMLKNVREESQKFGVPYLCEKLISELLAGESLVLKGSSKARSAFIQRKLSRKKVFIVLDDMDTLEQFEHLATKWLGPGSRIIITTRDKHVLRKVHGIYEVQGLSFKNSLKLFCLNAFDKVYPETGYEEFSEIAVNYANGVPLALRVLGSFLY…	IESLLEIESVKVRIIGIWGMGGIGKTTIAEFLFDKYSSQYEGSCMLKNVREESQKFGVPYLCEKLISELLAGESLVLKGSSKARSAFIQRKLSRKKVFIVLDDMDTLEQFEHLATKWLGPGSRIIITTRDKHVLRKVHGIYEVQGLSFKNSLKLFCLNAFDKVYPETGYEEFSEIAVNYANGVPLALRVLGSFLYSKTIEEWESALGKLKIYPNIDIFNVLKLSYDGLDDLEKDIFLDIAFFFKGE	None	None
BJ32EB	1	92678-499159	0	0	1	0	0	0	0	RPW8	ATGTCTGTGGTTATAGACGCTCTTGTTGGCGGCGCAATCGAGGCACTGTTAGATACTGTCATAGAAATCAAGGAGAAAAATGATAAGTTTAAACCCTCGTTAGAAAAATTGGAGACAACATTGAAATCACTCAAACCTTTTATCAAACAGATAGAAGGCATCGACGCGAAACTGGATCGGCCGAAATCGGAAACAGAGAGGTTGATCAAGAGGATGGAGAGTGGCAAGATCCTCGTTCTCAAGTGCTCTAAACTCCAATGGTGGGATTGCTGTGGTAAAGCGAATCGCCAAGAGGAACTTGAAGAGCTCTACGATTCGATTTGCGAGTTCTTTAAATTGGAGCTGCAAGCAATTAATACGAGGGATGTGAAGGAGGCGCTGGTTGGAGTTAGAGATATT…	MSVVIDALVGGAIEALLDTVIEIKEKNDKFKPSLEKLETTLKSLKPFIKQIEGIDAKLDRPKSETERLIKRMESGKILVLKCSKLQWWDCCGKANRQEELEELYDSICEFFKLELQAINTRDVKEALVGVRDIQGGVREIQVEIGKLSKMVPRNERVELRGVCSPPKPPAFIVGFDVPLKQLKLKLMDDRIGDHPVVLTVTGAGGSGKSTLAKMLCWDDEVKDKFNDNIFFVTFGKKPKLSTIVQKLFQHTGYETLEFQSDEEMLNQIENLLNQLVRKNPILLVLDDVWPGSESLVDKFEFHIQDYKILVTSRVVIGRFGNPIVLKPLGDADAIKLFQHSASLNHSSSDVPDDVVKEIVRGCSGSPMALRVNGRSLSQQQRVVWQERAKELSRGGSVLH…	KQLKLKLMDDRIGDHPVVLTVTGAGGSGKSTLAKMLCWDDEVKDKFNDNIFFVTFGKKPKLSTIVQKLFQHTGYETLEFQSDEEMLNQIENLLNQLVRKNPILLVLDDVWPGSESLVDKFEFHIQDYKILVTSRVVIGRFGNPIVLKPLGDADAIKLFQHSASLNHSSSDVPDDVVKEIVRGCSGSPMALRVNGRSLSQQQRVVWQERAKELSRGGSVLHSSSDVLDSLQKCFDLLDPMGIECFQDLGLFPEDQRIPAAALVDMWT	None	None
BLN4T5	18	14880958-14887338	1	0	1	0	1	0	1	None	ATGGGATCAAAAGATCCAAGCGAGAAGGCGCGGGTTTGGAGACCCAAGTTTAAGTTTAAGGCCCTACTCTGTTGCCCAAGAAGTTCATCAGCTACAGCAACACCTCCTCCTCCTCCGCAAGATTCAGCTTGCAGTTCCACTCATCAGTCAAACAGGCGAGTATACAAGCATGATGTGTTTCTGAGTTTCAGGGGCACCGACACCCGCAACAATTTCACCGATCATCTCTATCATAATCTCATCAGGGAAGGAGTTTTGGCCTTCAAGGACAACGAGAGGCTTCAGAAAGGGGAACCTATCTCTGCTCAGCTTCTGCAAGCCATCAGAGATTCCCGTGTTTCTATCATTGTCTTCTCACGTGATTATGCTGCCTCCACATGGTGCCTCGATGAAATGGCT…	MGSKDPSEKARVWRPKFKFKALLCCPRSSSATATPPPPPQDSACSSTHQSNRRVYKHDVFLSFRGTDTRNNFTDHLYHNLIREGVLAFKDNERLQKGEPISAQLLQAIRDSRVSIIVFSRDYAASTWCLDEMATIAQCKKEFGQTVFSVFYDVDPSDVRKQRGVYEDAFLLHTERFQQDLGKVERWKRAMTDLANSAGWDVRDKPEFTEIDKMIQKVIKKLDHRFSGSADDLVGIQPCVKELEQVLKINPKDEDVRVLGIWGMGGIGKTTLASVLYDKISYMFDAHCFIEDVHRSYRDGSAIAVQRQILRRTLDEQDLGKYSPSEIAGIIRNRLSSKEVLIVLDNVNEMEQLEQLAINPKLLGRGSRMIITTRDEHILKSYGVDAIHKVSLLNSHDASD…	KDEDVRVLGIWGMGGIGKTTLASVLYDKISYMFDAHCFIEDVHRSYRDGSAIAVQRQILRRTLDEQDLGKYSPSEIAGIIRNRLSSKEVLIVLDNVNEMEQLEQLAINPKLLGRGSRMIITTRDEHILKSYGVDAIHKVSLLNSHDASDLFLRKAFKSDRPSSSTCMELTPSILEYAQGLPLAIKVVGSFLYNRNASQWRDYFERLKKHPDKKVTDVLQISFDTLQKEDKEIFLHIACFF	None	None
BQ15Q3	16	7873500-7876293	0	0	1	0	0	1	1	None	ATGGCTGAATCATTCATCTTCAGCATTGCTGAATCACTCGCAACGAAGATTGCTTCTCTTGCATATGAAGAAGCGTCTCGGGTGGTTGGTGTCTACGATGATCTCCAAGACTTGAAAAGCAGTCTCTCATATGTGAAAGCTGTGCTGTTGGATGCTGAGCAGAAGCAGGAGCACAACCACGAACTGCGGGAGTGGCTGAAGCAGATCAAACTCATCTTCTATGATGCTGAGAACGTGCTTGATCAAGTTCACTGTGAAACACTGCGCAAGCAAGTCATCAGAGACTATGGCACTCCCAAGGACAAGGTAGGCCACTTCTTCTCGAGCTCTAATCCACTTGTGTTTCGTTATAAGCTTGCTCTTCAGATCAAAGATATTAGGAAGAGATTAGACAGAGTC…	MAESFIFSIAESLATKIASLAYEEASRVVGVYDDLQDLKSSLSYVKAVLLDAEQKQEHNHELREWLKQIKLIFYDAENVLDQVHCETLRKQVIRDYGTPKDKVGHFFSSSNPLVFRYKLALQIKDIRKRLDRVAADRDKFGLQVIDVDRRVVHKREMTYSHVVESDVIGRSHDKEKIVKLLMEPCLDNNGDSKHISVIPIVGIGGLGKITLAKLVFNDKRIRESFPMKMWVCVPDDFDIKQLIIKIINAVTVSGANSADALVAQQTLRVCVVQVLLCYKHSIPMGIKDTQGEELFIIPPTTHTLRDMDIEQLQYLLRNKLTGQKFLLVLDDVWSEDRAKWIELRSLIRIGGDGSKIVVTTRSHSIASMMGTVPSHDLECLSLEDSLSLFVKWAFKEGEE…	DKEKIVKLLMEPCLDNNGDSKHISVIPIVGIGGLGKITLAKLVFNDKRIRESFPMKMWVCVPDDFDIKQLIIKIINAVTVSGANSADALVAQQTLRVCVVQVLLCYKHSIPMGIKDTQGEELFIIPPTTHTLRDMDIEQLQYLLRNKLTGQKFLLVLDDVWSEDRAKWIELRSLIRIGGDGSKIVVTTRSHSIASMMGTVPSHDLECLSLEDSLSLFVKWAFKEGEEEKHPNLITIGKEIVRKCKGVPLAIRTLASLLFSKYDINVWESVRDDEIWNLPQKKGDILPALKLSYDQMPSYLRKCFAMFSLFPKDFEFQTGDVLSLWSALGLL	None	None
BSP416	12	3788596-3792411	0	0	1	0	0	0	0	None	ATGGCTGAAGCACTTCTTTCTGGCTTCATCAACGTTGTTCTTGAGAGGCTCATTTCACGTGAGTTTGTCAACTTGGTGGTGGGCAAGAAGCTGGACCGGAAGTTGGTTGACAGGCTCAAGACTGCTATCTTGGCTGCCAAAGCTCTGGCTGCTGACGCTGAGCAGAAGCAGTTTGGAAACGAACTCGTTAGGGAGTGGCTTGATAGTCTAAAGGATGCTCTCTACACTGCTGATGACTTGCTGGACCGTCTCTTTATCAAAGCTCAAATTCGCAACAAGACACGCATTCATCGTCCTCGCTTCCTTGATTTGTCTTGTAGGAAGATGGTGACTAAGATAGAAGAGGTGGTTGAAAGAATAGAAGATCTTGAGAAACGCAAAGATACCCTTGGTCTCAAA…	MAEALLSGFINVVLERLISREFVNLVVGKKLDRKLVDRLKTAILAAKALAADAEQKQFGNELVREWLDSLKDALYTADDLLDRLFIKAQIRNKTRIHRPRFLDLSCRKMVTKIEEVVERIEDLEKRKDTLGLKDIPTGSSSWRPPSTSLVKGNLFGRDGDQQALMKMLNDNNHHNLSVISILGMGGVGKTTLAQWLYNNKDLMDGVDLKAWICVSENFDVVETTKNVIKGISSGICSLDSFDLLQQDLKKKLSEKKFFIVLDDVWSEDADKWNSFITPFQHGRKGSTILLTTRKVNVGRIVQHYNSYSLKGLSDDHCWSIFADNASFPESNGSSELEGIGRKIVKRCDGLPLAAETLGRLLRSEHRVEEWNKILLSDIWDFPVENCKIVPALLLSYHHL…	QALMKMLNDNNHHNLSVISILGMGGVGKTTLAQWLYNNKDLMDGVDLKAWICVSENFDVVETTKNVIKGISSGICSLDSFDLLQQDLKKKLSEKKFFIVLDDVWSEDADKWNSFITPFQHGRKGSTILLTTRKVNVGRIVQHYNSYSLKGLSDDHCWSIFADNASFPESNGSSELEGIGRKIVKRCDGLPLAAETLGRLLRSEHRVEEWNKILLSDIWDFPVENCKIVPALLLSYHHLPTHLKRCFVYCSLYPKDHKLDKDKLILLWIAEDLLQP	None	None
BU2TB0	12	114278503-114281572	0	0	1	0	1	0	0	None	ATGGGACATGATAGAAATGAAGTTGAGCTCATTGAAAAAATTATTGAAGTTGTGAATGAGAAGTTGCCGCCTATTTGTCCAAATAAATCCAAAGGTGTTGTTGGAATTGATGAACAAGTTAAGTCTATTGAATCGTTATTGGCAAAAATGGAGCCGAATGAAGTTGGAATCCTTGGAATTTGGGGCATGGGCGGTATAGGTAAAACAACCATTGCTCAAGTTATATTCAATAAATATTCCTCACAGTATGAAGGTTGTTGCTTCTTGAAAAATGTCAGAGAAGAATCAGAAAGGCACGGTCTGGATTATTTGTATGAGCAACTCTTTTCTCAACTACTGAAGAAACAAAATCTCCTTGTGAAAGGTTCTGCCAATGCAATATCTGCCATTTACGAGAGA…	MGHDRNEVELIEKIIEVVNEKLPPICPNKSKGVVGIDEQVKSIESLLAKMEPNEVGILGIWGMGGIGKTTIAQVIFNKYSSQYEGCCFLKNVREESERHGLDYLYEQLFSQLLKKQNLLVKGSANAISAIYERRLSQKEVLIVLDDVDTSDILDYLTGEQTCLAPGSRVIVTTRDKQILIAARAHGIYEVKRLSFMSSLELFCIKAFNKSYPENGYKKLSQMAVNYANGIPLALKVLGSFLCSKSAVVWKNALKKLQSCPDKRIFNVLKLSYDGLDDSDKSIFLDIAYFFKGECKDNVTRFLDSCSFYADVGIDNLESKALITISYNRIQMHDLIQQMGWEVVRQESNKDPTELTRINKPEDFHNLLKNSKGTNLVEGIMIDLSQIGDLHFNADTFKNM…	EQVKSIESLLAKMEPNEVGILGIWGMGGIGKTTIAQVIFNKYSSQYEGCCFLKNVREESERHGLDYLYEQLFSQLLKKQNLLVKGSANAISAIYERRLSQKEVLIVLDDVDTSDILDYLTGEQTCLAPGSRVIVTTRDKQILIAARAHGIYEVKRLSFMSSLELFCIKAFNKSYPENGYKKLSQMAVNYANGIPLALKVLGSFLCSKSAVVWKNALKKLQSCPDKRIFNVLKLSYDGLDDSDKSIFLDIAYFFK	None	None
BW1AWE	14	130716011-130720242	1	0	1	0	1	1	0	None	ATGGCATCCGCCTCTTCTTCCGCATCAATCCCACCACCAAGATCATGCACCTATCACGTGTTCTTGAGTTTCAGAGGAGAAGACACTCGCACAGGCTTCACTAGCCATCTCTATGCGGCCCTCAACAGTAAGGGAATCACAACCTACAAAGATGACCAAAACCTTCGCAAAGGCCATGTTATTTCAAAAGAGCTCCTCAAAGCAATTGAAGAGTCTATATTTGCAGTCATCGTTTTCTCACCGAACTACGCTTCCTCCAGTTGGTGCTTAGATGAGCTCCAAAAGATCATTGAGTGTAAGAACCAGGTGGGGCTACAGATCGAGGCAGTGTTCTACGGTGTGGAGCCTAGTGATGTGAGGCACCAAAGAGGAACCTTTGAGGAAGCTTTCAAGAAACAC…	MASASSSASIPPPRSCTYHVFLSFRGEDTRTGFTSHLYAALNSKGITTYKDDQNLRKGHVISKELLKAIEESIFAVIVFSPNYASSSWCLDELQKIIECKNQVGLQIEAVFYGVEPSDVRHQRGTFEEAFKKHEERHDSEKVKRWRDALTQVAAHSGWTSKNEDEAVLVENIAQHIFEILISKLPSSMKNLVGIESRVEQVITLIGLGLNDVRFIGIWGMGGMGKTTIARAVFEIIRSRFEVTCFLADVREHCEKKDITHIQKQLLDQMKIRSNFVHNKYDGRTIIQNSLRLKKVLLVLDDVNHGKQLEYLAGEQAWFGPGSRIIITTRDFHLLRKDKLHETYNVEGLVESEALNLFSLEAFNLPKPSEEFLDLSIEVVKYSGGLPLALKVLGSYLNGR…	SRVEQVITLIGLGLNDVRFIGIWGMGGMGKTTIARAVFEIIRSRFEVTCFLADVREHCEKKDITHIQKQLLDQMKIRSNFVHNKYDGRTIIQNSLRLKKVLLVLDDVNHGKQLEYLAGEQAWFGPGSRIIITTRDFHLLRKDKLHETYNVEGLVESEALNLFSLEAFNLPKPSEEFLDLSIEVVKYSGGLPLALKVLGSYLNGRPMAVWHSAIEKIKKSSHSEIIDTLKISYEGLDDMEKNIFLDIACFFKG	None	None
BW2M8B	7	5961204-5978759	1	0	1	0	1	0	0	Glyco_hydro_9;PhoD	ATGGAGGAACAAACACATCATCATCAATATCATAGGAAACAAACTAGTAGTTTTGGAGATTCCAAGATTGTTCCCCCCTTGGTACTTGTACAGCATTGTTGTTCTTCTTCTCTTTGGTTCTTGTTCTTCTTCGTCACCATAACAACCTTTTTCATCACTACTACCAATGCTCAACAAGCCTTTGATTATGGTGATGCACTCTCAAAGAGCCTCCTTTACTTTGAGGCACAGCGTTCAGGAAGAATTCCTTACAACCAGCGCGTCTCTTGGCGTCACCATTCCGGCCTCACTGATGGTCTAGAACAAGGGGTGGACTTGGTTGGAGGGTACTATGATGCAGGTGATCATGTGAAGTTTGGATTGCCAATGGCTTTCACAGTGACAATGCTTTCATGGGGT…	MEEQTHHHQYHRKQTSSFGDSKIVPPLVLVQHCCSSSLWFLFFFVTITTFFITTTNAQQAFDYGDALSKSLLYFEAQRSGRIPYNQRVSWRHHSGLTDGLEQGVDLVGGYYDAGDHVKFGLPMAFTVTMLSWGAIEYLQHISDAGELQHTLEAIKWGTDYFIKAHTSPNVLWAEFGTSLVQEIQDCCCWVLKVGDGDTDHYCWQRPEDMTTSRQAFKIDEEKPGSDLAAETAAAMAAASIVFKNTNPHYSHLLLHHAQQLFEFGDKHRGKYDESVGVVKSYYASVSGYKDELLWAAMWLYKATDSEMYFQYFISKAHSFGGTGWSISEFSWDVKYAGLQLLASKFLNQEKHKKHSDILEQYRSKAEYYICSCLNKNNNDSNVQRTPGGLLYVRQWNNMQ…	NSLLRPDVKDVRFIGIWGMGGIGKTTLAKVLYMKIRRKFEISCTLDNVREASGQRHGLLNLQRELLSKLKIMDTKIEDEYQGIDTIRNFLFNKKVLLILDDVSDMSQLENLAEKEWFGPGSRVIVTTRDMQLLTSHGISEKYEIDFLNPEESLQLFSRKAFKRDEPPEHFLKLSKAVIKYAGGLPLTLKLLGSLLCERSVSQWKEVLEQIKEVPESDSLHRTLGISYDGLPRRYKGLFLDIACFFKG	None	None
C1DP1Y	19	7715403-7720120	0	0	1	0	1	0	0	None	ATGGATCTGCAGAAATTGAATCTCGATTATACAAATGAAACCAAAAACTCTTTTGTGAGGGACCAAAACTATGCACATATTGAATCTTTATTGAGAACCCAACCAAGAGAAGTTCAAGTAATTGGAGTCTGGGGCATGGGCGGTATAGGTAAGACAACCATTGCTGCTGCTATATTTGAAGAGTTCTCTCCCAAATATGAAGTCAATTGTTTCTTGGCAAATGTAAGAGAAGAATCATCAAAGCATGGAGTCAAATACATATTCAATAAGCTTCTTTGTGAGTTACTACAAGAAGATATTCATATTGATAATCCCACAATCATATCCTCTACTATTTTGAGTAGATTGAGGCACAAGAAAGCTCTTATTGTTCTAGATGATGTGAATAGTTCTGATCTT…	MDLQKLNLDYTNETKNSFVRDQNYAHIESLLRTQPREVQVIGVWGMGGIGKTTIAAAIFEEFSPKYEVNCFLANVREESSKHGVKYIFNKLLCELLQEDIHIDNPTIISSTILSRLRHKKALIVLDDVNSSDLLDNFLGVGHDYLGVGSRVIVTTRDKHVLTSRAVDQILEVKEMNYHNSLKLFNLNAFNQIHPPENGFQELSKRAVAYAKGNPLALKILGSFLRSKSENEWDSVLKKLKGTPDANVHKVLRLSFDELDDAEKNIFLDIACFFKGEERDKVIMILNSCGFHANIGIRNLLDKALITITKMKRIQMHDLIQEMGQEIVCEESAKIPGGQSRLWNPDEVCDILKNDKGTDAIESIFLDMTQTTDLHISSNAFRKMPNLRLLAFADSIGHGR…	IESLLRTQPREVQVIGVWGMGGIGKTTIAAAIFEEFSPKYEVNCFLANVREESSKHGVKYIFNKLLCELLQEDIHIDNPTIISSTILSRLRHKKALIVLDDVNSSDLLDNFLGVGHDYLGVGSRVIVTTRDKHVLTSRAVDQILEVKEMNYHNSLKLFNLNAFNQIHPPENGFQELSKRAVAYAKGNPLALKILGSFLRSKSENEWDSVLKKLKGTPDANVHKVLRLSFDELDDAEKNIFLDIACFFKGEERDK	None	None
C29STI	19	4986582-4989967	0	0	1	0	0	0	0	None	ATGGCTTCAAAACTTGAAGGTGGAGCTTATCTCTCTTCTTTTGTTGATGCTATTTCAAACAAGCTGTCTTCAATACTTGAAGATGACTCTATCCTCGAAGGTGACTACTCTACTCGGAAGTCGCTTCAAAAGTTGGATGATTGTCTGTGTGATGTTGAACCTGTGCTTGATGATGCTGAGCTGAAGCAGTTCGGCAACAATAGAGTGAAGAAGTGGCTTGTTGATCTCCAAGATGCTCTCTACTTGGCTGATGACTTTCTCGATGAACTCTCCACTAAAGCTGCCACTGCTACTCCGAGGGATCCAGGTAATTCTTATGACTGGTCTCGCCCTGTTAATTCAATTATTGAAGATAGTGGTGTCAATGTCATTGAAAATATAGTTGGCACACTAGAGTCT…	MASKLEGGAYLSSFVDAISNKLSSILEDDSILEGDYSTRKSLQKLDDCLCDVEPVLDDAELKQFGNNRVKKWLVDLQDALYLADDFLDELSTKAATATPRDPGNSYDWSRPVNSIIEDSGVNVIENIVGTLESLVERKDKLGLDKSVKLDTSWRLPSTSLVVSSDVFGRDEDKENIIKLLLDDTCDAESLVTVIPIVGMGGIGKTTLAQLVYNDAKVMGKFDIRAWVCVAENPDLVHLTRTIIGAINSSPCDQDNFDLLQTNLKEKLTGKTFLVVLDDVWHDQRDMWEDFLKPFRYGNNGSKILLTTRNENVASVFAPNNLHYQLNLLSKEDCWLLFLKHSSVSTNSKQYTTLEIIGRKIVEKCKGLPLAVKTLGGLLRNKHNEGDWENVLKSEIWELS…	DKENIIKLLLDDTCDAESLVTVIPIVGMGGIGKTTLAQLVYNDAKVMGKFDIRAWVCVAENPDLVHLTRTIIGAINSSPCDQDNFDLLQTNLKEKLTGKTFLVVLDDVWHDQRDMWEDFLKPFRYGNNGSKILLTTRNENVASVFAPNNLHYQLNLLSKEDCWLLFLKHSSVSTNSKQYTTLEIIGRKIVEKCKGLPLAVKTLGGLLRNKHNEGDWENVLKSEIWELSNSKIAPALRVSYHYLPSHLKRCFVYCSLYPQDYEFDKDNLILLWMAEDLLQPK	None	None
C2BH8Y	5	2263360-2267146	0	0	1	0	0	0	1	None	ATGGCAACTCATGCTTTGCTTGGAATTCTGATTGGAAACTTGTACACTTTTGTCCAGAATGAGATTGCAGCACTTTCTGGTGTTGACTCGCAGATCCAACACCTGTCTGAAAATCTCAGTGCAATCCGTGCGTTATTCCAAGATGCTGCAGAGGAGCAATTTACAAGCCATGTCATGAAGGACTGGCTGAATAAGCTTTCCGATGCTGCGCATGTGTTGGAAGATATCTTGGAAGATTGTTCAACGGAATCCAACCGTCTTCAAAGTGAAGGGTGGTCAGCCCGCTTCCATCCCAAGACTATTTTGTTTCGTCATGCTATCAGCAAGAGGATGGAAGACATGGTCAAGAGGTTCCAGCGTATTGATGATGATAGGAGAAGGTTTCAGCTGCCTTTGGGA…	MATHALLGILIGNLYTFVQNEIAALSGVDSQIQHLSENLSAIRALFQDAAEEQFTSHVMKDWLNKLSDAAHVLEDILEDCSTESNRLQSEGWSARFHPKTILFRHAISKRMEDMVKRFQRIDDDRRRFQLPLGVRQRQQEDDDLRLTISAITEHQMYGRDQDKHKIVDFLTEHASSIHGLSVYPVVGMGGLGKTTLARWVFNDDRVIQHFDLRIWVCVSTNFNMMKILQSIIESSTGVNPNLSSLAAMQNKVQQVLLDKRCLLVLDDVWENDKWEDLMSVLNSRDSETKGVSILVTTRDQTVASAMETCPTQSHHLQPLPKDDNWSLFTHYAFGPNKEQPAKLVEIGKEIVRRCAGNPLASKVVGSLLRNKKEEKQWLNVLESKFWDIDAVMGALRLSY…	DQDKHKIVDFLTEHASSIHGLSVYPVVGMGGLGKTTLARWVFNDDRVIQHFDLRIWVCVSTNFNMMKILQSIIESSTGVNPNLSSLAAMQNKVQQVLLDKRCLLVLDDVWENDKWEDLMSVLNSRDSETKGVSILVTTRDQTVASAMETCPTQSHHLQPLPKDDNWSLFTHYAFGPNKEQPAKLVEIGKEIVRRCAGNPLASKVVGSLLRNKKEEKQWLNVLESKFWDIDAVMGALRLSYFHLNPSSRQCFCFCALYPEDFRISKEQLIHLWMANGLIKS	None	None
C354H7	19	3099018-3100915	0	1	1	0	0	0	0	None	ATGGCGGAGGCCTTGCTTGGAATTGTGCTGGAGAACTTGATCCCTTTTGTCCAGACTGAATTTGCAGCCTTCTCTGGAATCAAGGAAAAGGCTGAAGACCTATCACGAACTTTACAACTAATCAAAGCTGTTCTTGATGATGCCGAGCAGAAACAATGGTCAAATCGTCCTCTCAAGGTGTGGCTGCAGCAGCTTAAAGATGCAATGTATGTGCTGGATGATATCCTTGATCAGTTGCCAATAGAATCCTCTCAACTTGGGTGCTTAACTTCTTTGAATCCAAAGAAGGTGATTCATCGTCGTCAGCTTGGACAGAAGCTGAATGAGATAATAGGGAGGTTGGATCGAATTGCTCAAGCTAGGAGCAACTTTGATCTTAGACAAGGTGTGAGGGAGAGG…	MAEALLGIVLENLIPFVQTEFAAFSGIKEKAEDLSRTLQLIKAVLDDAEQKQWSNRPLKVWLQQLKDAMYVLDDILDQLPIESSQLGCLTSLNPKKVIHRRQLGQKLNEIIGRLDRIAQARSNFDLRQGVRERPSEVVEWRQTSSTITVPQVYGRDEDKGRVVEFLLSPSRSSEFLSVYPIVGLGGLGKTTLVQLVYNDPEVGNNFDLKIWVCVSENFTIKSILRSILEAVKKDKSEVMDLEVMEEKVKQLLQTKKYLLVLDDVWKRSQEMELGLTQDKWDKLRSVLSCGSKGSSILVSTRDNHVATIMGTCQAHHLGGLSEDDCWLLFKLRAFGADREEREEFVAIGKEIVKKCGGSPLAALALGGVMQSRSTEKEWVEVQKSEVWSLPDENDIMAVL…	DEDKGRVVEFLLSPSRSSEFLSVYPIVGLGGLGKTTLVQLVYNDPEVGNNFDLKIWVCVSENFTIKSILRSILEAVKKDKSEVMDLEVMEEKVKQLLQTKKYLLVLDDVWKRSQEMELGLTQDKWDKLRSVLSCGSKGSSILVSTRDNHVATIMGTCQAHHLGGLSEDDCWLLFKLRAFGADREEREEFVAIGKEIVKKCGGSPLAALALGGVMQSRSTEKEWVEVQKSEVWSLPDENDIMAVLRLSYSCLTPTLKQCFAFCAIFPKDKEIKKQELIYLWMGNGFISSR	None	None
C3UMJG	18	132397131-132408464	2	0	2	0	0	0	1	None	ATGGCATCCACTTCTACTTCTAAAAGGTCTTGCAAGTATCATGTGTTTCTCAGTTTCAGGGGTGAAGATACTCGCCCTGGATTCACTAGCCATCTCTATGCCGCACTCACAAGGAAGGGAATCACTACCTTCATTGATGACACCAACCTTCGCAAAGGTGATGTTATTTCACATGAACTTCTCACAGCAATTGAAGACTCCATGTTTGCAATCATTGTTCTCTCACCAAATTACGATTCCTCCACTTGGTGCTTGGACGAGCTCCAAAAGATCCTTGAATGCAAGCATAAGTTGGGGCAACACGTCGAAGCGGTGTTCTACGGTGTGGAGCCTTCTGATGTCAGGCACCAGAAAGGAACCTTCGGAGAAGCTTTCAGGAAACATGAACACAGATTCGGA…	MASTSTSKRSCKYHVFLSFRGEDTRPGFTSHLYAALTRKGITTFIDDTNLRKGDVISHELLTAIEDSMFAIIVLSPNYDSSTWCLDELQKILECKHKLGQHVEAVFYGVEPSDVRHQKGTFGEAFRKHEHRFGQESDKVRRWRDALTQVACYSGWTSKNQLTKKHVSLNRNEATLVENISQSIHKKLIPNLPSSMNKLVGIDSRVEQVISHIGIGLSDVRYIGICGMGGIGKTTIARIVYEAIQSEFEVSYFHASVRETCEKNGIVQAQKELVDHINGSSSNFNNEYDGRRIIQAALCRKKVLLVLDDINEEKQLKNLSEEQDWFGPGSRIIITTRDMHLLKIHDAYEIYNVEGLGESEAFDLFGLKAFKQQKLAEEYLDLSKQAVQYCAGLPLALEVL…	SRVEQVISHIGIGLSDVRYIGICGMGGIGKTTIARIVYEAIQSEFEVSYFHASVRETCEKNGIVQAQKELVDHINGSSSNFNNEYDGRRIIQAALCRKKVLLVLDDINEEKQLKNLSEEQDWFGPGSRIIITTRDMHLLKIHDAYEIYNVEGLGESEAFDLFGLKAFKQQKLAEEYLDLSKQAVQYCAGLPLALEVLGSHLCGRPVKDWHSALGKLKSFPHVDIFDTLKISYDGLDTMDKDIFLDIAYFFK	RVEQVISRHLGIGQNDVRYIGICGMGGIGKTTIARMVYEDIQSKFEVTYFLANVRETCEKNGIVQAQKELVDHINGSSSNCKNEHDGRRIIRASLCHKKILLVLDDINEEKQLKNLAEEQDWFGPGSRIIITTRDMHLLKIHDAYEIYNVEVLGESESFDLFHLKAFKQQTPAEEYLDLSKQAVKYCGGLPLALEVLGSHLCGRPIKDWQSALGKLESFPNVDIFYTLKISYDGLDSMNKDIFLDIAYFFK	None
C4WT98	9	7048214-7054936	0	1	1	0	1	0	0	None	ATGATATTTCTTAGAGAAGAAGAGAGCCAGGACGATCATCAACTCATCAGGAAGGTTGTGAATGATGTATTGAAAATGCGTATACTAAAGCATCCCATACTGCCAACAGACCTGGTTGGAATTGAAGAAATCCGTAAGATTGTTAAAGTCAACATGAAGCAACACCGAGTAATTGGAATTTGGGGTATGCGTGGGATAGGGAAGACAACCATCGCTAAAATGTTATTTGCAAAATCCTTTCCTCATTATGACCATGTTTGCTATGCGGAAAATGCAAAAGAGTATACGCCTCAAAGGCTTCTGTCGGAGCTATTGAGGGAACGAATTACCATTGACGCAACAGGGTTTGTCAACAGTATGAGCAGCCTTAGCAATAAGAAAGTTCTCATTATCCTCGAC…	MIFLREEESQDDHQLIRKVVNDVLKMRILKHPILPTDLVGIEEIRKIVKVNMKQHRVIGIWGMRGIGKTTIAKMLFAKSFPHYDHVCYAENAKEYTPQRLLSELLRERITIDATGFVNSMSSLSNKKVLIILDNVKDSDQPLLEAVCQGYKSHSRESKLIITTTHKHLLEKRVDWIFEVKQWDDSKSIELLSLKAFEETIPPKDYEILVNKIVKYAGGIPLALNLLGSYLRSRSIEFWESTLEKLQKHPIKRIQAAFTESYDELDDLDKEIFLDIAFFFHGEKKDLVTSILKACEFSPRRGIEILQDKAMITTLPYKETIEMHGLLREMSYEIVHEENSKDPRKRSRLKDTKEKTFKPLDAIEGIILDLSQIKDLRLSPDTFKRMNNLRFLKLYIPSGQ…	RKIVKVNMKQHRVIGIWGMRGIGKTTIAKMLFAKSFPHYDHVCYAENAKEYTPQRLLSELLRERITIDATGFVNSMSSLSNKKVLIILDNVKDSDQPLLEAVCQGYKSHSRESKLIITTTHKHLLEKRVDWIFEVKQWDDSKSIELLSLKAFEETIPPKDYEILVNKIVKYAGGIPLALNLLGSYLRSRSIEFWESTLEKLQKHPIKRIQAAFTESYDELDDLDKEIFLDIAFFFH	None	None
C6P5C3	4	126995979-127002233	1	0	1	0	0	0	0	None	ATGGCCGACAATGGAGCAGCTTTGTCCTCGTCGTCGTCGTCATCATCCTTATCAGAAGGCATGTACGATGTTTTTCTGAGCTTTAGAGGCGAAGACACAAGATACATATCCTCAGATTCTCTCTACCGTAAACTCGCCGAAAACGGAAACCTCAAAGTGTTTAGAGATTGTCCGGGTCTGAAACTAAGTGACCCAATTAAATCTACTCTTGTGGAAGCCATTAAAGGATCAAGGATGTTCATTGTTATGATGAGTTCAAACTATGTGTCTTCCTCGTGGTGCCTCGTGGAGCTAGTGGAGATACTCAAGTACTCCAACAATGGAAGAAATCGCGCCGTTTTTCCAGTTTTTTACCACGTGGAGCCTTCAGAAGTTAGATATCAGAATAGCGTCAAATCT…	MADNGAALSSSSSSSSLSEGMYDVFLSFRGEDTRYISSDSLYRKLAENGNLKVFRDCPGLKLSDPIKSTLVEAIKGSRMFIVMMSSNYVSSSWCLVELVEILKYSNNGRNRAVFPVFYHVEPSEVRYQNSVKSKEAMRKHEERYGKDTVAAWESALSTICGLCGQHIVKNKGYETEVIDKIAEQVLAKNREIKQLLNRFYSQFEEVESLLDLKSRNTLRMVGIYEEDAEIDKTTFTLELYYKIKHEFKEASFLLGVSKTLEESADGLKNLQKAILSDMGVKVSTVDCTSTGSSEIKRRLRHKRVLLVLNDVDSKMHLELLARSGDLFGPGSRIIITTEDKDLLDNYPVIDGVETKTYCIRECDEFEGNKSSNHVVKGEYVVGLKKDFNDVIKQLMEEDS…	KDFNDVIKQLMEEDSRDGNIVSIVGMGGIGKTTLARKIYNSDEVKKLFACRAWATISKDCREKEVFKSLLNCLKSSTSKHEDSSSEEELMQKVRKCLTGKKYLIVLDDIWDTKAWATLKGCFPENNDGGMILITTRNDQVAYFLRSKKPHHKLSFMDKEESWKLFCNEVFCREKCPPKLERIGRSIANTCSGLPLAIKITAGFVAKTKRSGDEWKRIKKLLPHLRIVEDKECKKMKERLMLSYDDLPENIKPCFLYLGVFPEDDQICARDLIRLWITEGLIE	None	None
C6R2SB	16	115544207-115557468	0	1	1	0	0	0	1	None	ATGGGGTCTTGCTTTGAACAACTTGCAACGGAGGCTATTTCAAAACTTGGAGATTTGATAGTGAAGTCCACCGTAAAGCAATTCGAATATCTGATTTGTCACGAAAGACTTGTCGGCAACCTAAGAAAAGAACATAAGAAGCTGATGGGCATGAAAGATGCATTGAAAGGACAAGTGGAAGCAGATAGAAGTAGAGGTCTTGTAGTCGCAAATAACGTGCAAGAGTGGCTCTCTGATGTGGAAGCGATTGATGCGAAGGTTCATAAACTCTATGAAGATGCTGTAGAAAACAAGCGCAAGAAATGTGTTGGTGGAAGACTTGATTACTCATTGGGCAAGCAAGCGACAAGAGCATCACAAGATGTTGTAAGCTTGGCGGAGCAGAAAGATAAACTTCAA…	MGSCFEQLATEAISKLGDLIVKSTVKQFEYLICHERLVGNLRKEHKKLMGMKDALKGQVEADRSRGLVVANNVQEWLSDVEAIDAKVHKLYEDAVENKRKKCVGGRLDYSLGKQATRASQDVVSLAEQKDKLQPISYPKPALRLGPTFTQDIKGLESRKKIIGDVMEKLKDDKIRMISICGMGGVGKTTLVKGVIKVVESEKLFDKVLMAVVSQNPNYQMVQAQIADWLGLPFRSGSVQGKARELLDYLQGSSRVLIVFDDVWSELDFESIGIPSLGHEKVCKILFTSRNEEVCRKMGSKENIQLHVLPEEEAWDLFRDMAGVDTTDKANIKHIARKVAKECGGLPLAIVTTGSGLRNKAKPQWEYALEQLRHSKLQDKVQSSIELSITSLGTDEHKYC…	KKIIGDVMEKLKDDKIRMISICGMGGVGKTTLVKGVIKVVESEKLFDKVLMAVVSQNPNYQMVQAQIADWLGLPFRSGSVQGKARELLDYLQGSSRVLIVFDDVWSELDFESIGIPSLGHEKVCKILFTSRNEEVCRKMGSKENIQLHVLPEEEAWDLFRDMAGVDTTDKANIKHIARKVAKECGGLPLAIVTTGSGLRNKAKPQWEYALEQLRHSKLQDKVQSSIELSITSLGTDEHKYCLFLSALFPEDFDVPVESVLR	None	None
C72SYV	12	115810554-115815435	0	0	1	0	0	0	1	None	ATGGCTGCTGAACTTGTTGGAGGAGCTTTTCTCTCTTCTTTTCTCAATGTTCTTTTTGACCGGCTGTCTGATCCTGAGATCATCAACATGATGAGAGGAAAGAAGGTTGACCAGAAGCTGCTTCAAAGGCTGAAGACCATTCTAAATGTGGTTGAAGTTGTGCTGAATGATGCTGAGAAGAAGCAGATCACTGACTCTGCTGTCAAAAGGTGGCTCGAAGATCTCCAAAATGCTGTCTATGATGCTGATGACTTGTTGGATGAAGTCGCTACCAAAGCTGCTACTCAGAAGGATCCACCAGGTAACTTCTTGTCTCGCTTTCTCAATTTGCAAGATAGGGAGATGGTTAGTAGGATTGAAGAAATCATTGCTAGACTAGAAGATATTGCAAAACACAAA…	MAAELVGGAFLSSFLNVLFDRLSDPEIINMMRGKKVDQKLLQRLKTILNVVEVVLNDAEKKQITDSAVKRWLEDLQNAVYDADDLLDEVATKAATQKDPPGNFLSRFLNLQDREMVSRIEEIIARLEDIAKHKDILRLEKIAAKNMSGRIPSTSLVKNSDIFVGRDRERDTIVKLLLDDVNNGELSVIPIVGMGGIGKTTLAKLVYNDDMVQQTFNVKAWVCVGEEEFDVLKVTKALIEKTCSRCYSNDLDTAQNHLKNGLAGKNFLVVLDDVWSSNREHWESFLNPFECGSEVGKILVTTRLDTVASVVKTKHTEAHNLSLLDEEQCWSVFANRAWDPAESRDHSAFEEIGRKIVEKCKGLPLAAQTLGGLLRGKDNEKDWNDVLNSEFWELSEEDSG…	LDDVNNGELSVIPIVGMGGIGKTTLAKLVYNDDMVQQTFNVKAWVCVGEEEFDVLKVTKALIEKTCSRCYSNDLDTAQNHLKNGLAGKNFLVVLDDVWSSNREHWESFLNPFECGSEVGKILVTTRLDTVASVVKTKHTEAHNLSLLDEEQCWSVFANRAWDPAESRDHSAFEEIGRKIVEKCKGLPLAAQTLGGLLRGKDNEKDWNDVLNSEFWELSEEDSGILPALRISYYHLPSYLKRCFVYCCLYPKDFEFDRDELTLLWMAEGLL	None	None
C8PGGG	17	4128458-4132997	0	1	1	0	0	0	0	None	ATGGCTGAAATTTTCATCTCCATAGCAGCCAAGATCTCAGAATATGCGGTGGATTTAGCGATACGTCAAGGACAGTATCTGTTTCGTGCTGGAAGATTCATTAAGAATCTTGAAAAAGAAAAGCAGAAGCTGATTTCAACTCTAGGTAGTGTGCAGAAAAGAGTTGAAGCAACTGATAAAACAGAACAAGTCAAAGATTCTGTTCTGAAGTGGATCAATGAAGCCGAAAAGCTTGTAGAAGAGGTGGAGAATCTGGAAACAGAAGTAGAGACTAATGGAAGTTGTTTCAAGGGACAATGTTCTATTGGGAAGAGATATAATCTGTGCAAGAAAATGCAACAGAAAATAGAGTCTCTAATAAATCTGAACAAAAATGGTCAATTTGATACTATTGCCTTC…	MAEIFISIAAKISEYAVDLAIRQGQYLFRAGRFIKNLEKEKQKLISTLGSVQKRVEATDKTEQVKDSVLKWINEAEKLVEEVENLETEVETNGSCFKGQCSIGKRYNLCKKMQQKIESLINLNKNGQFDTIAFPAPIPGSEYLYPGNIVYFKSTQKALDQILEALQDDSINLIGLYGMGGSGKTILVKAVGNEAKTMNLFDRVVLATVSETPDIKEIQKEIAELMGLKFSEENKASRAIRISLGLKSKERILVILDDVWAKLKLEDIGIPCDEGNQSSCKIILTTRLRGVCTLMNCQREIPLHLLSEEEAWMFFKKYSGIGDNSPSELLKVASNVAMECKGLPIAIEAVGSSLKKKPIEVWKAALYSLKHSKPMDVEDGVRDAFSCIELSYNHLRSKRD…	QKALDQILEALQDDSINLIGLYGMGGSGKTILVKAVGNEAKTMNLFDRVVLATVSETPDIKEIQKEIAELMGLKFSEENKASRAIRISLGLKSKERILVILDDVWAKLKLEDIGIPCDEGNQSSCKIILTTRLRGVCTLMNCQREIPLHLLSEEEAWMFFKKYSGIGDNSPSELLKVASNVAMECKGLPIAIEAVGSSLKKKPIEVWKAALYSLKHSKPMDVEDGVRDAFSCIELSYNHLRSKRDELMFLMCSMFPEDHEIFVEDLIRYGV	None	None
C8YHPQ	8	25670191-25674144	1	0	1	0	1	0	1	None	ATGGCTTCTTCTCCTTCCATTACTTATGATGTGTTCTTGAGTTTCAGAGGCACAGACACTCGGCGCGGTATTCTTAGCCATTTGGTTAAGGCTTTCAATCAAAAGCAAATTGAAACATATGTAGATTACATGCTGAGGGAAGGAACTGAAATATCACACTCACTCCTTACAGCCATTGAACAATCTCAAATCTCTTTGATCATATTCTCCCAAGACTATGCTTCTTCCAGATGGTGCTTGGATGAACTTGTGACAATAATGAAATGCAGAAAACAAAATGGTCAAATCGCAATACCTGTTTTCTATGAAGTGGATCCATCTTGGGTACGCCATCAAAAGGGAAGTTATCAGGATGCATTTGCTAATCACGAGAAAACTTCATCACAGGACAAGGTTCAA…	MASSPSITYDVFLSFRGTDTRRGILSHLVKAFNQKQIETYVDYMLREGTEISHSLLTAIEQSQISLIIFSQDYASSRWCLDELVTIMKCRKQNGQIAIPVFYEVDPSWVRHQKGSYQDAFANHEKTSSQDKVQIWRQALNQAANLSGLHSSNFGNDAEFIEEIVKRVLQRLNQAYQCDPKEFVGIHEPIAELESVLCRESKAVLVVGLWGMGGIGKTTLASNIFNRLQYEFQGVCFLENVRERVQRYGMTHLKKELLSKLLEEKDVVPFIMPDGITNFAKRRLSRKAILLVLDDVNDPDQLEDLCGRGFEWFGPTTRIIVTTRDKHVLLVKQVDHIHEVKPLNDDESLKLFNLNAFKQNYDIERDQDHAELAMKLVTYANGIPLALKVLGSSLYGRSKE…	IAELESVLCRESKAVLVVGLWGMGGIGKTTLASNIFNRLQYEFQGVCFLENVRERVQRYGMTHLKKELLSKLLEEKDVVPFIMPDGITNFAKRRLSRKAILLVLDDVNDPDQLEDLCGRGFEWFGPTTRIIVTTRDKHVLLVKQVDHIHEVKPLNDDESLKLFNLNAFKQNYDIERDQDHAELAMKLVTYANGIPLALKVLGSSLYGRSKEEWESQLSKLEKIPHVKIQNILRVSYNDLDRHDQNIFLYIACFFETDN	None	None
CA6E74	12	1892963-1907959	0	0	1	0	0	0	0	None	ATGGCTGATGCACTTGTTGGTGGAGCTTTACTTAATGGCTTCATTAACGTTGTCTTTGACAGGTTGCTCACAAAGGATACGGTCAACTTGGTCTTGGGCAAGAAGCTTGGCTCTGACTTGCTTGAAAGGCTGAAGATTTCACTGCTTGCTGCTGATGCTTTGCTTGATGATGCTGAGTACAAGCAACTGGGCAACAATCGTGTGAGGGAGTGGCTCAACAGTCTAAGAGATGCTGTTTATGATGCTGATGACTTTCTGGACGCTGTCCTCACCAAAGCCGCCACTGAAAAGAAGGTACGTTCTTTGTTGCCTAGTTTCTTCCTCGACCGACATAGGAAGATGGTAGATAACATGGAAGGGGTGGTTAAAAGAATAGAATTTCTTGTAAGTCAAAAAGAT…	MADALVGGALLNGFINVVFDRLLTKDTVNLVLGKKLGSDLLERLKISLLAADALLDDAEYKQLGNNRVREWLNSLRDAVYDADDFLDAVLTKAATEKKVRSLLPSFFLDRHRKMVDNMEGVVKRIEFLVSQKDILGLQKTTKDNNLSSSSLSSSSSWRETTCLMEGNIYGREDDQQALIKTIDNNESQLSVIPIVGMGGVGKTTLAKWVYSVAEGFDLKAWVCISETFHVADITKKTIEETTKTTCSPGSLNLLQNKLQEILSGKKFFIVLDDVWSDDADKWKQFITPFQCGAKGSSILLTTRMKEVASVVQTCPSHFLNELLEEYCWSLFKDKACFPESNGIPTLEEIGRNIVKKCKGLPLAIETLGRLLQGKRDAKEWNAVLRSDIWEISTKNSKII…	EDDQQALIKTIDNNESQLSVIPIVGMGGVGKTTLAKWVYSVAEGFDLKAWVCISETFHVADITKKTIEETTKTTCSPGSLNLLQNKLQEILSGKKFFIVLDDVWSDDADKWKQFITPFQCGAKGSSILLTTRMKEVASVVQTCPSHFLNELLEEYCWSLFKDKACFPESNGIPTLEEIGRNIVKKCKGLPLAIETLGRLLQGKRDAKEWNAVLRSDIWEISTKNSKIIPALLISYFQLPPYLKRCFVYCSLFPKDYEFEKNELVLLWMAEDL	None	None
CA7JWP	2	96037145-96042420	0	0	1	0	0	0	1	None	ATGGCTGCTGAACTTGTTGGAGGAGCTTTTCTCTCTTCTTTTCTCAATGTTCTTTTTGATCGGCTGTCCGACCCGGCAATCATCAACATGATGAAAGGAAAGAAGGTTGACCAGAAGCTGCTTCAAAAGCTGGAGACCATTTTGAATGTGGTTGAAGCTGTGCTGAATGATGCTGAGAAGAAACAGATTTCTAACCCTGCTGTCAAGAGGTGGCTTGAAAATCTCCATGATGCTGTCTATGATGCTGATGACTTGTTGGATGAAATCGCCACCAAAGCTGCCACTCGGAAGGATCCACCAGCAGGTAACTTCCTGTCCCGCTTTCTCAATTCGCAAGATAGGAAGATGGTTACTAGGATTGAAGAAATCATTGCTAGACTACAAGATATTGCAAGTCAT…	MAAELVGGAFLSSFLNVLFDRLSDPAIINMMKGKKVDQKLLQKLETILNVVEAVLNDAEKKQISNPAVKRWLENLHDAVYDADDLLDEIATKAATRKDPPAGNFLSRFLNSQDRKMVTRIEEIIARLQDIASHKDILGLEKISVKNMSGRIESTSLVQKSDVFVGRDQEREDIVKLLLDDSNDGKLSVIPIWGMGGIGKTTLAQWVFNDDRVQQKFDVKTWVCVGEEFDVLKVTKTVVEKATSGPCNLNDLDSVQLWLKNELAKKSFLVVLDDMWSNNYMAWKKLLTPFQCGTEAGRHGGKILVTTRDEKIANMVKSHHHQAHNLSVLNDEDCWSLFANLALLSKDRLGFEKVGREIVKKCRGLPLAVQTLGSLLSTKDDERDWNDILNNEIWEFSEEE…	DIVKLLLDDSNDGKLSVIPIWGMGGIGKTTLAQWVFNDDRVQQKFDVKTWVCVGEEFDVLKVTKTVVEKATSGPCNLNDLDSVQLWLKNELAKKSFLVVLDDMWSNNYMAWKKLLTPFQCGTEAGRHGGKILVTTRDEKIANMVKSHHHQAHNLSVLNDEDCWSLFANLALLSKDRLGFEKVGREIVKKCRGLPLAVQTLGSLLSTKDDERDWNDILNNEIWEFSEEESDILPALRISYYHLPSYLKRCFVYCSLYPKDYEFDRDELMLLWMAEGFLQQ	None	None
CAI9RI	19	3131920-3137504	0	0	1	0	0	0	0	None	ATGGCTGAGGCCTTGCTTGGAGTTGTGCTGGAGAAATTGACCCCTTTGATCCTGAATGAATTTGCAGCCTTCTTTGGAATCAAGGAAAAGGCTGAAGAGCTAACACTCACTTTAGAATTAATCAAAGCTGTTCTTGATGATGCTGAGGAGAAACAATGGTCCAATCGTCCTCTCAAGGTGTGGCTGCAGCAGCTTAAAAATGCAATGTACTTGTCTACTCAATCCTCTCAGCCTGGGTGCTTATCATCTTTGAATCCAAAGAACATGATTCATCGGCGTGAGCTTGGGAAGAAGTTGAATAAGATAATAGGCAGGTTGGATCGAATTGCTCAACGTAGGAGCAACTTTGATCTTAGACAAGTTGTGAGGAAAAGGTCAAGTGAAGTTGCTGAATGGCGT…	MAEALLGVVLEKLTPLILNEFAAFFGIKEKAEELTLTLELIKAVLDDAEEKQWSNRPLKVWLQQLKNAMYLSTQSSQPGCLSSLNPKNMIHRRELGKKLNKIIGRLDRIAQRRSNFDLRQVVRKRSSEVAEWRQTSSTIALPQVYGRDEDKKKVVEFLLSPSRSSESLSVYPIVGLGGLGKTTLVQMVYNDQQVGNHFDLKIWVCVSENFTRGSMLRSILKAMEVDKYESMDLDAMEKKVKELLQGKKYLLVLDDVWKRSQEMELGLTQHKWDELRTVLSCGSKGSSILVSTRDKHVATIMGTCQAHHLDRLSDDDCWSLFKLRAFGADREERAELVAIGKEIVRKCGGSPLAALALGGVMQSRSTEKEWLEVQKSELWSLPDENDIMPVLRLSYSSLT…	DEDKKKVVEFLLSPSRSSESLSVYPIVGLGGLGKTTLVQMVYNDQQVGNHFDLKIWVCVSENFTRGSMLRSILKAMEVDKYESMDLDAMEKKVKELLQGKKYLLVLDDVWKRSQEMELGLTQHKWDELRTVLSCGSKGSSILVSTRDKHVATIMGTCQAHHLDRLSDDDCWSLFKLRAFGADREERAELVAIGKEIVRKCGGSPLAALALGGVMQSRSTEKEWLEVQKSELWSLPDENDIMPVLRLSYSSLTPTLKQCFAFCAIFPKDTEIKKQELIYLWMANGFISS	None	None
CD0F2D	9	2491548-2495602	0	0	1	0	0	0	0	None	ATGGCTGAGACCTTGATTGAAATTGTGCTGAAGAACTTGATCACTTTGGTCCAGAGTGAATTTGCAGCCTTTTCTGGAATCAGGGAAAAGGCTGAAGAGCTAACACTCACTTTAGAATTGATCAAAGCTATTCTTGATGATGCTGAGGAGAAACAATGGTCAAATCGTCCTCTCAAGGTGTGGCTGCAGCAGCTTAAAAATGCAATGTACGTGATGGATGATATCCTTGATCAGTTGTCTACTCAATCCTCTCAACCTGGGTGCTTCTCATCTTTGAATCCAAAGGTGATTCATCAGCGTGAGCTTGGGAAGAAGTTGAATAAGATGATAGTGAGGTTGGATCGAATTGCTCAACGTAGGAGCAACTTTGATCTTAGACAAGTTGTGAGGAAAAGGTCA…	MAETLIEIVLKNLITLVQSEFAAFSGIREKAEELTLTLELIKAILDDAEEKQWSNRPLKVWLQQLKNAMYVMDDILDQLSTQSSQPGCFSSLNPKVIHQRELGKKLNKMIVRLDRIAQRRSNFDLRQVVRKRSSEVAEWRQTSSTIALPQVYGRDEDKKQVVDFLLSPSRSSESLSVYPIVGLGGLGKTTLVQLVYNNQQVANNFDLKIWVCVSENFTLVSILRSILKAMEVDKSEVMNLEEMEKKVKVLLQSKRYLLVLDDVWKRSQEMELGLTQDKWDKLRSVLSCGSKGSSILVSTRDKDVATIMGTCQAHHLDRLSDDACWSLFKLRAFGADKEERAELVAIGKEIVKKCGGSPLAALALGAVMHSRSTEKEWLEVQKSELWSLPDENDIMPVLR…	EDKKQVVDFLLSPSRSSESLSVYPIVGLGGLGKTTLVQLVYNNQQVANNFDLKIWVCVSENFTLVSILRSILKAMEVDKSEVMNLEEMEKKVKVLLQSKRYLLVLDDVWKRSQEMELGLTQDKWDKLRSVLSCGSKGSSILVSTRDKDVATIMGTCQAHHLDRLSDDACWSLFKLRAFGADKEERAELVAIGKEIVKKCGGSPLAALALGAVMHSRSTEKEWLEVQKSELWSLPDENDIMPVLRLSYSSLTPTLKQCFAFCAVFPKDTEIEKQELIYLWMGNGFISS	None	None
CQ0716	4	117885594-117889112	0	0	1	0	1	0	0	None	ATGAAATTACCATCTTCAATGGAGAATCTCATAGGGATTGATTCAAGGTTGGAAGAAGTTGTTAGACACATTGGTCTTGGGGAAAATGATGTTCGCTTTATTGGCATATGTGGAATGGGCGGTGTTGGCAAGACAACTATTGCTAGAAGAGTTTATGAAGCCATTCGAAGTGAATTTAAAGCTAGCTGCTTTCTTAGCAATGTAAGAGAGACATGTAAGAGAAGCAGTATTGTCCAAATACAGAAGGAACTTCTTGCTCGTATGAACATAAATTTAGATACTACTATTCATGATGAGTTTCACGGAAGAGCGGCAATTTGTGACTCTTTATGCCATAGGAAGGTCCTTCTTGTTCTCGATGATGTAGATGATGGAAGCCTATTGAAGAATTTGGCTCGT…	MKLPSSMENLIGIDSRLEEVVRHIGLGENDVRFIGICGMGGVGKTTIARRVYEAIRSEFKASCFLSNVRETCKRSSIVQIQKELLARMNINLDTTIHDEFHGRAAICDSLCHRKVLLVLDDVDDGSLLKNLAREQNWFSLGSRIIITTRDRHVLVRHGAVNRIYKVEGLKQNEALELFCLNAFKRPKPEEGYMDLSTEVVKYCGGLPLALEVLGSHLCGRPSDVWHRAIEKIKSFPDDKIFNTLKISYDGLGHMERNIFLDIACFFKGRKKDYVTNILNRCGYHAEIDIATLIDKSLLTIINDEYGNIFLGMHDLLEDMGKHIVKQESPNNPSKRSRLWSYKDVDLVLAQNKEIEAIHSISLYNMDWEIEGSWRDLDIRDLSFSNKCQLKLLILDGVEA…	RLEEVVRHIGLGENDVRFIGICGMGGVGKTTIARRVYEAIRSEFKASCFLSNVRETCKRSSIVQIQKELLARMNINLDTTIHDEFHGRAAICDSLCHRKVLLVLDDVDDGSLLKNLAREQNWFSLGSRIIITTRDRHVLVRHGAVNRIYKVEGLKQNEALELFCLNAFKRPKPEEGYMDLSTEVVKYCGGLPLALEVLGSHLCGRPSDVWHRAIEKIKSFPDDKIFNTLKISYDGLGHMERNIFLDIACFFKG	None	None
CULB88	17	1708076-1716579	0	1	1	0	0	0	0	None	ATGGATTTTGTTAGCAGCTTTGCCGCTTCAATTTCAAGAGACTTGGTCTGTGGAGCAGTAGACGAATTACGCTATCCTTGCTGCTTCCACGACCTTGTTGAGGGCCTTGAACATGAAGACAAAATGCTTGTGGACACAAAAAAGCGTGTCCAAGAACATGTTCATCACCAAAAGCGGCAACTGAAAAAGACTGATGAACTAATGCACAAATGGCTCAACCAAGCTAACAACCTTTCAAATGATGTGGATAATTTACTCACAGAAACAAGGACAAACAAGATTTATTGTTTCGGAAAGTGTCCTAATTTGTTTTGGCGATATCGCTTGGGGAAGAAGTTAGTAAAGAACAAAGGGGATGTTAAAAAGTGTATTGGAGAAGGTAGCAAGTATACGCAGTTT…	MDFVSSFAASISRDLVCGAVDELRYPCCFHDLVEGLEHEDKMLVDTKKRVQEHVHHQKRQLKKTDELMHKWLNQANNLSNDVDNLLTETRTNKIYCFGKCPNLFWRYRLGKKLVKNKGDVKKCIGEGSKYTQFERLASLPGLRYFSPERCLKFESTQSAYDQLMQALNDDTVNMVGMYGMPGCGKTTLAMEVGRKAKEEGLFGEVVFVPVSSVVEIQRIQEKIASWLQFDFPQKEEIQRAQCLDKFFGENHENVLLILDDVWDRLDFEAIGIPSFKNHRGCKVLITTRSEAVCSLNDCQKKIRLKTIELEEAWKLFQTQAQITEDTSNALKKLAKEISDKCEGLLVAIVAIANTLKGKGEADWKVASDNLKRCKPVIIEGGLQNPYKILRVSYDNLDPV…	YDQLMQALNDDTVNMVGMYGMPGCGKTTLAMEVGRKAKEEGLFGEVVFVPVSSVVEIQRIQEKIASWLQFDFPQKEEIQRAQCLDKFFGENHENVLLILDDVWDRLDFEAIGIPSFKNHRGCKVLITTRSEAVCSLNDCQKKIRLKTIELEEAWKLFQTQAQITEDTSNALKKLAKEISDKCEGLLVAIVAIANTLKGKGEADWKVASDNLKRCKPVIIEGGLQNPYKILRVSYDNLDPVEQSLFLLCSVFPEDFEIPVEDLIRIAIGVGLVE	None	None
CUPK9N	12	4015364-4017374	0	0	1	0	0	0	0	None	ATGCTCAATGACAACAATCATCATAACTTGTCCGTCATCTCTATGTTGTATGGCCGGGTTGGTAAAACTACTTTAGCACAATGCCTGTACAACAACATGGATGTGAGGATGGAGTTTGATCTAAGAGCATGGATTTGTGTTTCTGAACATTTTGATGTTGTTGACGCTACAAAGAATATTATAAAACGGATCTCTTGGGTTCTTGACAGCTTTGATTTACTTCAACAAGATTTGAAGGAAAAACTGTTAGGAAAGAAGTTCTTCATTGTTTTGGACGATGTTTGGAGTGAAGACGCTGACAAGTGGAATAGTTTTATCACCCCTTTTCAACATGGGAGAAAGGGAAGCACTATTCTTCTAACTACCCGCAAGGTAAATGTTGGTTCAGGGATCCAAAAT…	MLNDNNHHNLSVISMLYGRVGKTTLAQCLYNNMDVRMEFDLRAWICVSEHFDVVDATKNIIKRISWVLDSFDLLQQDLKEKLLGKKFFIVLDDVWSEDADKWNSFITPFQHGRKGSTILLTTRKVNVGSGIQNCNSYPLEKLSDDYCWSIFADNVFFPKLNGSSDLERIGRKIVEKCDGLPLAAETLGSFLRAKHDAREWNKILSNELILLWMAEDLLPPQRRRESLEEIGCKCFDELVSRLFFRKIQFHHNYFVMDDILHELAIHLAGEFHCNLENLGENEEIKIQTRYLSFGMLNSRNSIAKLENLTTSLCVDDLFSMESIASNLKNLRVLSFCKLDVLPEIIGELIRLRYLNLSWTNIKTLPESLCNLYNLQTLMLYECTKLTMLPSGMHKLVKLR…	LYGRVGKTTLAQCLYNNMDVRMEFDLRAWICVSEHFDVVDATKNIIKRISWVLDSFDLLQQDLKEKLLGKKFFIVLDDVWSEDADKWNSFITPFQHGRKGSTILLTTRKVNVGSGIQNCNSYPLEKLSDDYCWSIFADNVFFPKLNGSSDLERIGRKIVEKCDGLPLAAETLGSFLRAKHDAREWNKILS	None	None
CYBX3A	20	140539764-140544158	0	1	1	0	0	0	0	Syntaxin	ATGGCTGCAGAAGCTGTTTTGTCTTCCGTTCTTAGTGTTGTTTTCGACAGGATGTCCTCCCCTGAAGTTGTTAACTGGATCAAAGGGAAGAAGCTTACTCACAAGTTGATTGAAAGGTTGAAGACTAATCTTTATGCTGTTCGAGCCTTTCTCATCGATGCTGAGCAGAAGCAGATCAAGGAGACACCTGTCAAGGACTGGCTTCATAGTCTCAAACATGCCATATATGTTGCTGATGACTTGCTCGATGAAGTCTTCACCAAAGCTGCCACTCAGAAGGATCCAGGTACCTTCCTCTCTCGTTTTCTCAATTTGCAAGATCGGGATGTAGCAAACAGGATGGAGGAAGTCATTGATAGGATAGAGTCTCTTGTGATTCAAAAAGACACTCTTGGTCTC…	MAAEAVLSSVLSVVFDRMSSPEVVNWIKGKKLTHKLIERLKTNLYAVRAFLIDAEQKQIKETPVKDWLHSLKHAIYVADDLLDEVFTKAATQKDPGTFLSRFLNLQDRDVANRMEEVIDRIESLVIQKDTLGLREIPKENMSWRITTSLVETSDVCGREKDKEGIVKLLLDDDGDDTGGHSDVSVIPIVGMGGIGKTTLAQLVYQDGKVKENFDFQAWICVSEEFDIFKVTKTIIEAITKSFCSLTDLNLLQHDLKEKLSRKKFFVVLDDVWSESYEDWDKLLKPFRKGVKGSKILITTRSKRVASVVQTVSPYELSLLSEEDCWLVFSKHARLPTGSMENPTLKKVGKDLVKKCDGLPLAAQALGGLLRGNFDIKYWNHLLKSEIWELSDDKIKVVPA…	SDVSVIPIVGMGGIGKTTLAQLVYQDGKVKENFDFQAWICVSEEFDIFKVTKTIIEAITKSFCSLTDLNLLQHDLKEKLSRKKFFVVLDDVWSESYEDWDKLLKPFRKGVKGSKILITTRSKRVASVVQTVSPYELSLLSEEDCWLVFSKHARLPTGSMENPTLKKVGKDLVKKCDGLPLAAQALGGLLRGNFDIKYWNHLLKSEIWELSDDKIKVVPALRISYYYLPSYLKECFVYCSLYPKDYEFSKDELILLWMAENFLQP	None	None
D1KLA7	12	101908305-101917631	1	2	1	0	0	0	0	None	ATGCATATCAAGAATGTTGTCGGATACGTTGGAGGCTTGTTGGGCACAAGAAAATTGTTTATTGCTGAGTATGAAGTGGAAGTAGGATACCGAATACAAGATGCCACTAAACTGTTGGTCCACTCAAAATCAAAGGAGGTTCTTCTCCTTGGGATATGGGGAATGGTGGGTATTGGAAAAACAGCAATTGCCAAAGCCATTTATAATGAAAATTGTGGTAAATTTGAGGTTGCTTATGCTGGAGGATTGCCACTAGCTTTGGAAGTCCTTGGCTCCAATCTTCTTGGAAGCTTGGAGAGTATCCCTGATGGACTCATAGACTCTCCTCATCCTGTGCTACAGAAGGTTCTGAAAAAATGCGTGGAAGATTTAAATGATACGGAGAAAGCCATATTCCTT…	MHIKNVVGYVGGLLGTRKLFIAEYEVEVGYRIQDATKLLVHSKSKEVLLLGIWGMVGIGKTAIAKAIYNENCGKFEVAYAGGLPLALEVLGSNLLGSLESIPDGLIDSPHPVLQKVLKKCVEDLNDTEKAIFLDIACFLIGMDQEESWIYDVFLSFRGEETRATFTSHLYTSLANAGIYVFRDDDEIRRGDRISISLLQAIRASRISVVVLSRHYANSRWCLQELENIMECRRAIGQVVVPVFYGVDPSNVRNQTGLFGEAFQDLLKRFSVDRDKEKRWRKALHQIGSIAGIVIIDSRNESEDISLIVEDISALLDDTLLFVAQHPVGVKSRVQHVIKLLNHQYAKDVQLFGILGIGGIGKTTIAKAIYNQIHRDFEGSSFLENIREFWELITARVNLQ…	SRVQHVIKLLNHQYAKDVQLFGILGIGGIGKTTIAKAIYNQIHRDFEGSSFLENIREFWELITARVNLQEHLLSDIYKTTKIRIHSIEFGKTILQQKLRHRRVLVILDDVDELDQLKALCWSREWFGPGSRIIITTRDESLLRVLNVDHISRMSEMDNDESVEHFCWHAFKQSSPKEDFAELSIDVVAYCGGLPLALEVIGSVLFDKNVKEWESLLEKLKKIPNDKVQKKLRISFDSLNDDTVKEIFLDIAFFFISM	None	None
D3GAX0	12	113504146-113507654	0	0	1	0	1	0	0	None	ATGATATACTTTCTCCTTTTCTTTTCCATATACGATAGAAATGAATCAGAACTCATCCAAGATATTGTCAAGAATATTTCGGAGAAATTATCGCATCTTTTTTCAAATGCACCCCAAGACCTTGTCGGAATTGATGAGCATTTTAAATTTTTTCAACCTTTAATGGCAATGGAGTCTGATGAAGTTCGAACTGTGGGGATTTGGGGGATGGGAGGCATAGGTAAAACAACAATTGCTAGAGCAATATTCGACAGATATGCCTCTCGATATGAAGGTTGCTGCTTTCTACAAAATGTAAGAGAAGAATCTCAGAAGTCTGGTGAACACAACTTATATGAGAAACTTATTTCTGAACTACTTGAGGGAGAACATCTCCTTGTGAAAGGATCAGCCCATGCA…	MIYFLLFFSIYDRNESELIQDIVKNISEKLSHLFSNAPQDLVGIDEHFKFFQPLMAMESDEVRTVGIWGMGGIGKTTIARAIFDRYASRYEGCCFLQNVREESQKSGEHNLYEKLISELLEGEHLLVKGSAHARSMYVKRMLSRKKVLIVLDDVDALDKLDYLTREAICLGAGSRVIVTTRDEQILIAKGVDIRYKVWGLSFESSLELFCLKAFHKSCPEHGYQELSEMAVNYAEGIPLALKVLGSFLHSRSIKEWESALRKLRVHSNVDIYNVLKLSYDGLDDSDKNIFLDIAFFFRGEYMDNVISFLDSCGFFGDIGISTLERKALITIFGNRIGMHDLIQQMGWEVVRRESNKDSGKLTRINKAEDFCNLLKNSEEKSLVEGIMIDLSQIGDLHLN…	QPLMAMESDEVRTVGIWGMGGIGKTTIARAIFDRYASRYEGCCFLQNVREESQKSGEHNLYEKLISELLEGEHLLVKGSAHARSMYVKRMLSRKKVLIVLDDVDALDKLDYLTREAICLGAGSRVIVTTRDEQILIAKGVDIRYKVWGLSFESSLELFCLKAFHKSCPEHGYQELSEMAVNYAEGIPLALKVLGSFLHSRSIKEWESALRKLRVHSNVDIYNVLKLSYDGLDDSDKNIFLDIAFFFRG	None	None
D49ZW8	19	7562315-7565554	0	0	1	0	1	0	0	None	ATGGATCTGCAGAAATTGATTCTCGATAATACAAATGAAACCGAAAACTCTTTTGTGAAGGACCAAAACTATGCACATATTGAATCTTTATTGAGAACCCAACCAAGAGAAGTTCAAGTAATTGGAGTCTGGGGCATGGGCGGTATAGGTAAGACAACCATTGCTGCTGCTATATTTGAAGAGTTCTCTCCCAAATATGAAGTCAACTGTTTCTTGGCAAATGTAAGAGAAGAATCATCAAAGCATGGATTCAAATACATATTCAATAAGCTTCTTTGTGAGTTACTACAAGAAGATATTCATATTGATACTCCCACAATCATATCCTCTACTATTATGAGTAGATTGAGGCACAAGAAAGCTCTTATTGTTCTAGATGATGTGAATAGTTCTGATCTT…	MDLQKLILDNTNETENSFVKDQNYAHIESLLRTQPREVQVIGVWGMGGIGKTTIAAAIFEEFSPKYEVNCFLANVREESSKHGFKYIFNKLLCELLQEDIHIDTPTIISSTIMSRLRHKKALIVLDDVNSSDLLDNLLGVGHDYLGVGSRVIVTTRDRHVLTCRAVDQILEVKEMNYHNSLKLFSLNAFNQIHPPENGFQELSKRAVAYAKGNPLALKVLGSFLRSKSENEWDSALTKLKGTPDANVHKVLRLSFDELDDAEKNIFLDIACFFKGEEKYKVIMILNACGFHANIGIRNLLDKALITITKMKRIQMHDLIQEMGQEIVCEESAKIPGGQSRLWNPDEVCDILKNDKGTDAIESIFLDMTQTTDLYISSNAFRKMPNLRLLAFADSTGHGE…	IESLLRTQPREVQVIGVWGMGGIGKTTIAAAIFEEFSPKYEVNCFLANVREESSKHGFKYIFNKLLCELLQEDIHIDTPTIISSTIMSRLRHKKALIVLDDVNSSDLLDNLLGVGHDYLGVGSRVIVTTRDRHVLTCRAVDQILEVKEMNYHNSLKLFSLNAFNQIHPPENGFQELSKRAVAYAKGNPLALKVLGSFLRSKSENEWDSALTKLKGTPDANVHKVLRLSFDELDDAEKNIFLDIACFFKGEEKYKV	None	None
D4Y0XB	12	101990816-101995019	0	0	1	0	0	0	0	None	ATGGTTCATTTTGTTTTGAATCAAGCTGAGGATATCAATAGGATTGTAGAAAGTATCACTGCTTTGCTAGACAATACAATCTTGTTTGTTGCTCAACATCCTGTTGGAGTAGAGTCTCGTGTACAACATGTGATCAATCTGTTAAACTCCAACAGATCCGATAATGTTTTGATATTAGGAATATTGGGAATTGGGGGAATTGGAAAAACAACTATTGCCAAAGCCATTTACAATCAAGTTCATGGTTGTTTTGAGGGTTATTGCTTCCTTCCAAATATAAGAGAATTTTGGATGCAGAGTACTAGCCAAGTTCATTTGCAAGAACAGCTTCTTTCAAACATCTTCAAAGCTACAAAGATAAGGATACATAACATCGACTCTGGAAAAATTATATTACAA…	MVHFVLNQAEDINRIVESITALLDNTILFVAQHPVGVESRVQHVINLLNSNRSDNVLILGILGIGGIGKTTIAKAIYNQVHGCFEGYCFLPNIREFWMQSTSQVHLQEQLLSNIFKATKIRIHNIDSGKIILQQRLCGKKLFLILDDVDELDQLNALCGSREWFGPGSRIIITTRNEHLLKVLQVDHISRMSILDHDESIEHFSWHAFKQKCPKREFLELSKKVVAYCGGLPLAHEVIGSLLFDRMEKVWESVLEKLTRIPNHEVQKKLRISFDSLVDDTIKEIFLDIAFFFIGMSRNDVIHILDEYNAEIGIDILIDRSLVTVDNNNKLGMHDLLRDMGREIVREKYPKEPENRSRLWLQKEVIEVLQTHIGTRATEGLVLKLTRTNTICLEAKAFKE…	ESRVQHVINLLNSNRSDNVLILGILGIGGIGKTTIAKAIYNQVHGCFEGYCFLPNIREFWMQSTSQVHLQEQLLSNIFKATKIRIHNIDSGKIILQQRLCGKKLFLILDDVDELDQLNALCGSREWFGPGSRIIITTRNEHLLKVLQVDHISRMSILDHDESIEHFSWHAFKQKCPKREFLELSKKVVAYCGGLPLAHEVIGSLLFDRMEKVWESVLEKLTRIPNHEVQKKLRISFDSLVDDTIKEIFLDIAFFFIG	None	None
D6GULQ	12	117695229-117699981	0	0	1	0	0	0	0	None	ATGGCTGCAGCACTTGTAGGTGGAGCTGTTCTGTCTTCCATTTTTAATGTTGTTTTTGACAGGATGTCGTCACCTGAATTTGCCAACTGGATCAAAGGGAAGAAGCTTACCCAGAATCTTCTTGAAAGGTTGAAGACCAATCTTTATGCTGTTCAAGCCTTTCTCAATGATGCTGAGCAGAAGCAGATCAAGGAGAGAGCTGTCAAGGCCTGGCTCGATAGTCTCAAAGATGCTATGTATGTTGCTGATGACTTGCTGGATGAAGTCTTCACCAAAGCTGCCACTAAGAAGCATCCAGGTACTTTCTTCTCTCGTTATCTCAAATTGCAAGATAGGAAGATAGCAAACAGGATTGAAGAAATAATTGAGAGGATAGAGTCTATTGTGAAGCAAAAAGAC…	MAAALVGGAVLSSIFNVVFDRMSSPEFANWIKGKKLTQNLLERLKTNLYAVQAFLNDAEQKQIKERAVKAWLDSLKDAMYVADDLLDEVFTKAATKKHPGTFFSRYLKLQDRKIANRIEEIIERIESIVKQKDTLGLREIPKENMSWRITTSLVGSSNIYGREADKEAIVKLLLDDDDTGDGDISVIPIVGMGGIGKTTLAQLIYNDDKMKGNFDFRGWVCVSEEFDVTKTIIEAITKSPCNLNDLNLLQHELKEKLSTLKFFVVFDDAWNEDYEDWNRLLKTFQNGVKGSKILITTRSKKVASVVQTVSPHDLSLLSDEDCWLVFSKHARLSTDSMENPTLRKVGKDIVKKCDGLPLAAQALGGLLRGNSDVEYWNHILKSEIWKFSNDKIKVIPALR…	ADKEAIVKLLLDDDDTGDGDISVIPIVGMGGIGKTTLAQLIYNDDKMKGNFDFRGWVCVSEEFDVTKTIIEAITKSPCNLNDLNLLQHELKEKLSTLKFFVVFDDAWNEDYEDWNRLLKTFQNGVKGSKILITTRSKKVASVVQTVSPHDLSLLSDEDCWLVFSKHARLSTDSMENPTLRKVGKDIVKKCDGLPLAAQALGGLLRGNSDVEYWNHILKSEIWKFSNDKIKVIPALRISYYYLPSCLKDCFVYCSLYPKDYEFDKDELILLWMAQNFLQP	None	None
DEFX9H	2	98992102-99001906	0	0	1	0	0	0	0	None	ATGGCTGCTGAACTTGTTGGAGGAGCTTTTCTCTCTTCTTTCCTCAGTGTTCTTTTTGACAGGCTGTCTGATCCTGAGATCATCAACATGATGCGAGGAAAGAAGGTTGACCAGAAGCTGTTTCAAAGGCTGGAGAACATTCTGAATGTGGTTGAAGCTGTGCTGAATGATGCTGAGAAGAAACAGATCACTGACCCTGCTGTCAAGAGGTGGCTTGAAAATCTCCAAGATGCTGTCTATGATGCTGATGACTCGCTGGATGAAGTCGCCACCAAAGCTGCCACCCAGAAGGATCCACCAGGTAACTTCTTGTCTTGCTTTCTCAATTTCCAAGATAGGGAGATGGTTACTAGGATTGAAGAAATCATTGATAGACTAGAAGATATTGCAAAACACAAA…	MAAELVGGAFLSSFLSVLFDRLSDPEIINMMRGKKVDQKLFQRLENILNVVEAVLNDAEKKQITDPAVKRWLENLQDAVYDADDSLDEVATKAATQKDPPGNFLSCFLNFQDREMVTRIEEIIDRLEDIAKHKDILRLEKIAAKNMSGRIPSTSLVKKSDIFVGRDKERDTIVKLLLDDSNNGELSVIPIVGMGGIGKTTLAKLVYNNEKVQQKFHVKAWVCVGEEFDVLMVTKAVIEKTCSPCNSNDLDTVQNHLKNALVGKNFLVVQDDVWSSNCEGWESFLIPFECGSEGGKILVTSRLDTVASMVKTKHNEAHNLSLLDEEECWLVFANRAWDPAESRDCSDLVEIGRKIVEKCKGLPLAAQTLGGLLRGEDSEKVWNDVLNSEIWEFSEEKCGV…	IVKLLLDDSNNGELSVIPIVGMGGIGKTTLAKLVYNNEKVQQKFHVKAWVCVGEEFDVLMVTKAVIEKTCSPCNSNDLDTVQNHLKNALVGKNFLVVQDDVWSSNCEGWESFLIPFECGSEGGKILVTSRLDTVASMVKTKHNEAHNLSLLDEEECWLVFANRAWDPAESRDCSDLVEIGRKIVEKCKGLPLAAQTLGGLLRGEDSEKVWNDVLNSEIWEFSEEKCGVLPALRISYYHLPSHLKRCFVYCSLYPKDFEFDRHNLM	None	None
DGMY7Y	11	9478133-9488882	0	1	1	0	0	0	1	None	ATGGAAATTCTAATTTCTCTTGCCGGAAAAGTGGCAGACTATACTGTGGGTGCCATTGGAAGGCAATTCAGTTATGTAATATTCTACAAAGCCAATTTTAAGGAGTTGAGTGACCGTGTTACTGATCTTGAAGGTAAAAGAGATGAAACCAAGCATCGTGTTCAGAACGAAAGAAGGGATTTGAAAAAAATTGAAGGTCGTGTGCTGAAATGGTTGGACGACGCGGATGAAGCCATTGGGAAGGCAAATCAGCTTCAAAATGATCCTGGTCATGCAAAGGTTGGGTGTTCCAGGTGGCCATTTCCTAATGTGGTGGCACGCCATCAGTTAAGTAGAAAAGCCACAAAAGTTGCCAAAAATGTTGCGGATGTACATGGGGAATGGAACTTTCCCGAAGTA…	MEILISLAGKVADYTVGAIGRQFSYVIFYKANFKELSDRVTDLEGKRDETKHRVQNERRDLKKIEGRVLKWLDDADEAIGKANQLQNDPGHAKVGCSRWPFPNVVARHQLSRKATKVAKNVADVHGEWNFPEVAYVLEPDIASTSIPSSSKNFESRKSIQDNVMHALRDRKVSMVGVYGFGGVGKTTLVDEVARIAEKENMFDSVVTIYKTLDIKTVQEKIAAKLGLRSFEAQTIGVRLNLLRERIKREKTILLILDNIYEAFELKKVGIPSEEEHSGCKILMTSRNLDLLRQMGVKKEHFRLDVLNEEESWSLFKSEADNLDREPDKHGVAFRLAKRCGGLPILIVTTAKSLRDQNIHVWKDTLNQLEKFGDEQLQEITYSALELSYKRLRGYEMKAL…	DNVMHALRDRKVSMVGVYGFGGVGKTTLVDEVARIAEKENMFDSVVTIYKTLDIKTVQEKIAAKLGLRSFEAQTIGVRLNLLRERIKREKTILLILDNIYEAFELKKVGIPSEEEHSGCKILMTSRNLDLLRQMGVKKEHFRLDVLNEEESWSLFKSEADNLDREPDKHGVAFRLAKRCGGLPILIVTTAKSLRDQNIHVWKDTLNQLEKFGDEQLQEITYSALELSYKRLRGYEMKALFLLCATIGEYITI	None	None
DIS81S	4	117897475-117901688	1	0	1	0	1	1	0	None	ATGGCATCCGCCTCTTCTTCCGCATCAATCCCACCACCAAGATCATGCACCTATGACGTGTTCTTGAGTTTCAGGGGAGAAGACACTCGCAAAGGTTTCACTGGCCATCTCTTTGCGGCCCTCAACAGGAAGAGAATCACAACCTACAAAGATGACAAAAACCTTCGCAAAGGCGATGTTATTTCAAAAGAACTCCTCAAAGCAATTGAAGAATCGATGTTTGCAGTCATTGTTTTTTCACCGAACTACGCTTACTCCAGTTGGTGCTTGGATGAGCTCCAAAAAATCATGGAGTGCAACAAGAAGGTGGGGCAACACATCGTGCCGGTGTTCTACGGTGTGGAGCCTTGTGATGTGAGGCACCAAAGAGGAACCTTTGAGGAAGCTTTCAAGAAACAC…	MASASSSASIPPPRSCTYDVFLSFRGEDTRKGFTGHLFAALNRKRITTYKDDKNLRKGDVISKELLKAIEESMFAVIVFSPNYAYSSWCLDELQKIMECNKKVGQHIVPVFYGVEPCDVRHQRGTFEEAFKKHEQRHDNLQRNSLSLNRDEAVLVENIAQHIFEILITKLPSSMKNLVGIESRVKQVITLIGLGLNDVRFIGIWGMGGMGKTTIARAVFEIIRSRFEVTCFLADVREHCEKKDITHIQKQLLDQMKINSNSVHNKYDGRTIIQNYLRLKRVLLVLDDVNHGKQLEYLAGEQAWFGPGSRIIITTRDLKVLKEQEVHETYKVEELVESEALNLFCLKAFKQQEPTEGFLDLSEEVVKYSGGLPLALKVLGSYLYGRPIAVWHSAIEKIKK…	VKQVITLIGLGLNDVRFIGIWGMGGMGKTTIARAVFEIIRSRFEVTCFLADVREHCEKKDITHIQKQLLDQMKINSNSVHNKYDGRTIIQNYLRLKRVLLVLDDVNHGKQLEYLAGEQAWFGPGSRIIITTRDLKVLKEQEVHETYKVEELVESEALNLFCLKAFKQQEPTEGFLDLSEEVVKYSGGLPLALKVLGSYLYGRPIAVWHSAIEKIKKSSHSEIIDTLKISYEGLDDMEKNIFLDIACFFKG	None	None
DK2LRN	2	100158851-100163519	0	0	1	0	0	0	1	None	ATGGTTGCAGCACTTGTTGGTGGAGCTGTTCTGTCTTCCACTTTTAGTGTTATTTTTAACAGGATGTCCTCACCTGAATTTGCCAAGTGGATCAAAGGGAAGAAGCTTACCCAGAAGCTGCTTGAAAGGTTGAAGACCAATCTTTATGCTGTTCAAGCCTTTCTCATTGATGCTGAGCAGAAGCAGATCAAGGAGAGAGCTGTCAAGGACTGGCTCGATAGTCTCAAAGATGCTATGTATCTTGCGGATGACTTGTCGGATGAAGTCTTCACCAAAGCCGCCACTCAGAAGGATCCAGGTACCTTCTTCTCTCGTTATCTCAATTTGCAAGATAGGGAGATAGCAAACAGGATGGAAGAAATAATTGAGAGGATAGAATCCATTGTGAAGCAAAAAGAG…	MVAALVGGAVLSSTFSVIFNRMSSPEFAKWIKGKKLTQKLLERLKTNLYAVQAFLIDAEQKQIKERAVKDWLDSLKDAMYLADDLSDEVFTKAATQKDPGTFFSRYLNLQDREIANRMEEIIERIESIVKQKETLGLREIPKENMSWRITTSLVERSNIYGREEDKEAIVKLLLDDDDIGDSDISVIPIVGMGGIGKTTLAQLIYNDDKVKENFDFRGWVCVSEEFDVIKVTRTIIEAITSSSCNLKDLNLLQHDLKERLSRQKFFVNGVKGSKILITTRSKKVASVVQTISPHELSLLSDEDCLLVFSKHARLSLDSMENPTLRKVGKDIVKKCDGLPLAAQALGGLLRGNSDVEYWNHILKSEIWKFSNDKIKVIPALRISYYYLPSCLKDCFVYCS…	EEDKEAIVKLLLDDDDIGDSDISVIPIVGMGGIGKTTLAQLIYNDDKVKENFDFRGWVCVSEEFDVIKVTRTIIEAITSSSCNLKDLNLLQHDLKERLSRQKFFVNGVKGSKILITTRSKKVASVVQTISPHELSLLSDEDCLLVFSKHARLSLDSMENPTLRKVGKDIVKKCDGLPLAAQALGGLLRGNSDVEYWNHILKSEIWKFSNDKIKVIPALRISYYYLPSCLKDCFVYCSLYPKDYEFDKDELILLWMAQNFLQP	None	None
DL1F0Z	18	14250443-14255236	1	0	1	0	1	0	1	None	ATGAGTTCAAAGGATGACAGCACGCTACTCTCTGCCAGTTCTTCAGACAAATCTGGCAATAAGTCTAAGAAATCCTCACTTAGGCGGAAATTCAGGGCCCTACTGGGCTTTCCTAAACCTTCAGATTCAAGCCCGTTGGGCCATCCACACCTCGCTTCTACTTCTGCTAACGTCATCGAAACTGCAGCACCTTCATCTCGTCCTGTCTTCAAGTATGACGTGTTTCTCAGTTTCAGAGGCACTGATACTCGCAACACTTTCGTTGATCATCTTTACAATAATCTCATCAGGAAAGGTATCTTCACCTTTATGGATGACAAGAGGCTCGACAAGGGAGAACCAATTTCGTCGCAGCTCATTCAAGCAATTCGAGATTCAAGGGTTTCAATCGTCGTGTTC…	MSSKDDSTLLSASSSDKSGNKSKKSSLRRKFRALLGFPKPSDSSPLGHPHLASTSANVIETAAPSSRPVFKYDVFLSFRGTDTRNTFVDHLYNNLIRKGIFTFMDDKRLDKGEPISSQLIQAIRDSRVSIVVFSKDYAGSAWCLEEMATISECKKELGQKVFSIFYDVDPSHVRNQSGAYESAFLPHALKYNLDRVARWKSAMTSLANSVGWDVRNKPEYTEIKEIIQKVVKTLNHRFSGFDDDLVGIQPRVERLEGLLKLSSKDDNPLVIGICGMGGIGKTTHAKVLYDKISYQFDGCCFIENVSQSYRNGGAVIIQKQILNQALDEQNLEMFGHFEISGILRNRLSCIKVLIVLDNVDELQQLEELAISPNSLGRGSRIIIVTRNEHILKVYGADEV…	KLSSKDDNPLVIGICGMGGIGKTTHAKVLYDKISYQFDGCCFIENVSQSYRNGGAVIIQKQILNQALDEQNLEMFGHFEISGILRNRLSCIKVLIVLDNVDELQQLEELAISPNSLGRGSRIIIVTRNEHILKVYGADEVDKVALLDDDEARELLLRKALGDDGSSSSKYMHLIPKILEYAQNLPLAVKIVGSLLHSRDVTQWTDALKRMRKIPNKNIMDVLQISFEGLELYEKEIFLHIACFFH	None	None
DLTR3L	12	2445028-2450508	0	0	1	0	0	0	0	None	ATGGCTGGAGTTGTTGTTGGTGGAGCTTTTCTGTCTGGCTTCATTAATGTTGTCTTGGACAGGCTCATTTCTGCTGATGCTATCAACTTGGTTGTGGGCAAGAAGCTTAGCTCTGACTTGGTTGAGAGGCTGAAGAATGCTCTGACAGATGCTGGAGCTCTTGTTGATGATGCAGAGCTCAAGCAACTGGATAACCATGATGTGAAGGAGTGGCTCAACTGTCTCCGAGATGCTCTTTACACTGCTGATGACTTGCTGGACCGCATCTGCACCAAAGCTGCAACTCAAAAGGTCACTCTCTTGGGTAGAATCTTCAATTCTGAAGATAGGCAAATGGTGAATGAGATAGAAAGGGTGGTTAGAAGGATAGAAGATCTTGAGAACCGCAAAGGAAAGCTT…	MAGVVVGGAFLSGFINVVLDRLISADAINLVVGKKLSSDLVERLKNALTDAGALVDDAELKQLDNHDVKEWLNCLRDALYTADDLLDRICTKAATQKVTLLGRIFNSEDRQMVNEIERVVRRIEDLENRKGKLGLEKISTASFSWKTPSTSLVKGNVCGREDDKKALIKMLNDNNEHHLSVISIVGMGGVGKTTLAQWMYNNAELMEGFDQKAWVCVSENFNIVETTRNIVKEISTITQDLDSFNSIQDALKKELSKKKFFIVLDDVWSNDHHQWKDFLAPFQCGDKGSTILLTTRKEDVGSVVQTNCQPHYLIPLSEDYCWSVFAANASFPESNGSPILEGIGKKIAKKCDGLPLAAETLGCLCRRHDAKEWEKILSSDIWGFSTNESKIVPALLISY…	REDDKKALIKMLNDNNEHHLSVISIVGMGGVGKTTLAQWMYNNAELMEGFDQKAWVCVSENFNIVETTRNIVKEISTITQDLDSFNSIQDALKKELSKKKFFIVLDDVWSNDHHQWKDFLAPFQCGDKGSTILLTTRKEDVGSVVQTNCQPHYLIPLSEDYCWSVFAANASFPESNGSPILEGIGKKIAKKCDGLPLAAETLGCLCRRHDAKEWEKILSSDIWGFSTNESKIVPALLISYFHLPAHLKRCFVYCALFPKDYHFKKDELILLWMAEDL	None	None
DN45ZN	2	1500512-1506240	0	1	1	0	0	0	0	None	ATGGCTGGTTCACTTGTTGGTGGAGCTTTTCTTTCTGGCTTCATTAACGTTGTCTTTGACAGGCTCCTTACAAAAGATGCGGTCAACCTGGTGTTGGGCAAGAAGCTTGACCCTGACTTGGTTAAGAGGCTGAAGATTTCTCTGCATGCTGCTGAAGCTGTGCTTGATGATGCCGAGTACAAGCAACTGGGCAATGAATCCGTGAGGGAGTGGCTCAACGATCTTAGAGATGCTGTTTATGAGGCTGATGACTTGCTGGACGCTGTCCTCACCAAAGAGGCGATTCAAAAGGAGGGAAGTTCTTACTGGCCTGATTACTTCCTCAACCGGGAAAGGGAGATGGTAGATGAGATGGAAAGGGTGGTTACAAAGATAGAATTTCTTGAACAGCAAAAAGAT…	MAGSLVGGAFLSGFINVVFDRLLTKDAVNLVLGKKLDPDLVKRLKISLHAAEAVLDDAEYKQLGNESVREWLNDLRDAVYEADDLLDAVLTKEAIQKEGSSYWPDYFLNREREMVDEMERVVTKIEFLEQQKDFLGLQITMDNNILSSSWRESTSLVEGNIYGREDDQQALLKVINDSSESELSVIPIVGMGGVGKTTLAKWVYNTTEGFDLKAWVCISETFDVVEITRKTIEEITKTTCTLGSLNLLQNKLLEILSGKKFFVVLDDVWSDDADNWKKFKTPFHCGGKGSTILLTTRIKQVASVVQTCSSYFLNELSEDSCWLLFAENACFPESNGNQTLEDIGRQIVNKCKGLPLAVETLGRLLQGKDDAKEWNAVLSSDIWEFPMKNSKIIPALLIS…	KVINDSSESELSVIPIVGMGGVGKTTLAKWVYNTTEGFDLKAWVCISETFDVVEITRKTIEEITKTTCTLGSLNLLQNKLLEILSGKKFFVVLDDVWSDDADNWKKFKTPFHCGGKGSTILLTTRIKQVASVVQTCSSYFLNELSEDSCWLLFAENACFPESNGNQTLEDIGRQIVNKCKGLPLAVETLGRLLQGKDDAKEWNAVLSSDIWEFPMKNSKIIPALLISYFQLPAYLKRCFVYCSLYPKDYLFEKDELILLWMAEDLL	None	None
DN6KXW	2	98949360-98953967	0	0	1	0	0	0	0	None	ATGGCTGCTGAACTTGTTGGAGGAGCTTTTCTATCTTCTTTTCTCAATGTTCTTTTTGACCGGCTGTCTGATCCTGAGATCGTCAACATGATGAGAGGAAAGAAGGTTGACCAGAAGCTGCTTCAAAGGCTGAAGACCATTCTAAATGTGGTTGAAGCTGTGCTGAATGATGCTGAGAAGAAGCAGATCACTGACTCTGCTGTCAAGAGGTGGCTCGAAGATCTCCAAAATGCTGTGTATGATGCTGATGACTTGTTGGATGAAGTCGCTACCAAAGCTGCTACTCAGAAGGATCCACCAGGTAACTTCTTGTCTCGCTTTCTCAATTTGCAAGATAGGGAGATGGTTAGTAGGATTGAAGAAATCATTGCTAGACTAGAGGATATTGCAAAACACAAA…	MAAELVGGAFLSSFLNVLFDRLSDPEIVNMMRGKKVDQKLLQRLKTILNVVEAVLNDAEKKQITDSAVKRWLEDLQNAVYDADDLLDEVATKAATQKDPPGNFLSRFLNLQDREMVSRIEEIIARLEDIAKHKDILRLKKIAAKNMSGRIPSTSLVKKSDIFVGRDRERDTIVKLLLDDVNNGELSVIPIVGMGGIGKTTLAKLVYNDDMVQQTFNVKAWVCVGEEEFDVLKVTKAVIEKTCSPCYSNDLDTAQNHLRNGLAGKKFLVVLDDVWSSNREHWESFLNPFECGSEVGKILVTTRLDTVASVVKSKHNEAHNLSLLDEDQCWSVFANRAWDPAESRDHSALEEIGRKIVEKCKGLPLAAQTVGGLLRGKDNEKDWNDVLNSEFWELSEEDSV…	LDDVNNGELSVIPIVGMGGIGKTTLAKLVYNDDMVQQTFNVKAWVCVGEEEFDVLKVTKAVIEKTCSPCYSNDLDTAQNHLRNGLAGKKFLVVLDDVWSSNREHWESFLNPFECGSEVGKILVTTRLDTVASVVKSKHNEAHNLSLLDEDQCWSVFANRAWDPAESRDHSALEEIGRKIVEKCKGLPLAAQTVGGLLRGKDNEKDWNDVLNSEFWELSEEDSVILPALRISYFHLPSYLKRCFVYCSLYPKDFEFNRDELTLLWMAEGLL	None	None
DNSK86	12	115792002-115797315	0	0	1	0	0	0	0	None	ATGGCTGCTGAACTTGTTGGAGGAGCTTTTCTCTCTTCTTTTCTCAATGTCCTTTTCGACAGGCTGTCTGATCCTGATTTCATCAACATGATGAGAGGAAAGAAGGTTGACCAGAAGCTGCTTCAAAGGCTGAAGACCATTCTGAATGTGGTTGAAGCTGTGCTGAATGATGCTGAGAAGAAACAGATCACTGACCCTGCTGTCAAGAGGTGGCTCGAAGATCTCCAAGATGCTGTCTATGAAGCTGATGACTTGTTGGATGAAGTTGCTACCAAAGCTGCCACTCAGAAGGATCCACCAGGTAACTTCCTGTCTCACTTTCTCAATTCGCAAGATAGGGAGATGGTTACTAGGATTGAAGACATCATTGCTAGACTAGAAGATATTGCAAAACACAAA…	MAAELVGGAFLSSFLNVLFDRLSDPDFINMMRGKKVDQKLLQRLKTILNVVEAVLNDAEKKQITDPAVKRWLEDLQDAVYEADDLLDEVATKAATQKDPPGNFLSHFLNSQDREMVTRIEDIIARLEDIAKHKDILRLEKIAAKNMSGRIPSTSLVKKSDIFVGRDKERDAIVNLLLDDAYNGELSVIPIMGMGAIGKTTLAKLVYNDDKVQQKFNVKAWVCVGEEEFDVLKVTKAVIEKTCSPCYSNDLDSAQNHLKNGLAGKNFLVVLDDVWSSNRELWESFLTPFECGSEGGKILVTTRLDTVASVVKTKHNEAHNLSLLDEEQCWSVFANRAWGPTESRDHSALEEIGRIIVIKCKGLPLAAQTVGGLLRGKDNEKDWNDVLNSEFWELSEEDSG…	ERDAIVNLLLDDAYNGELSVIPIMGMGAIGKTTLAKLVYNDDKVQQKFNVKAWVCVGEEEFDVLKVTKAVIEKTCSPCYSNDLDSAQNHLKNGLAGKNFLVVLDDVWSSNRELWESFLTPFECGSEGGKILVTTRLDTVASVVKTKHNEAHNLSLLDEEQCWSVFANRAWGPTESRDHSALEEIGRIIVIKCKGLPLAAQTVGGLLRGKDNEKDWNDVLNSEFWELSEEDSGILPALRISYYHLPSYLKRCFVYCSLFPKDFEFDRDELTLLWMAEGLL	None	None
DPE61U	18	14656730-14661645	1	0	1	0	1	1	0	None	ATGAGCTCAAAATATTCAGGTGACAAAGCGTCGGATGTGGACAGCTGGTTATGGTTAGTTGGTGGTCTGATAGCAGGCATGATTTTGAGTCCATTAATATCAAGCTGGTTACCCACTTGGAAATCCTCACTCAAGAGCATGTTTGAGACTCTGCTGTGTCAGCTGGGCCATCGAGAAAGACCTTCAAGCATGGTCAACGATTCAGCTTCCGCTCATTTTCTGGATTCAAACATCAGCCCCCTGAGCGACGATGAAGATTCATCTTCCTATCAGTCTCTGGATTCAAACATCAGAGAAGGCTTCGGTCTGATCGGGGACGAAGATTCATCTTCCTATCATTCTGCGGATTCAAACATGAGCCAAGTCAGTGCCCTGAGTGACGACGAAGATTCATCTTCC…	MSSKYSGDKASDVDSWLWLVGGLIAGMILSPLISSWLPTWKSSLKSMFETLLCQLGHRERPSSMVNDSASAHFLDSNISPLSDDEDSSSYQSLDSNIREGFGLIGDEDSSSYHSADSNMSQVSALSDDEDSSSYHSVDSNISEVSSLCEEDIAPVQFQDSNNSEECVDSHKQVYRYDVFLSFRGPDVRNNFVDHLFERLTKKGIFTFKDNVRLKRGKRVKPELMDAIRDSRLAIVVFSSTYPTSTWCLDEMSAIADLHRQEKQIVVPVFYGITSSDVGREGGPYDVHFNSEQYSKIPNRVDRWKFDAKYLAKAYGFPINPERPETKQLEEIIAFVTKELNHKFTIDISDLIGIQPRVADLERRLKLTSEDVPFQILEIVGMSGIGKTVLAKILFDRISY…	LTSEDVPFQILEIVGMSGIGKTVLAKILFDRISYQFDACCFIQDVNHIHKMHGRGATTKIQKQIIHQLFQEEDLQFLSSPEIVKMLQNRLCNPNLPKKALIVLDDVDDPNQWHKLGILPNFLGAGSRVVITTRFEHILNVNTTAYEIYEAPLLNDDDALKLFLTKVSKSEDPSTTVSGVSHKIIEYAQRLPSAIEKLASSFHPIGEELWERELVKWRKYPNERFMKSLQETSYDELNRDEKVIFLDIACFF	None	None
DT9DNF	16	7989196-7991777	0	0	1	0	0	0	0	None	ATGGCTGAATCATTCATCTTCAGCATCGCTGAATCACTCGCTGCCAAGCTTGCTTCTCGTGCATACCAAGAAGCGTCTCGGCTGGTTGGTGTCTACGATGACCTCCAAGAATTGAAAAGCAGTCTCTCATATGTGAAAGCTGTGCTGTTGGATGCTGAGCAGAAGCAGGAGCACAACCACGAACTGCGGGAGTGGCTGAAGCAGATCAAACTCATCTTCTATGATGCTGAGAACTTTCTTGATGAAGTTGACTGTGAAACACTGAGCAAGCAAGTCGTCAGAGACTACGGCACTCCCAAGGACAAGGTAGGTCGCTTCTTCTCGAGTTCTAATCCACTTGTCTTTCGCTATAAGCTTGGTCATCAGATCAAAGAGATTAAGAAGAGATTAGACAGAGTT…	MAESFIFSIAESLAAKLASRAYQEASRLVGVYDDLQELKSSLSYVKAVLLDAEQKQEHNHELREWLKQIKLIFYDAENFLDEVDCETLSKQVVRDYGTPKDKVGRFFSSSNPLVFRYKLGHQIKEIKKRLDRVAADRNKFGLQVIDVDRRAVHRREMTYSHVVESKVVGREHDKEIIMKLLMEPSLDDNGGPKHISVIPIVGIGGLGKTTLARLVYSDKRVTESFPLKMWVNVPDDFNVRSLIIKIINSPSDFASSTDAPAGQQNLRDIEIEQLQHRLRNMLEGQKFLLVLDDVWNEDRVKWVALQDLISVGAQGSKVIVTTRSQSIASMMGTVAYSHHLESLSPEDSLRLFVRWAFKEGEEGKYPDLIMIAREIVEKCKGVPLAVRTLASSLFFKHER…	KHISVIPIVGIGGLGKTTLARLVYSDKRVTESFPLKMWVNVPDDFNVRSLIIKIINSPSDFASSTDAPAGQQNLRDIEIEQLQHRLRNMLEGQKFLLVLDDVWNEDRVKWVALQDLISVGAQGSKVIVTTRSQSIASMMGTVAYSHHLESLSPEDSLRLFVRWAFKEGEEGKYPDLIMIAREIVEKCKGVPLAVRTLASSLFFKHERQEWESLRDKEIWNLPQKEDDILPALKLSYDEMPSHLRQCFALLSLYPKNRVL	None	None
DW1R6S	15	32328474-32335805	1	0	1	0	0	0	1	None	ATGGCTGAATCATTCATCTTCAGCATCGCTGAATCACTCGCTGCCAAGCTTGCTTCTCGTGCATACCAAGAAGCGTCTCGGCTGGTTGGTGTCTACGATGACCTCCAAGAATTGAAAAGCAGTCTCTCATATGTGAAAGCTGTGCTGTTGGATGCTGAGCAGAAGCAGGAGCACAACCACGAACTGCGGGAGTGGCTGAAGCAGATCAAACTCATCTTCTATGATGCTGAGAACTTTCTTGATGAAGTTGACTGTGAAACACTGAGCAAGCAAGTCGTCAGAGACTACGGCACTCCCAAGGACAAGGTAGGTCGCTTCTTCTCGAGTTCTAATCCACTTGTCTTTCGCTATAAGCTTGGTCATCAGATCAAAGAGATTAAGAAGAGATTAGACAGAGTT…	MCTEISSTPGAFRLRWDVFLSFRGPDTRHSFIAPLYDELQLRGVRVFRDDDGLERGDEIAPTLLEAIDDSAASIVVLSPNYAGSRWCLEELAKICDSDKLILPVFYGVDPRDVRKQIGPFEEAFRIKEKKVDAVKVLRWREAMTRVGNRAGLLLDDQTSAERRATLIRELVTRVLRELSNTPLGVAPFTVGLDRRVQELLNSLELKSNGFKLFGLYGMGGVGKTTLAKTLYNNLVANFEHRTFIANVREASSKDNGLVSLQKRIIGDLKPDSSNSIQINNINSGIAAIKRLVAENRVLIVLDDVDDTEQLHSLFGKKEWFYEGSRVIVTTRDRKLLLDNNVDLVYEVKELSSTESLQLFSNHAFKRKHPPTQEFLGLSEQIVKLTGGLPLALEVFGSFL…	RVQELLNSLELKSNGFKLFGLYGMGGVGKTTLAKTLYNNLVANFEHRTFIANVREASSKDNGLVSLQKRIIGDLKPDSSNSIQINNINSGIAAIKRLVAENRVLIVLDDVDDTEQLHSLFGKKEWFYEGSRVIVTTRDRKLLLDNNVDLVYEVKELSSTESLQLFSNHAFKRKHPPTQEFLGLSEQIVKLTGGLPLALEVFGSFLFDKRRVEEWVDELEKLKRIQHKNLQDVLKISYDGLDEEEKTVFLDIACLLVQMEMKRDEVVDV	None	None
DX2UEH	10	3037942-3042802	0	0	1	0	0	0	0	None	ATGACAACCAATAACCAGAATTTTGTTGGATTGAATGCAGGGGAAGCTGTGATTGTTAGTGAAGGGGAGAAGAATGTTTGGCCAGCAATTGCAGAAGGAAAGATCCAGCTGCGACAGTTTGAACTCACAAGTGAGGCTTTTCCTGAAAGTGCAAGATATATATTTGATTTTGAAATGGCTATTAACATCGTTGGTGCGATCACGGGCGTTATGAGCTGCCTCTGTACACAGAACTGTCTTCAAGAATCACTTGGTCATCATATTAGACACCTTAGAAGACCCAAAAGGAATTTGAACAAGCTCAAGTCATTGTTGGAGGAGCTAGATGCCCGGAAAGTCGACATGTGTGCCAAGCTAAATCAAATGTGGCTTCAAAAAGGGATGAATCCAAAGAAAGAA…	MTTNNQNFVGLNAGEAVIVSEGEKNVWPAIAEGKIQLRQFELTSEAFPESARYIFDFEMAINIVGAITGVMSCLCTQNCLQESLGHHIRHLRRPKRNLNKLKSLLEELDARKVDMCAKLNQMWLQKGMNPKKEVELWLKNVDEIANEVNKIIREVEQESGSTSVLSPFYYSSRIKRGELIEKKMEEVRELLEKGRFADDSLAETSPQKGQTLPTTKLMEHETTMKNLTKILNFILDDRVRIIGVHGMGGVGKTTIMAEINNRLLRENRLFDSVIWVSSSKDMKTEELQKVIAGKFDIDLSGFQDETSGAATLFEAFQRRKKFALILDDLWEPFSLERVGIPIPTVENGCKLLITTRRVSVCRGMETDRDVKVKALTENEAWDLFRDKVGDEALASPDIK…	LTKILNFILDDRVRIIGVHGMGGVGKTTIMAEINNRLLRENRLFDSVIWVSSSKDMKTEELQKVIAGKFDIDLSGFQDETSGAATLFEAFQRRKKFALILDDLWEPFSLERVGIPIPTVENGCKLLITTRRVSVCRGMETDRDVKVKALTENEAWDLFRDKVGDEALASPDIKLIAKDVAKECMGLPLGIVTVGRALRNATDISEWQISLMGLKASALNIEQMEESVFSRLKFSFTKLKDDTSRSCFLYCALYPEGNHVDANELIEYWMWEGLLGA	None	None
DX3GFU	1	11281331-11296048	0	0	1	0	0	1	0	None	ATGGCTGCTGCAATTGTGGGAGAAGCGTTGCTCTCAGCTGCTGTGGAAGCTTTAGTAGGCAAGATCACCACTGAGATATCGGAGTTCTATCGGAGCAAGAAACTTGATGAATCACTGCTGAAGAAGCTGAATGTGACGCTGCTAAGCCTTCATGCTTTTCTAAATGATGCTGAGGAGAAGCAGATCAGCAACCCCGCTGTGAAGCTATGGATGGATGAACTCACTCAAGCTCTCTTTGACGCCGATGACTTGATCGACGACATCGCCACCGAAGCTCTCCGTCGCAAAGTGGAAGCCCGCTATCATCAAAGTGCCACTGATAAGAAAAAGCTGTTTGTGGTTGTTCGGAAAGTGTTCCGAGTGCGGAAGGTCCTCTCCTCTGCTTTCAAGTGGTCTTAC…	MAAAIVGEALLSAAVEALVGKITTEISEFYRSKKLDESLLKKLNVTLLSLHAFLNDAEEKQISNPAVKLWMDELTQALFDADDLIDDIATEALRRKVEARYHQSATDKKKLFVVVRKVFRVRKVLSSAFKWSYREINSKMQKLFEELEHFAERAHNLPLKKGVSGSDWRTTPTNSAVDDSAICGRDDERKNLKEYLLSEDAVTDGGSKIGVLAIVGMGGLGKTTLAKLLYNDAQVKEKFDVKAWASVSKDFDVFKLAKSLLESITSAATNLDNFDALRAELQKNLSGKRFLLVLDDIWNAGYVDWTNLMHIFNVGQMGSKIIVTTRHQDVVDIVKAMRTCRLEPLANEDCWSLLSKHAFGAHKCNELSSNLEEIGRKIAEKCGGLPLAAVALGGLLGTK…	SKIGVLAIVGMGGLGKTTLAKLLYNDAQVKEKFDVKAWASVSKDFDVFKLAKSLLESITSAATNLDNFDALRAELQKNLSGKRFLLVLDDIWNAGYVDWTNLMHIFNVGQMGSKIIVTTRHQDVVDIVKAMRTCRLEPLANEDCWSLLSKHAFGAHKCNELSSNLEEIGRKIAEKCGGLPLAAVALGGLLGTKLSSEDWTKVLNSNIWHLTVKDVQPALLLSYHFLPASLKQCFAYCAIFSKNSKLQKEALVELWMAQGFVNVSQ	None	None
E2W0NT	2	99928842-99941026	0	0	1	0	0	0	0	None	ATGGCTGCAAAACTTCAGGGTAGAGCTTATCTATCTTCCTTTGTTGATGCTGTTTTGAACAAGCTCTCTTCACTTGATGTCAACTCAACCCCAGATGCAAGGAAGTTAGCTGACCAGAAGTTGCTTCAAAAGCTGCGGAAGAGTCTCCGTGCCACTCGACCTGTGCTTGATGATGCTGAGCAGAAGCAGATCAGAGACCAAGAAGTGAAGAAATGGCTTGTTGATCTCCAAGATGCTCTCTATTTGGCTGATGACCTTCTGGATGAACTCTCCACTAAAGCTGCCACTGCCACCCCCACCCAAAGGGATCCAGGTAACTTTTCTTCCCAGTGTCACTCTGCTGTTAATTCAATGGTCGAATATAGTGATGATGATGAGATGGAGGTAGTAGATAACATG…	MAAKLQGRAYLSSFVDAVLNKLSSLDVNSTPDARKLADQKLLQKLRKSLRATRPVLDDAEQKQIRDQEVKKWLVDLQDALYLADDLLDELSTKAATATPTQRDPGNFSSQCHSAVNSMVEYSDDDEMEVVDNMQDIVDKLESIVEEKDVLGLKQEIAEDLEDISWRIQSSLVESSDIYGRDSDKEAIVEWLLDNTCNDKLSVISIEGIGGIGKTTLAQWVYNDARMKEKFAIKAWVCVATKFDPVNVTKAIIEDITSSPCNMVNLNSLQTELKEKVNLNPIQTELKEKLTEKTFLVVLDDVWDNQQNLWDNFLKPFLSGNKGSKILLTTRNKNVDSVVSSTNLHYKLDTLSDKDCWSLFLKHSSISTSSRQYVILEQIGKKIVEKCKGLPLAVKTLGGL…	DSDKEAIVEWLLDNTCNDKLSVISIEGIGGIGKTTLAQWVYNDARMKEKFAIKAWVCVATKFDPVNVTKAIIEDITSSPCNMVNLNSLQTELKEKVNLNPIQTELKEKLTEKTFLVVLDDVWDNQQNLWDNFLKPFLSGNKGSKILLTTRNKNVDSVVSSTNLHYKLDTLSDKDCWSLFLKHSSISTSSRQYVILEQIGKKIVEKCKGLPLAVKTLGGLLRSKDKVEDWENILKSEIWELPEDESKIVAALRVSYHYLPSNLKRCFVYCSLYPQDYQFDKDELILLWMAQDFVQPI	None	None
E3SE4T	10	6243142-6247127	0	0	1	0	0	0	1	WRKY	ATGAGCAAAGCAGGTGATTTACCTAAAATGAAGTTAGAGGCTGGTGAGTTTCCCAAAATGGAAGTGAAGCCATTTAATATCGTTAAAACGGAGATGAATGAATTTTCGAAAAAAGAGCCATCTGGATTTCCCAAAATGGAGTTGGAAGCAGGTGATTTTTCCATAACAGAGGTGAAGCCATTCAGTATCCTTAAAACAGAGCCAGGAGAGTTTCCTAGAAAGGAGCTGTTAGATTTCTCCTTAACGGAGAAATTTTTTTTTGACAAAACAGAATCTGAAGGGGCCTCGGCTTCTCAGACTAGTACTTTGACAAGCTTGAAATCATCAATTTCCTCACCTGAATCAGAAAATAGTTTGAGGAGGAAGAGGGATTTGCTGAGCCTCTTGTCTAGTTACTCT…	MSKAGDLPKMKLEAGEFPKMEVKPFNIVKTEMNEFSKKEPSGFPKMELEAGDFSITEVKPFSILKTEPGEFPRKELLDFSLTEKFFFDKTESEGASASQTSTLTSLKSSISSPESENSLRRKRDLLSLLSSYSVNARMIFQDFTSKSYDERQLPLNLRGLLPKEIIRDAENGDRSWSRSSSGFGEADLDFIPEAILNLASDLAVHQLIQTLISFSKNQNLNYIKYIRLSTRSDIEKRAVMAKVAAALNDKHNVLDILSSFRGTLSIEASNYPTTGGEKELRKHVCQLLQLSMIEDDEVLCTRHIEEEMSSSRYLVILADRDGEEIVDLQRVGFCKSLLSGVLVLITTDSPAPQHAKEEGLMEAIVDLEIRTKEHLLPWVVFCRNAGKDFVYSSSAILTT…	EKELRKHVCQLLQLSMIEDDEVLCTRHIEEEMSSSRYLVILADRDGEEIVDLQRVGFCKSLLSGVLVLITTDSPAPQHAKEEGLMEAIVDLEIRTKEHLLPWVVFCRNAGKDFVYSSSAILTTAVRIVEECRSHLHAILLVAKWLKNHQDVRKWELALLKLQSANPSQDIHNFHGLNEIMVNTFLNLIWDGMNKTQQNCLLSCIVIPKIRDGMVDHELMNHWMSSLFVD	None	None
E8NTQN	4	126958427-126962629	1	0	1	0	0	0	0	None	ATGGCCGATGATGGAGCGGCCGGGGTGGCGTCTTCCTCGTTGCCGGCACCGTGGTTGTGGGCGACGTCATCCTTATCATCAGAAGGAGGCATGTATGATGTTTTTCTGAACTTTAGAGGCGAGGACACAAGGTTCTTATTCACAGATTATCTCTATCATGGCCTGGCCGATGTAAAAAAACTGCAAGTATTCAGGGATGATCCGGGTCTGGAACTAGGTGACGCAATTAAACCTACTCTGATGGAAGCCATTAAAAGATCTAGGATTCATATTGTTGTGATGAGTGAAAACTATGTGTCTTCTTCATGGTGCCTCCTGGAACTAGAGCAGATGCTCAAGTACTCCAACAATGGAACAAAACGTCCCGTTTTTCCAGTTTTTTATCGCGTGAAGCCTGCA…	MADDGAAGVASSSLPAPWLWATSSLSSEGGMYDVFLNFRGEDTRFLFTDYLYHGLADVKKLQVFRDDPGLELGDAIKPTLMEAIKRSRIHIVVMSENYVSSSWCLLELEQMLKYSNNGTKRPVFPVFYRVKPAEVRYQISTKSKEAMKKHEARENKEKADAWKLALSTVCGLSGEHIVEKGDHYETAVVGKIAEQVSAKLLEIRQQLNRFDSQFGVVESLLNLESCDTVGVVGIYEDPKIGKSYITTFAFELYYKIKYKFQTAAFLVDVSTLLRKTTDDNRVEIFRQELLSDMVGKKMHELKHEKMLLVLEGVDSKEHLELLVGMRMGIGDWFGGGSRIMIATENRNLFEDCPAVMNGVKVEKHCIREGEFGKEKIVKEKKVVGFVKEFIDVINQLKEE…	DVINQLKEEDPKGRNVVSIVGMGGSGKTTLAKKIYDSNEVSEVFSFRAWVTVSKDYTEKEIFSTLFRSLKPSKPIPEEEGKLKKEVRSCFTKLNEESTKYLVVLDDVWDTQLCHNLKDYLLPNNNNGSRILVTTRNHEVANRARSKEPHSKLLRLNEEESWRLFCNEVFCGEDCPPDLEPIGKSIVESCKGLPLAIITIAGVVAKKEEEEWGDIEKLIPHWDVDDDIIRMKNILKTSYDDLHENLKPCFLYLGVFPEDYNINVTELIRLWMAEGFIQVR	None	None
EFNA3N	2	98911858-98916131	0	0	1	0	1	0	0	None	ATGGCTGCTGAACTTGTTGGAGGAGCTTTCCTCTCTTCTTTTCTCAATGTCCTTTTCGACAGGCTGTCTGATCCTGATTTCATCAACATGATGAGAGGAAAGAAGGTTGACCAGAAGCTGCTTCAAAGGTTGAAGACCATTCTGAATGTGGTCGAAGCTGTGCTGAATGATGCTGAGAAGAAACAGATCACTGACCCTGCTGTCAAGAGATGGCTCGAAGATCTCCAAGATGCTGTATATGATGCTGATGACTTGTTGGATGAAGTCGCCACCAAAGCTGCCACTCAGAAGGATCCACCAGGTAACTTACTGTCTCGCTTTCTCAATTCGCAAGATAGGGAGATGGTTACTAGGATTGAAGAAATCATTGCTAGACTAGAAGATATTGCAAAACACAAA…	MAAELVGGAFLSSFLNVLFDRLSDPDFINMMRGKKVDQKLLQRLKTILNVVEAVLNDAEKKQITDPAVKRWLEDLQDAVYDADDLLDEVATKAATQKDPPGNLLSRFLNSQDREMVTRIEEIIARLEDIAKHKDILRLEKIAAKNMSGRIPSTSLVKKSDIFVGRHKERDTIVKLLLDDANNGELSVIPIVGMGGIGKTTLAKLVYNDDIVQQKFHVKAWVCVGEEEFDVLKVTKAVIEKTCSACYSNDLDTAQNHLKNGLVGKNFLVVLDDVWSSNRECWESFLTPSECGSEGGKILVTTRLDTVASVVKTKHNEAHNLNLLNEEQCWSVFVNRAWDPLESRDRSTLEEIGRKIVKKCKGLPLAAQTLGGLLRGKDNEKDWIDVLKSEFWELSEEDSG…	LDDANNGELSVIPIVGMGGIGKTTLAKLVYNDDIVQQKFHVKAWVCVGEEEFDVLKVTKAVIEKTCSACYSNDLDTAQNHLKNGLVGKNFLVVLDDVWSSNRECWESFLTPSECGSEGGKILVTTRLDTVASVVKTKHNEAHNLNLLNEEQCWSVFVNRAWDPLESRDRSTLEEIGRKIVKKCKGLPLAAQTLGGLLRGKDNEKDWIDVLKSEFWELSEEDSGILPALRISYYHLPSYLKRCFVYCCLYPKDFEFYRDELTLLWMAEGLL	None	None
EFT9AB	9	6063970-6071250	1	0	1	0	0	0	0	None	ATGGCACTTCCCCTTGCTTCTTCTTCTTCTTTCTCACCTCTTACTACTCGATATGATGTTTTTATCAGTTTCAGAGGCGAGGACACGCGTAACAGTTTTACCAGCCATCTTCATTCTGCTCTTCTCAGAAATCAGATTGAGACCTTCATAGATTATAGAATCCCGAAAGGAGGTGTCGTCTGGAACGAACTTGTTGAAGCCTTCAGAGACTCAAAGTTGTTTGTTATTATCTTCTCTGAAAACTATGCTTCCTCTAGCTGGTGCTTGAGAGAGCTGGTTGAGATCATGGAGTGCAAGAAAAAGAATGAACAAGTTATTGTGATTCCAGTGTTCTATAAGATAGAGCCCACACACGTTCGCAAGCAGAGTGGAAGTTACCGCAGAGCATTTGATGAGCAT…	MALPLASSSSFSPLTTRYDVFISFRGEDTRNSFTSHLHSALLRNQIETFIDYRIPKGGVVWNELVEAFRDSKLFVIIFSENYASSSWCLRELVEIMECKKKNEQVIVIPVFYKIEPTHVRKQSGSYRRAFDEHERSSNRKHVHQWRTALTEASNLSGFTCDHHRQEAKLIDEIVEAIFPNLNNNGFRDDLKSPFICNRNYTSVKSLLKFKSENVLVIGIWGMAGIGKTTITTTLFHECFSEYEGQCFLTFSKKLEGKGLNHICAKLLSQLLNQDLRIDNIRVIHSSIIRKIKHRKVFVVLDDVTNSQIAVDLIQLFCNCLSSDSRIILTTRDRNVLTSGGVEEIHEVTEMNFEDSLKVFSHNAFSGSHPKEDCYELSTRVVADYAKGTPLALKILGSFL…	KSLLKFKSENVLVIGIWGMAGIGKTTITTTLFHECFSEYEGQCFLTFSKKLEGKGLNHICAKLLSQLLNQDLRIDNIRVIHSSIIRKIKHRKVFVVLDDVTNSQIAVDLIQLFCNCLSSDSRIILTTRDRNVLTSGGVEEIHEVTEMNFEDSLKVFSHNAFSGSHPKEDCYELSTRVVADYAKGTPLALKILGSFLRTKEKSEWDSALRKLRKYPNPDIQQMLKLSYDALDDDEKNILLDIACFFHEHEMEMVT	None	None
EG26MQ	14	130746504-130751281	1	0	1	0	1	1	0	None	ATGGCATCCGCCTCTTCTTCCGCATCAATCCCACCACCAAGATCATGCACCTATCACGTGTTCTTGAGTTTCAGAGGAGAAGACACTCGCACAGGCTTCACTAGCCATCTCTATGCGGCCCTCAACAGTAAGGGAATCACAACCTACAAAGATGACCAAAACCTTCGCAAAGGCCATGTTATTTCAAAAGAGCTCCTCAAAGCAATTGAAGAGTCTATATTTGCAGTCATCGTTTTCTCACCGAACTACGCTTCCTCCAGTTGGTGCTTAGATGAGCTCCAAAAGATCATTGAGTGTAAGAACCAGGTGGGGCTACAGATCGAGGCAGTGTTCTACGGTGTGGAGCCTAGTGATGTGAGGCACCAAAGAGGAACCTTTGAGGAAGCTTTCAAGAAACAC…	MASASSSASIPPPRSCTYHVFLSFRGEDTRTGFTSHLYAALNSKGITTYKDDQNLRKGHVISKELLKAIEESIFAVIVFSPNYASSSWCLDELQKIIECKNQVGLQIEAVFYGVEPSDVRHQRGTFEEAFKKHEERHDSEKVKRWRDALTQVAAHSGWTSKNEDEAVLVENIAQHIFEILISKLPSSMKNLVGIESRVEQVITLIGLGLNDVRFIGIWGMGGMGKTTIARAVFEIIRSRFEVTCFLADVREHCEKKDITHIQKQLLDQMKKSSNSVHNKYDGRTIIQNSLRLKKVLLVLDDVNHGKQLEYLAGEKDWFGPGSRIIITTRDFHLLRKDKLHETYNVEGLVESEALNLFSLEAFNLPKPSEEFLELSIEVVKYSGGLPLALKVLGSYLNGR…	SRVEQVITLIGLGLNDVRFIGIWGMGGMGKTTIARAVFEIIRSRFEVTCFLADVREHCEKKDITHIQKQLLDQMKKSSNSVHNKYDGRTIIQNSLRLKKVLLVLDDVNHGKQLEYLAGEKDWFGPGSRIIITTRDFHLLRKDKLHETYNVEGLVESEALNLFSLEAFNLPKPSEEFLELSIEVVKYSGGLPLALKVLGSYLNGRPTIAVWYSAIERIKKSSHSEIIDVLKISYEGLEDTEKDIFLDIACFFKGM	None	None
EH4SXH	8	35593427-35598349	1	0	1	0	1	0	1	None	ATGAGTTCAAAGAATGACAGCACGCTACTCTCTGCCAGTTCTTCAGACAAATCTGGTAATAAGTCTAAGAAATCCTCACTTAGGCGGAAATTCAGGGCCCTACTGGGCTTTCCTAAACCTTCAGATTCAAGCCCGTTGGGCCATCCACACCTCGCTTCTACTTCTGCTAACGTCTTCGAAACTGCAGCACTTTCATCTCGTCCTGTCTTCAAGTATGACGTGTTTCTCAGTTTCAGAGGCACTGATACTCGCAACACTTTCGTTGATCATCTTTACAATAATCTCATCAGGAAAGGTATCTTCACCTTTATGGATGACAAGAGGCTCCACAAGGGAGAGCCAATTTCGTCGCAGCTCATTCAAGCAATTCGAGATTCAAGGGTTTCAATCGTCGTGTTC…	MSSKNDSTLLSASSSDKSGNKSKKSSLRRKFRALLGFPKPSDSSPLGHPHLASTSANVFETAALSSRPVFKYDVFLSFRGTDTRNTFVDHLYNNLIRKGIFTFMDDKRLHKGEPISSQLIQAIRDSRVSIVVFSKDYAGSAWCLEEMATIAECKKELGQKVFPIFYDVDPSHVRNQSGAYEFAFLLALKYNVDRVARWKSAMTSLANSVGWDVRNKPEYTEIKEIIQKVVKTLNHRFSGFDDDLVGIQPRVERLEALLKLSSKDDNPRVIGICGMGGIGKTTHAKVLYDKISYQFDGCCFIENVSQSYRNGGAVIIQKQILNQALDEQNLEMFGHFEISGILRDRLSCIKVLIVLDNVDELQQLEELAISPKLLGRGSRIIIVTRNEHILKVYGADEVD…	KLSSKDDNPRVIGICGMGGIGKTTHAKVLYDKISYQFDGCCFIENVSQSYRNGGAVIIQKQILNQALDEQNLEMFGHFEISGILRDRLSCIKVLIVLDNVDELQQLEELAISPKLLGRGSRIIIVTRNEHILKVYGADEVDKVALLDDDEALKLLLRKALGDDGSSSSKYMHLIPKILEYAQNLPLAVKIVGSLLHSRDVTQWTDALKRMRKIPNKNIMDVLQISFEGLELYEKEIFLHIACFFH	None	None
EHT0BW	13	13985446-13988979	0	1	1	0	0	1	0	None	ATGGTGGCCTTCCTGTTGAGTGCATTCGTTCAAGCACTCTTGCAAGTCTTGCTGGACAGGTTGGCTTCTCGTCAAATTCTGAAACTGTTTCGTCAGAAAATTTCAGCAGCAAATGAAGCACAAGCAGCAGCCGAGAAGCTGAAATTCCAACTGCTATCGGTGAATACAGTACTTGATGATGCAGAGGAGAAGCAGATCGTCAATCCATATGTCAAGATATGGCTTGATGAGCTTCGAGAAGTTATCTACAAGGCGCAGGACGTTCTAGACCAAATTGCTCTTGAAGTTGACCGATCATACAAGGCCATGGACAGGGTAAGAGAATTCTTGCATATTACCAATAAGTTGACTTCTAGTCTTGTTGAGATAAACAGTAGAATACAAATTTTAAGGGATCAA…	MVAFLLSAFVQALLQVLLDRLASRQILKLFRQKISAANEAQAAAEKLKFQLLSVNTVLDDAEEKQIVNPYVKIWLDELREVIYKAQDVLDQIALEVDRSYKAMDRVREFLHITNKLTSSLVEINSRIQILRDQKDCLGLKEQLEKRSSLYSSGTDLLYVPTTRIVDESKVFGRDNDKKQIIQKMKDAMEQKVEPVCVVAIVGMAGVGKTTLSQLLFNDGGVVQMFDTLSWVQVSGESDVVHLTKKVCGSVSESLDALQVQLNEKLKTQRMLLVLDDFWSLNSFDWDLFKMVFANAMPGSVILATMRNKNVADTMHAAVTYPLSPLYKNCWDIFAYYAFGNRSPEPDTSDPALVEIGKRIATKCKGLPLAAKVLGSLLRSVTDVGEWNNILQSKMWDLPA…	IIQKMKDAMEQKVEPVCVVAIVGMAGVGKTTLSQLLFNDGGVVQMFDTLSWVQVSGESDVVHLTKKVCGSVSESLDALQVQLNEKLKTQRMLLVLDDFWSLNSFDWDLFKMVFANAMPGSVILATMRNKNVADTMHAAVTYPLSPLYKNCWDIFAYYAFGNRSPEPDTSDPALVEIGKRIATKCKGLPLAAKVLGSLLRSVTDVGEWNNILQSKMWDLPANKSNILPALRLSYQLLPSYLKACFAYCSLFPKGYDIDKQNLIHLWMAEGFLQPSK	None	None
EI2SDV	11	345514-349661	0	0	1	0	0	1	0	None	ATGGCTGCTGCTGTTGCTGTTGTTGTGGGAGAAGCGTTGCTCTCAGCTGCCGTGGAAGCATTGGTTGGGAAGATCTCCACTGAGATATCGGAGTTCTATCGGAGCAAGAATCTCGATGAATCGCTGCTGGAGAAGCTGAAATTGACGCTGCTAAGCCTTCATGCTTTTCTGAATGATGCTGAGGAGAAGCAGATCAGCAACGCTGCTGTGAAGGCATGGATGGATGAACTCACTCAAGCTCTCTTTGATGCCGATGACTTGATCGATGATATCGCCACCGACGCTCTCCGTCGCAAAGTCGAGGCCAACTATCGTCACCGTCAAACTGTCACGGCTAAGGTGCGGAAGGTGCTTTCCTCTCCTTTCAAGCGGCCTTACCAAGAGATCAATTCTCAGATG…	MAAAVAVVVGEALLSAAVEALVGKISTEISEFYRSKNLDESLLEKLKLTLLSLHAFLNDAEEKQISNAAVKAWMDELTQALFDADDLIDDIATDALRRKVEANYRHRQTVTAKVRKVLSSPFKRPYQEINSQMQKSFERLEHFAQRAHNLPLEKGVSRSVWRATPTNSAVDDSAICGRDDEKQNLREYLLSEDAVADGGSKIGVLAIVGMGGLGKTTLAKLLYNDAQVREKFHVKAWVSTSKDFDVVKLTKSLLESVTSAATNLDNFDTLRAELQKNLSGKRFLLVLDDIWNVKYVDWTNLMHIFNVGQLGSKIIVTTRHERVVSVVNATQTCPLKPLVNEDCWTLISKHAFATDKCTEQSNLEETGRKIAERCGGLPLAAVALGGVLRTKLSNDYWNK…	SKIGVLAIVGMGGLGKTTLAKLLYNDAQVREKFHVKAWVSTSKDFDVVKLTKSLLESVTSAATNLDNFDTLRAELQKNLSGKRFLLVLDDIWNVKYVDWTNLMHIFNVGQLGSKIIVTTRHERVVSVVNATQTCPLKPLVNEDCWTLISKHAFATDKCTEQSNLEETGRKIAERCGGLPLAAVALGGVLRTKLSNDYWNKVLTSNLWNLTKEDVQPALLLSYHFLPASLKQCFAYCAIFPKNSKLQKEKVVQLWMAQGFVSVSQ	None	None
EI55Q9	1	460152-470351	0	0	1	0	0	0	0	None	ATGGCGCACACAACGCAAATTGCCGTTCTTGCATCTCTACTTCAACAGGCATCCGAGAGCATCCTTGAAATGCTTCAAACGGCAAGAAAGAGCAATCAGAACAGAGGATTTCTAAGGTCAGTAATCCTCACAGAGTTGACTCCTCTGTTCAACGAGATCAAGCAATACAATTACGACGACGAACACCTTGATCGACAAAGAGAGCAAATCACGGCTCTTATAACAGAAACTGATGATGACGGTGCAAGCCTATGCAATTGCAGTTGCTCTTCTTGGTCGCACTTGTGGGAAAATTGCTTCTCCTGGCTCGTTCGGCATATAAAGAATAATAATAATAATAACAATGATGATGATTGTGATTACTTTGATGAAGCTTTGAGGGAGGATTTGAATGAGACG…	MAHTTQIAVLASLLQQASESILEMLQTARKSNQNRGFLRSVILTELTPLFNEIKQYNYDDEHLDRQREQITALITETDDDGASLCNCSCSSWSHLWENCFSWLVRHIKNNNNNNNDDDCDYFDEALREDLNETLEKLREIIEVLKCGCVSERRGVCGVPEKRGFTVGLEESMRKLKAEVMRERDGVSVIVLTGLAGSGKTTLATSLCWDQQVKGKFRENILFITCSKTFKIKIIVERLFEHSGYRVPEFQNEEDAINRMGVLLRHIGKSSPMLLVLDDVWPGSESLVEKFKIQTSSDYKILVTSRVAYPRFGTPCIVLEPLNHEDALTLFSHFAQLEDNYFSNFQNDEDILQKVVRGCKGSPLAITVIGRSIRNQPYEFWLKMVEKLSQGRFIFDSSEE…	EESMRKLKAEVMRERDGVSVIVLTGLAGSGKTTLATSLCWDQQVKGKFRENILFITCSKTFKIKIIVERLFEHSGYRVPEFQNEEDAINRMGVLLRHIGKSSPMLLVLDDVWPGSESLVEKFKIQTSSDYKILVTSRVAYPRFGTPCIVLEPLNHEDALTLFSHFAQLEDNYFSNFQNDEDILQKVVRGCKGSPLAITVIGRSIRNQPYEFWLKMVEKLSQGRFIFDSSEELLKCLENILEILEDKPIIKECFMDLGLFPEDQRIPVTVLLDIWT	None	None
EM6AHT	19	2978084-2981322	0	1	1	0	0	0	0	None	ATGGCTGAGGCTTTGCTTGGAATTGTGCTGAAGAACTTGTTCCCTTTGGTCCAGAGTGAATTTGCAGCCTTTTTTGGAATCAAGGAAAAGGCTGAAGAGCTATCAAAAAATTTAGAACTCATCAAAGCTGTTCTTGATGATGCCGAGGAGAAACAATGGTCAAATCGTCCTTTGAAGGTGTGGCTACAGCAGCTTAAAGATGCAATGTACGAGATGGATGACATCCTTGATCAGTTGCCTACTGAATCCTCTCAACTTGGGTGCTTAACTTCTTTGAACCCAAAGAAGGTGATGCATCGTCGTGAGCTTGGACAGAAGTTGAATGAGATAATAAGGAGGTTGAATGGAATTGCTCAAGCTGGGAGCAACTTTGGTCTTAGACAAGTTGTGAGGGAAAGG…	MAEALLGIVLKNLFPLVQSEFAAFFGIKEKAEELSKNLELIKAVLDDAEEKQWSNRPLKVWLQQLKDAMYEMDDILDQLPTESSQLGCLTSLNPKKVMHRRELGQKLNEIIRRLNGIAQAGSNFGLRQVVRERQSEVVEWRQTSSTIAVPQVYGRDEDKARVVEFLLSPSRSFEFLSVYPIVGLGGLGKTTLVQLVYNDHQVGNNFDLKIWVCVSESFNVKSILCSIVEAITNAKFERMALDVTEKKVKELLQSKKYLLVLDDVWKRHQEMESGLTQDKWDKLRSVLSCGSKGSSILVSTRDNHVATIMGTCQAHHLDRLSDDDCWSLFKLRAFGADKEERAELVAIGKEIVKKCGGSPLAALALGGLMQSRSTEKEWLEVQKSKLWSLPDENDIMAVL…	DEDKARVVEFLLSPSRSFEFLSVYPIVGLGGLGKTTLVQLVYNDHQVGNNFDLKIWVCVSESFNVKSILCSIVEAITNAKFERMALDVTEKKVKELLQSKKYLLVLDDVWKRHQEMESGLTQDKWDKLRSVLSCGSKGSSILVSTRDNHVATIMGTCQAHHLDRLSDDDCWSLFKLRAFGADKEERAELVAIGKEIVKKCGGSPLAALALGGLMQSRSTEKEWLEVQKSKLWSLPDENDIMAVLRLSYSCLSPTLKQCFAFCVIFPKDAEIMKQELIYLWMANGFISS	None	None
EPWJ6L	12	2782393-2787069	0	0	1	0	0	0	1	None	ATGGCTGGTGCACTTGTTGGGGGAGCTTTGCTCTCTGGCTTCATTAATGTTGTCTTTGACAGGTTCATTACAACGGATGCGGTCAACCTGATCTTGGGCAAGAAGCTTGGTCCTGACTTAGTTGAAAGGTTGAAGATTTCTCTGCTTGCTGCTGAAGCTCTGGTTGGTGATGCCGAGTACAAGCAATTGGACAACCCTTCTGTGAGGGAGTGGCTTAACAGTCTGAGGGATGCTGTTTATGTGGCTGATGACTTGCTGGACGCTGACCTCACCAAAGCTGCCACTCGAAAGGAGGTACGTTCTTTCTGGCCTGTTAGCTTCCTCGACCGGGATAGGAAGATTGTAGATAAGATGGAAGGGGTGGTTAGAAGAATAGAATTTCTTGTAAAACAAAAAGAT…	MAGALVGGALLSGFINVVFDRFITTDAVNLILGKKLGPDLVERLKISLLAAEALVGDAEYKQLDNPSVREWLNSLRDAVYVADDLLDADLTKAATRKEVRSFWPVSFLDRDRKIVDKMEGVVRRIEFLVKQKDLLGLEKSSYRNFSSWRIPSTSLVEGNILGREKDQQEIIKILNDNRQHQLSVIPIVGIGGVGKTTLAQCLYNNDKLMEGFQVKEWVCVSEDFNVVQVTKNIIGQTACNVEDFNSLQFKLKEKLSEKKFFIVLDDVWSDDGDVWKKFRTPFQYGVKGSTILVTTRVKEVASVVQTCPPYILSELSEDCCWSVFANNVCFPESNGHPKLEEIGRKIVKKCKGLPLAAETLGSLLRTKHDVKEWEAVLVSDIWEFSVKNSKIIPALLISY…	EKDQQEIIKILNDNRQHQLSVIPIVGIGGVGKTTLAQCLYNNDKLMEGFQVKEWVCVSEDFNVVQVTKNIIGQTACNVEDFNSLQFKLKEKLSEKKFFIVLDDVWSDDGDVWKKFRTPFQYGVKGSTILVTTRVKEVASVVQTCPPYILSELSEDCCWSVFANNVCFPESNGHPKLEEIGRKIVKKCKGLPLAAETLGSLLRTKHDVKEWEAVLVSDIWEFSVKNSKIIPALLISYFHLPAHLKRCFVYCSLYPKDHCFHKDELILLWMAEDLLR	None	None
ES8K63	15	2196458-2201326	0	0	1	0	0	1	2	None	ATGGCTGAATCTCTACTTCAAATGGTTATTGAAAACTTGCAAGCTTTTGCTCAGGACGAGCTTGCAACTCTTTGGGGCGTCCACTCGCAGATTCAAGAGCTGTCAGGGAACCTTGCTGCAATCCACGCAGTGCTCCAAGATGCTGAAGAGAAGCAGATCAGAGAGCGTGCTGTGAAGCTTTGGCTGCAGAAGCTTTCAGATGCAGCTCACGTGCTTGATGATATCTTAGATGAATGTTCAATAGAGTCCAACCGTCTACACAGTGACCAGTGCTTAACTCGTCTTGATCCTGTGACGATTATTTTTCGTCGAGACATCGGTAAGAGGATGAAAGAGATGGTTGACAGGTTTCGTCAAATTGATGAAGAAAGGAGAAGGTTTGAATTGCGTGGAAGAGTT…	MAESLLQMVIENLQAFAQDELATLWGVHSQIQELSGNLAAIHAVLQDAEEKQIRERAVKLWLQKLSDAAHVLDDILDECSIESNRLHSDQCLTRLDPVTIIFRRDIGKRMKEMVDRFRQIDEERRRFELRGRVPERQQENEAWRQTCSGITEHKIYGREQDTENIVEFLSRSADSSNDLSVYPIVGMGGLGKTTLVQWVYNDKKVIEHFHLRIWVCVSTEFNTMRILESIVESTSGHNPNLSTLEALKNKVQEILLGKRYLLVLDDMWSTDKWEDLKSVLLCGGGTKGAAVLVTTRVESVASVMGTCPAHHLSPLSQDDNWLLFKYHAFGSDKVERRELVAIGKEIVKKCGGSPLASKALGSLLRNKKEEIQWVNVLESKFWDILEDDAIIVRALKISY…	REQDTENIVEFLSRSADSSNDLSVYPIVGMGGLGKTTLVQWVYNDKKVIEHFHLRIWVCVSTEFNTMRILESIVESTSGHNPNLSTLEALKNKVQEILLGKRYLLVLDDMWSTDKWEDLKSVLLCGGGTKGAAVLVTTRVESVASVMGTCPAHHLSPLSQDDNWLLFKYHAFGSDKVERRELVAIGKEIVKKCGGSPLASKALGSLLRNKKEEIQWVNVLESKFWDILEDDAIIVRALKISYFHLKLSLRQCFAFCAIFPQDFRMEKEQLIHLWMANGLIKS	None	None
ESN9VZ	12	117719237-117723876	0	0	1	0	0	0	0	None	ATGGCTGAAAAACTTTATGGTGGAGCTTACCTCTCTCCCTTTGTTAATACTGTTTTGGGCAACCTGTCTTCAATACTTGAAGATGACTCTGTCCTCTATGGAAACTACTCTGCCTTAGAGTTGCTTAAAAGGTTGCGAAACTGTCTTTGTGTTGTTAGATCTGTGCTTGATGATGCTGAGTACAAACAGTTCACTGACAAGGAAGTCAAGAAGTGGCTTGTTGATCTTCAAGATGCTCTTTATATGGCTGATGACTTGCTCGATGAACTCTCCACTAAAGCCGCTGTCGCTGCTACTCCAAGTGATCCAGATACTGGTGATATGGAGAAAATAGTTCGAAGACTGGACTCTGTTGTAGAACGCAAAGATTCACTTTGTCTGGAGAAGAGTGCCAAGTTG…	MAEKLYGGAYLSPFVNTVLGNLSSILEDDSVLYGNYSALELLKRLRNCLCVVRSVLDDAEYKQFTDKEVKKWLVDLQDALYMADDLLDELSTKAAVAATPSDPDTGDMEKIVRRLDSVVERKDSLCLEKSAKLDMSWRSPSTSLLEPSEICGRKEDKEAILKLLLDDDDAADGDLSVIPIVGMGGIGKTTLAQLLYHDDKVKDNFDFQGWVCVSEEFDVVKTVSPHELRSLSDEDCWLVFSKHARLSIVSVENPTLEKIGRDIVKKCDGLPLAAQALGGILRGNSDIRYWNHLLKSEIWELSNDRINVVPALRISKKTMEEVGGECFDELIARSFLQPHRTREKNFVMHDLVHDLAMTCAGEFYFRAEDLRNAIEREENKITELGALTDLQQSISIDKL…	KEAILKLLLDDDDAADGDLSVIPIVGMGGIGKTTLAQLLYHDDKVKDNFDFQGWVCVSEEFDVVKTVSPHELRSLSDEDCWLVFSKHARLSIVSVENPTLEKIGRDIVKKCDGLPLAAQALGGILRGNSDIRYWNHLLKSEIWELSNDRINVVPALRISKKTMEEVGGECFDEL	None	None
ET89BN	15	154739042-154746793	1	1	1	0	0	0	0	None	ATGGCTGATTGGACTTACGATGTGTTCTTGAGTTTCAGAGGCAAAGATATTCGGCAACGGTTCATTGGCCATCTCTACAAAGCTCTTTGCCGGAGGGGATTCCACACCTTCATTGATGACGTGGAGATCGAGCGAGGAGAGGATATCACACGCTCACTTCTCACTGCAGTTGAAGACTCCATGATTGCAATTCCGGTGTTCTCGGAAAACTATGCAACTTCAAGTTTCTGCTTGGACGAACTGGTTAACATCATGGAGTGTGCCAAGACTAAGGGGCAGATTGTTTTGCCGGTGTTCTATGACGTGGATCCTTCCGATGTGCGAAATCTGAGGGGGAGTTTTGGTGAAGCAATGGAGAAACATGAGGAGAGGATGAACCTCGAGGAAGATAAAGAGAGG…	MADWTYDVFLSFRGKDIRQRFIGHLYKALCRRGFHTFIDDVEIERGEDITRSLLTAVEDSMIAIPVFSENYATSSFCLDELVNIMECAKTKGQIVLPVFYDVDPSDVRNLRGSFGEAMEKHEERMNLEEDKERLEKWKMAFMQAANLSGFHFKLGAEAECEFTEKIVKIVSKWIHHTCLYVSDQVVGLESQIPELNLLLDVESSDRVHMVGIHGIGGIGKTTLARAVYNSIADSFEGVCFLGNVRENSITHGLVYLQQMLLSKLVGDERDVKLGDVSEGKKVIERRLNRKKVLLIVDDVDRLEQLKAVAGDSVWFGSGSRIIVTTRNKGLLTSHGIVRTYEVGKLNDKEALDLLRWNVFKTREVDPSYSYILNRTVAFASGLPLALEVIGANLFGKSKD…	ESSDRVHMVGIHGIGGIGKTTLARAVYNSIADSFEGVCFLGNVRENSITHGLVYLQQMLLSKLVGDERDVKLGDVSEGKKVIERRLNRKKVLLIVDDVDRLEQLKAVAGDSVWFGSGSRIIVTTRNKGLLTSHGIVRTYEVGKLNDKEALDLLRWNVFKTREVDPSYSYILNRTVAFASGLPLALEVIGANLFGKSKDEWESALDQYKRSPKREIQEILKVSFDGLEEEEKKIFLDIACFFNGYRS	None	None
ETG8N4	9	6228282-6235906	0	0	1	0	1	0	0	None	ATGAATGATGACCTCCGCGGAGAGAGTGAGAGTAACCTTGAAAAGCTTTGCGCAATTGCTCAGAGTCGTCTTCTGGAGAAGGAATCTGAGCAGGAACCTTCAAAGTCGCCATTGTCAAAAACAACGCTGCAACTCAGGAAGCAATGCCAATGTCAACGCAGAGTTAAGGTGATCGGTGACGAAGTCGAAGGTGGATTTCGTGTTGAAACAATTGTCTTGGATGCATTTGTTGAGGGCGTCGCGGAGAGCATGGAAGTCGCCAGTGCTTCCAGCAGCATTGGTGAGAGAAAGAGGACTGAATCTAACCTCATCGAAGGCATAATTCAAATGATTCTTCGGAAATTAAATCGCAAATATAGAAGTGAAGTCAGAAGTCCTTTTATATATGACCAAAACTAC…	MNDDLRGESESNLEKLCAIAQSRLLEKESEQEPSKSPLSKTTLQLRKQCQCQRRVKVIGDEVEGGFRVETIVLDAFVEGVAESMEVASASSSIGERKRTESNLIEGIIQMILRKLNRKYRSEVRSPFIYDQNYACIESVLTHSKEVRTIGIWGMGGIGKTTIATAIFQEFSPLYEGSCFLANVREESERHGLSYIFTRLLCELLQEEVYISTPKIVSSAIVRRLRRKKVFIVLDDVNTSELLENLLGVGHDYLGAGSKVIVTTRDKHVLLSRSIDHIHEVMQMNDENSLKLFSLNAFNRIHPPDENGYLELSKRTLAYAKGIPLALKVLGSFLHSKSEKEWDNALEKLKEIPNADIQKVLRLSFNDLDHSEKDIFLDIACFFKGQEKEKVTTILNKCGF…	SVLTHSKEVRTIGIWGMGGIGKTTIATAIFQEFSPLYEGSCFLANVREESERHGLSYIFTRLLCELLQEEVYISTPKIVSSAIVRRLRRKKVFIVLDDVNTSELLENLLGVGHDYLGAGSKVIVTTRDKHVLLSRSIDHIHEVMQMNDENSLKLFSLNAFNRIHPPDENGYLELSKRTLAYAKGIPLALKVLGSFLHSKSEKEWDNALEKLKEIPNADIQKVLRLSFNDLDHSEKDIFLDIACFFKGQEKE	None	None
EW42QP	15	154627352-154647056	1	0	1	0	0	0	0	None	ATGGGCTCGCATCCAATTGGCCCAACACCAACTAAGAACAGAGGGGGGAGGCTGACCGTAAGGGACATGAGTATTGAGAGGGAGCCTGTTGTTGGGCTGGGCCAGGATGGCCTCCTAACTGAAACGGCGTATGGTTTTCTTTCCATTGGAGGCCACGACGGGTCGGGCGGCCTGAGGATTCGGAGGGATCCACGGGAGCTGTTTGAAGCGGCGCCGATGGAAGGTTTGCGAGGGCTGGGGTGCTCACCAGCGGAGAAGGATCCTGAGGAGGCCTCAAATGACAAGAACATGACACCAAAATCATGGAGTTACATGTCATGCGAACCGTGGGATCCAAGACAGGAATCGCTTCCACTGGATTCATTGGATCCAATGCTATGGGAATCATGGGGTCCAGTG…	MGSHPIGPTPTKNRGGRLTVRDMSIEREPVVGLGQDGLLTETAYGFLSIGGHDGSGGLRIRRDPRELFEAAPMEGLRGLGCSPAEKDPEEASNDKNMTPKSWSYMSCEPWDPRQESLPLDSLDPMLWESWGPVTQPQGSWNPSVARESWNSIDCEGTGPSNQLVSSKEITMSDSDSEMTRLNHRTAKWKLCFRGSDTRYGFTNNLYNALDRKGIRTFFDDEELRKGEEITESLVKAIEESRIAIVVFSKNYASSSFCLDELVKIMECVKGNGRLVFPVFYDVDPCDVRHQKGSYAVALTKHEERFKDDMKKLQKWRTALHEAANLSGNDFKLQREYEHAFIEKIVKEISNRIGRTPFHVADYPIGLESRVQEVNKLLNGGSNSGALMVGIYGVGGIGKT…	SRVQEVNKLLNGGSNSGALMVGIYGVGGIGKTTLAKEVYNLIADPFHGLCFLENVRENSNKHGLAYLQELFLSKTLGEKDIKLASVSEGISLIKQRLKSKKVLLVLDDVDELEQLQAIAGRPDWFGPGSIIIITTRDKHLLASHMVERTYQVKKFDEKEALELLRWNAFKYENVDPSYMHMLNKVVSYASGLPLALVVIGSNLYGRSVEEWISALHEYKRIPNKDIQKKLKRYSFDDLENVL	None	None
EZ6YKV	10	6263809-6267697	0	0	1	0	0	0	1	None	ATGGGGTATAAGACTCTCCAAAGTGCACTCGAAAATATTGTAGATCTGCTTAAAAGCAGCAAAATACAAACCATTGGAGTGGCTGGAATGAAGGGCGTGGGGAAGACAGCACTGATGCAGAACCTAAATAACCATGATGTTGTTGCAGAGATCTTTGATATAGTCATCTTTATTAGACTCTCAGCTGATCACACAGATCACGAGCTTCAATGTAAAATAGCAAAGCGATTGAGGGTGGATACTGAAGTCATCAACGATCCCGAGGAAGTTGCGAGAATAATACATGAGGAGCTGCAAACTAAGAAGTATTTGCTGATTTTGGATGGGACAGCGGATGAGATCAACTTGAGTCAGCTGGGTATACCATGTAATGACAATCACAGTAAGGTGATAATAACT…	MGYKTLQSALENIVDLLKSSKIQTIGVAGMKGVGKTALMQNLNNHDVVAEIFDIVIFIRLSADHTDHELQCKIAKRLRVDTEVINDPEEVARIIHEELQTKKYLLILDGTADEINLSQLGIPCNDNHSKVIITAQHRQVCTLNGAERMIEVGLLSRDEAWKMFCNTVGPVIDLPDIPEIARRVCDKCSCLPLLIQKIARSFRLKKSASSWRVGLEDLEERWPDYENEGVSELYSFLTFCYDELKDENKQKCFLYASLYPANCKVYTDYLVECWAAQNFLGDVNNTRKYQKARDRGQAILEHLTDVSLLDRGKQMIYVSMNDCMQQLALHISSKHPECSSYVQTREKLGDAQESLSWEKARWVSMIDTNLKNLPTNQDCSMLLMLLLQKNPDLSTIPQLF…	LENIVDLLKSSKIQTIGVAGMKGVGKTALMQNLNNHDVVAEIFDIVIFIRLSADHTDHELQCKIAKRLRVDTEVINDPEEVARIIHEELQTKKYLLILDGTADEINLSQLGIPCNDNHSKVIITAQHRQVCTLNGAERMIEVGLLSRDEAWKMFCNTVGPVIDLPDIPEIARRVCDKCSCLPLLIQKIARSFRLKKSASSWRVGLEDLEERWPDYENEGVSELYSFLTFCYDELKDENKQKCFLYASLYPANCKVYTDYLVECWAAQNFLG	None	None
F01FM8	20	134042163-134045891	0	0	1	0	0	0	2	None	ATGGCTGCTGCTATTGTGGGAGGGTCATTACTCTCTGCTTCTGTTCAGGTGGTGTTGGATAAGATCATTTCCAATGAGTTCTTGGACTTCTTTAGGAGAAGGAAGCTTAATGTTTCACTTGTTGGAAAGATGAAGATGACATTGCTGAGTGTTCAAGCTGTTCTAAATGATGCTGAGGAGAAGCAGATCACAAATCCTGCTGTCAAGGAATGGCTGAATGAGCTCACACAAGCTGTCTTTGATGCTGAAGATTTGTTGGATGAAATCAACACTGAGGCTCTTGGATGCAAAGTGAAAGCCAGGTATCAAAGTCCATCGTGCAGTGCCAAGGTGCGAAATGTCTTTTCCTCTCGTTTCGGACGATCATATGGTGTGATCAATTCTAAAATGCAGACATTA…	MAAAIVGGSLLSASVQVVLDKIISNEFLDFFRRRKLNVSLVGKMKMTLLSVQAVLNDAEEKQITNPAVKEWLNELTQAVFDAEDLLDEINTEALGCKVKARYQSPSCSAKVRNVFSSRFGRSYGVINSKMQTLFERLEHFAQQIHILQLKEGVSNSVWQGMPTSSVVDESVIYGRDDERKKLREYLLSEDVGASGNKIGVISIVGMGGIGKTTIAKLLYNDDEVKDKFDLKAWACVSKDFDVFRVTKTVLESVTSKTTNTDNLNTLQVELQQRLWRKRFLLVLDDIRGTSYVDWANLKDIFNAGEMGSTIIVTTRDENVAKAMQTFPIFHLTSLDSEDCWSLLAEHAFGANNSSERSNLEGIGREIVKKCDGLPLAAVALGGLLRTKLSKNDWNKVLRS…	NKIGVISIVGMGGIGKTTIAKLLYNDDEVKDKFDLKAWACVSKDFDVFRVTKTVLESVTSKTTNTDNLNTLQVELQQRLWRKRFLLVLDDIRGTSYVDWANLKDIFNAGEMGSTIIVTTRDENVAKAMQTFPIFHLTSLDSEDCWSLLAEHAFGANNSSERSNLEGIGREIVKKCDGLPLAAVALGGLLRTKLSKNDWNKVLRSNIWDLPNLNVQPALLLSYHFLPATLKRCFAYCSIFPKNSALEKEMVVRLWIAEGLVHVS	None	None
F1BSAS	2	100008567-100015112	0	0	1	0	0	0	0	None	ATGGCTACAAAACTTGATGGTGGAGCTTATCTCACTTCCTTTGTTGAAGCCGTTTTAGACAAGTTGTCTTCAATACTTGAAGATGACTCTGTCCTTGAAGGAAACTACTCTGCCCAGGAGTTGGTTGGAAGGTTGGAGAAAAGTCTGTATGATGTTGGACCTGTTCTTGATGATGCTGAGCTGAAGCAGTTCACTGACAAGAGAGTCAAGAAGTGGCTTGTTGATCTCCAAGATGCTCTCTATATGGCCGATGACTTGCTCGATGAGCTCTCCACTCAGGCCGCTATCGCTGCCACTCAAACGGATCCAGGTAACTCTTCTTCCCGGTCTCGTGTTGTTGATTCATATATTGAAGACAGTGGTGATATGGAAAAAATAGTTGGTACACTAGAGTCTGTT…	MATKLDGGAYLTSFVEAVLDKLSSILEDDSVLEGNYSAQELVGRLEKSLYDVGPVLDDAELKQFTDKRVKKWLVDLQDALYMADDLLDELSTQAAIAATQTDPGNSSSRSRVVDSYIEDSGDMEKIVGTLESVVAKKNYHRLKECARVDMSSWRTPSTSIVVSSDIFGRDKDKEEIIKLLLDDTRHAESPVTVIPIVGMGGIGKTTLAQLVYSGVQVVEKFDTRLWVCVAENSDPVHVTRTIIAALDSRPCSMDNFDFLQSDLKKTLSGKTFLVVLDDVWHDQLDTWEDFLKPFRVGNTVSKILLTTRSEKVASVFAAPNRHYQLSLLSDEYCWSVFLKHSCIFTNSEQYATLEPIGRKIVAKCKGLPLAVKTLGGLLRNKYNVRDWENILESEIWELP…	KDKEEIIKLLLDDTRHAESPVTVIPIVGMGGIGKTTLAQLVYSGVQVVEKFDTRLWVCVAENSDPVHVTRTIIAALDSRPCSMDNFDFLQSDLKKTLSGKTFLVVLDDVWHDQLDTWEDFLKPFRVGNTVSKILLTTRSEKVASVFAAPNRHYQLSLLSDEYCWSVFLKHSCIFTNSEQYATLEPIGRKIVAKCKGLPLAVKTLGGLLRNKYNVRDWENILESEIWELPEDESKIVPALRASYHYLPSHLKRCFVYCSLYPEDFQFDKDELILLWMAEGLLQP	None	None
F1CME2	19	12336757-12340398	0	0	1	0	0	0	0	None	ATGGCTGGTGCACTTGTTGGTGGAGCTTTTCTTTCTGGCTTCATTAACGTTGTCTTTGACCGTTTCCTTACAATGGATGCTATCAACTTGGTCTTGGGCAAGAAACTTGGCTCTGACTTGGTTCAAAGGCTGAAGACTGCTCTGTTGGGTGCTGAAGCTCTTGTTGCTGATGCTGAGATGAAGCAGTTTGGTAATCCATCTGTGAGGAAGTGGCTTGATAGTCTCCGGGACGCTGTTTACTGTGCTGAGGACTTGCTCGACACTGTCCTCACCAAAGCCGTCACTCAAAAGGAGGAAAGTTCTTCCTGGTCCCTTAGCTTCTTCATCAACCGAGATAGAGATGACATGGTAGACAAGATAGAAGGGGTAGTTAGAGGAATTGAAGATCTTGGAAAACAA…	MAGALVGGAFLSGFINVVFDRFLTMDAINLVLGKKLGSDLVQRLKTALLGAEALVADAEMKQFGNPSVRKWLDSLRDAVYCAEDLLDTVLTKAVTQKEESSSWSLSFFINRDRDDMVDKIEGVVRGIEDLGKQKDFLGLEKIPTGSSSWRTPSSSLVKGSVYGREDDKKALIKMLNDNNDHHLFVFAIVGIGGIGKTTLAQWLYNNAELMEGFDLKAWVCVSEKFEVVETTRNVIKQIHGGTCSLDDFNSLHNALKEELSNKKFFIVLDDVWSDDGDKWSNFMTPFQQNGRKGSIVLLTTREENVASAVQNCQPYFLRKLSEDYCWSVFAENASFPQSNGRAALEEIGRKIVKKCDGLPLAAETLGRLLRTNHDVEEWNKILMSDIWEFSVEKSKIIPA…	REDDKKALIKMLNDNNDHHLFVFAIVGIGGIGKTTLAQWLYNNAELMEGFDLKAWVCVSEKFEVVETTRNVIKQIHGGTCSLDDFNSLHNALKEELSNKKFFIVLDDVWSDDGDKWSNFMTPFQQNGRKGSIVLLTTREENVASAVQNCQPYFLRKLSEDYCWSVFAENASFPQSNGRAALEEIGRKIVKKCDGLPLAAETLGRLLRTNHDVEEWNKILMSDIWEFSVEKSKIIPALLISYFHLSPYLKRCFVYCALFPKDFEFVKHELIFLWMIEDL	None	None
F21H8S	12	114370693-114375480	1	0	1	0	1	0	0	None	ATGGCATCTTCTTCTTTCAATGTTCCTTTAATCAAACATGATCTCTTCATAAGCTTTAGAGGAGAAATTCGCACTTCTTTTCTTTGCCATTTGATAAAAAGATTGCGCGATGACAGAATCATTAGTTTCTTTGTTGACGAGGAAAATCTTGGTGCTGGAGATGAGATCTCATCCGCACTTCTTCAAGCAATTGAGGAATCTTCCATTTCATTGGTCATCTTCTCGAAAGATTATGCTTCTTCGAGATGGTGTATGGAGGAGCTTGTGAAGATTATTGAATGCAAAGAACAATATCAAAGGACTCTGGTACCTGTTTTTTACAATGTTGATCCTTCTCATGTAAGGCACCAGAAACGAACTTTTGAAGAGGCTTTTGATGTCCACACTGAGAAGTATAGA…	MASSSFNVPLIKHDLFISFRGEIRTSFLCHLIKRLRDDRIISFFVDEENLGAGDEISSALLQAIEESSISLVIFSKDYASSRWCMEELVKIIECKEQYQRTLVPVFYNVDPSHVRHQKRTFEEAFDVHTEKYRENMAKVQNWRSALRKAADLSGIHYPSTFIRNEVELIEKIIEVVNEKLPPICPNKSKGVVGIDEQVKSIESLLAKMEPNEVGILGIWGMGGIGKTTIAQVIFNKYSSQYEGCCFLKNVREESERHGLDYLYEQLFSQLLKKQNLLVKGSANAISAIYERRLSQKEVLIVLDDVDTSDILDYLTGEQTCLAPGSRVIVTTRDKQILIAARAHRIYEVKRLSFKSSLELFCIKAFNKSYPENGYKKLSQMAVNYANGIPLALKVLGSFL…	EQVKSIESLLAKMEPNEVGILGIWGMGGIGKTTIAQVIFNKYSSQYEGCCFLKNVREESERHGLDYLYEQLFSQLLKKQNLLVKGSANAISAIYERRLSQKEVLIVLDDVDTSDILDYLTGEQTCLAPGSRVIVTTRDKQILIAARAHRIYEVKRLSFKSSLELFCIKAFNKSYPENGYKKLSQMAVNYANGIPLALKVLGSFLCSKSAVVWKNALKKLQSCPDKRIFNVLKLSYDGLDDSDKSIFLDIAYFFK	None	None
F4U6N7	12	118052630-118056310	0	0	1	0	0	0	1	None	ATGGCTGAAAAACTCTATGGTGGAGCTTACCTCTCTCCCCTTGTTGATGCTGTTTTGGACAACACGATTTCAATACTTGAAGAAGACGACTCTTTCCTCGAAAGGAACAACTTGCTTGAAAGGTTGCAGACTTGTCTGTATGATGTTGGACCTGTTCTTGATGATGCTGAGCTGAAACAGTTCACTAACAAGAGAGTCAAGAAGTGGCTTGTTGATCTCCAAGATGCTCTCTATATAGCCGATGACTTGCTCGATGAGATCTCCACTATAGCCGCCATCGATGTCACTCAAAGGGATCCAGGTAACTCTTCTTCCTGCTCTCGTCTTGTTGATTGGTATATTCAAGATAATGGCGACATGGAAAAAATAGTTGGCAAACTAGAGTCTGTTGTAAGACGC…	MAEKLYGGAYLSPLVDAVLDNTISILEEDDSFLERNNLLERLQTCLYDVGPVLDDAELKQFTNKRVKKWLVDLQDALYIADDLLDEISTIAAIDVTQRDPGNSSSCSRLVDWYIQDNGDMEKIVGKLESVVRRKHYLGLEKSAKVDMSWRIPSTSLLEPSEICGRKEDKEAILKLLLDDDDAADLSVIPIVGMGGIGKTTLAQLVYHDDKVEKNFNFQAWVCVSEEFDIVKVTKTIIEAITSSSCNLTDLNLLQHDLKQMLSREKFFVVLDDAWNENYDDWNTLLKPFQKGVKGSKILITTRSKRVASVVQTVLPHELSPLSDDDCWLVFSKHARLSTVSVENPTLEKIGRDIVKKCDGLPLAAQALGGLLRGNSDVRYWNHLLKSEIWELSDEKIKVV…	KEDKEAILKLLLDDDDAADLSVIPIVGMGGIGKTTLAQLVYHDDKVEKNFNFQAWVCVSEEFDIVKVTKTIIEAITSSSCNLTDLNLLQHDLKQMLSREKFFVVLDDAWNENYDDWNTLLKPFQKGVKGSKILITTRSKRVASVVQTVLPHELSPLSDDDCWLVFSKHARLSTVSVENPTLEKIGRDIVKKCDGLPLAAQALGGLLRGNSDVRYWNHLLKSEIWELSDEKIKVVPALRISYYYLPSYLKECFVYCSLYPKDYEFEKNELILLWMAENFLQP	None	None
F56ZG1	5	90325050-90331504	1	1	1	0	0	0	0	None	ATGACACACCAAGGATGGTTTTACCATGTTTTCTTGAGCTTCCGAGGCGAAGACACCCGAAAAACTTTCGCTGGCAACCTCTACAGCGCTCTTGATCAAAGGGGAATCAACACTTTCATAGACAATGAAGCTCTAAGAGTTGGAGAAGAGATATCACCATCTCTTCTCAAGGCAATAGAAGAGTCCAGGATCTCCATCATTATATTCTCCAAGAACTATGCTTCCTCCAGATGGTGCCTTGACGAACTTGTGAAGATCCTTGAGTGTAGGAAAGAAAAGGGACAGATGGTTTGTGCAGTTTTCTACAGTGTGAGTCCAGCAGATGTGAGGCACCAGAAAGGAAGCTACGGAGAAGCTTTTGTTAAGCATGAGGAAAGATTCAAACATGACATGGAGAGG…	MTHQGWFYHVFLSFRGEDTRKTFAGNLYSALDQRGINTFIDNEALRVGEEISPSLLKAIEESRISIIIFSKNYASSRWCLDELVKILECRKEKGQMVCAVFYSVSPADVRHQKGSYGEAFVKHEERFKHDMERVRKWRSALSEAANLSGWHFTNGYEYKFIQTIVDEVSQKLNRIPLNVARHPVGLQARVSEVYSLLEPGSDDVRMVGIYGIGGIGKTTIVKAVYNTLCDQFRYASFLANVRENTSHRSGLVKLQERLLYEILGEKATKLGNVDIGINIIKDRLCRKRVLLVIDNVDDVDQLQALAGGLDWFGPGSRIIITTRDKHLLTAHQVDLTYEVKKLNHHEALQLFSWNAFKRSEPDASYFHIANRAVAYAEGLPLALTVLGSDMCGRSIRQWE…	RVSEVYSLLEPGSDDVRMVGIYGIGGIGKTTIVKAVYNTLCDQFRYASFLANVRENTSHRSGLVKLQERLLYEILGEKATKLGNVDIGINIIKDRLCRKRVLLVIDNVDDVDQLQALAGGLDWFGPGSRIIITTRDKHLLTAHQVDLTYEVKKLNHHEALQLFSWNAFKRSEPDASYFHIANRAVAYAEGLPLALTVLGSDMCGRSIRQWESALDKYKRSPNRKVQNILRISFDGLDENEKEIFLYIACFFKGQ	None	None
F5G8NI	4	113748922-113752176	0	0	1	0	0	1	2	None	ATGGTTGAAGTTGTTCCGCATATCATCACTACACTAATGGAAAGGATGAGATGTCTAGATGCTTTTGGGAAGAAGATAACCAAAATAAAAGATAGTATCATACGCCATCTCTTACCCATCAAAATGGAGGCAGAACGAAGTGATGGTCCTGCACTCCCTCTTATACCCAATTGGCTAAATGATGTTATGGATGCGCTCACCGATTTGCGGGACTTGCTGGACGATCATGGCATTCCTGCTGACGCTACTCCACTTCCAAAGAAACGCAACATATGTTTTTCTTCATGTCACCTTGCATCTTGTGGCCTACTTCACAATCTGCAGAAAGTCGAAAAGTGGCTACAACCCATCGTAGTTTATGTGACCCCAATGGAGATATACAAAAGAAGCATGTTGACA…	MVEVVPHIITTLMERMRCLDAFGKKITKIKDSIIRHLLPIKMEAERSDGPALPLIPNWLNDVMDALTDLRDLLDDHGIPADATPLPKKRNICFSSCHLASCGLLHNLQKVEKWLQPIVVYVTPMEIYKRSMLTKTVVEEGERKIAGRENENEEIINRILSLTTVEGVVSVLRIVGMKGIGKTALAELVCCDIRVTTKFSVIWISGIHGNSYVESVKKETIRELEIEGKGMKKIEDLNPEEATRRSRFLLVLDDLRSENHEELLSLRRELREVPGSSGGVILVTTQNSLGPPKLVRYTLRLDILGEENCWALFEKVIGGVSSESKTSDAQKKLIKKCRGVPAAITKLATMLKTREAISEADIKNLELEFMQEMKTMYYDELPSWHLKQCFAYLPFIFPKA…	NEEIINRILSLTTVEGVVSVLRIVGMKGIGKTALAELVCCDIRVTTKFSVIWISGIHGNSYVESVKKETIRELEIEGKGMKKIEDLNPEEATRRSRFLLVLDDLRSENHEELLSLRRELREVPGSSGGVILVTTQNSLGPPKLVRYTLRLDILGEENCWALFEKVIGGVSSESKTSDAQKKLIKKCRGVPAAITKLATMLKTREAISEADIKNLELEFMQEMKTMYYDELPSWHLKQCFAYLPFIFPKAGQAVKVETLVQLWMAEGFLGP	None	None
F5GB60	2	3263627-3267325	0	1	1	0	0	0	2	None	ATGGCTGAAGCACTTGTTGCTGGAGCTTTTCTCTCTGGCTTCATCAACGTTGTTTTTGATAGGCTCATTTCACGTGAGTTTGTCAACTTGGTGGTGGGTAAGAAGCTGAACCGACAGTTGGTTGAGAAGCTGAAGACTGCTCTCTTGGCTGCTGAAGCTCTGGTCGCCGACGCGGAGCAGAAACAGTTTGGAAACGAACTTGTGAGGAAATGGCTTGATAGTCTCAGGGATGCTCTCTACACTGCTGATGACTTGCTGGACTGTGTTTTAATCAGAGCTGAAATTCGCAAGAAGGTACGCATTCGTCTTCCTCGTTTCCTTAATTTGTATAATAGGAAGATGGCGACTAAGATAGAAGATGTGGTAAAAAGAATAGAAGATCTTGAGAAACGCAAAAAT…	MAEALVAGAFLSGFINVVFDRLISREFVNLVVGKKLNRQLVEKLKTALLAAEALVADAEQKQFGNELVRKWLDSLRDALYTADDLLDCVLIRAEIRKKVRIRLPRFLNLYNRKMATKIEDVVKRIEDLEKRKNSLGLKQIPTGSSSWRPPSTSLVKGNVFGRDGDQQALIKMLNDNNHHNLSVISIVGMGGVGKTTLAQWLYNNKDLMDGVDLKAWICVSENFDVVETTKNVIKGISSGVCSHVSFDLLQQDLKKKLSEKKFFIVLDDVWSEDADMWNSFIVPFQHGRKGSTILLTTRKENVGPTVQNYSSYSLKGLSNDSCWSIFAYNASFPESNGSSELEGIGRKIAERCDGLPLAAETLGRLLRSKHDAGEWNKILSSDIWQFSMTDSKIIPALLI…	QQALIKMLNDNNHHNLSVISIVGMGGVGKTTLAQWLYNNKDLMDGVDLKAWICVSENFDVVETTKNVIKGISSGVCSHVSFDLLQQDLKKKLSEKKFFIVLDDVWSEDADMWNSFIVPFQHGRKGSTILLTTRKENVGPTVQNYSSYSLKGLSNDSCWSIFAYNASFPESNGSSELEGIGRKIAERCDGLPLAAETLGRLLRSKHDAGEWNKILSSDIWQFSMTDSKIIPALLISYYHLPAHLKRCFVYCSLYPKDYQLDKDELILLWMAEDLLK	None	None
F5ZG0R	14	130507166-130509761	0	0	1	0	0	0	1	None	ATGGGTATTAGTTCAACTGCTCTTTATAGCGAGTATGATGGGAGAGCAATACTTCAAAACTCGTTACGTCTCAAAAAAGTTCTTCTTGTTCTTGACGATGTAAATCATGAAAAGCAATTAGAGAATTTAGCTGGAGAGCAAGATTGGTTTGGTTCTGGCAGCAGAATAATAATTACAACCAGAGACCAACATTTGCTACAGGAACAAGGGGTGCATGAAACTTATGAGGTTGAAGGATTAGTGGAAATTGAAGCCTTTAATCTCTTTTGTTCAAAAGCTTTTAAACTGCCAGAACCTACAGAAGGATTTTTGGATTTGACCAAAGAAGTTGTCAATTATAGTGGCGGTCTTCCATTGGCACTTAAAGTGTTGGGGTCCTATCTTTATTGCAGATCCATT…	MGISSTALYSEYDGRAILQNSLRLKKVLLVLDDVNHEKQLENLAGEQDWFGSGSRIIITTRDQHLLQEQGVHETYEVEGLVEIEAFNLFCSKAFKLPEPTEGFLDLTKEVVNYSGGLPLALKVLGSYLYCRSIEVWHSAIGKIKNSSHSDIIDVLKISYDGLDSMEKNIFLDISCFFKGRSRDYATKILKLCGHHAEIGIDILINRSLVTIEQDKYGEDTLKMHDLIEEMGKLIVNQESPDDASKRSRLWCEDDIDLVLRQNKETKATRSIVLYDKRDELYWNDLAFSNICQLKLLILDGVKSPILCNIPCTLRVLHWNGCPMETLPFTDEHYELVEIDLYLSKIVHVWHGKKFLEKLKYLNLSNSHNLKQTPDLSGAPNLETLDLSCCSELNDIHQSL…	LQNSLRLKKVLLVLDDVNHEKQLENLAGEQDWFGSGSRIIITTRDQHLLQEQGVHETYEVEGLVEIEAFNLFCSKAFKLPEPTEGFLDLTKEVVNYSGGLPLALKVLGSYLYCRSIEVWHSAIGKIKNSSHSDIIDVLKISYDGLDSMEKNIFLDISCFFKG	None	None
F7SKJA	6	5020180-5028078	1	0	1	0	0	0	0	zf-RanBP	ATGAGTGGTGGATCAACTAGCTTGTCTTGTTCCTTTTCTTCCTTCAGCTATGGATGGACCTATGATGTTTTCATCAGTTTCAGGGGCACCGATACTCGCCATGGTTTCACCGGTCATCTCTACAGTGCACTCTCTCACAGGGGAATCCGCACCTTCATAGACGATCAGGACCTTCAAAGAGGACACGAGATCACACCCTCTCTTCTCAAGGCAATCCAAGAATCCAGGATTGCTATCCTTGTCTTCTCTGCAAACTATGCATCTTCCTCTTTTTGCTTGGATGAACTTGCCACCATCATCAACTGTGTCAAGTCCAAGGGTAGGTTGGTTTTGCCGGTTTTCTATGGCGTGGATCCCAGTGATGTGAGGCATCAGAGAGGGGCTTATGGTGAAGCTCTC…	MSGGSTSLSCSFSSFSYGWTYDVFISFRGTDTRHGFTGHLYSALSHRGIRTFIDDQDLQRGHEITPSLLKAIQESRIAILVFSANYASSSFCLDELATIINCVKSKGRLVLPVFYGVDPSDVRHQRGAYGEALATHEERFKDNLDIVHNWRNALHQAANLSGWHFKQGDGYEYKFIGKIVEVVSRNIRRGVLPVADYPVGLESKVVQVNSLLEVGSNDGVRMFGIHGIGGIGKTTLALAVYNCIADHFEGLCFLQRVRESSSKHGLVHLQNILLSELLGENKFKSTSVQQGISIIQHRLQQKKILLILDDVDRQEQLQALAGNPDWFGPGSRVIITTRDTHLLSCHGVERSYELEGLNYADAVELLSWKAFKTIDVSPSYVDVLNHAVTYAHGLPLALE…	VNSLLEVGSNDGVRMFGIHGIGGIGKTTLALAVYNCIADHFEGLCFLQRVRESSSKHGLVHLQNILLSELLGENKFKSTSVQQGISIIQHRLQQKKILLILDDVDRQEQLQALAGNPDWFGPGSRVIITTRDTHLLSCHGVERSYELEGLNYADAVELLSWKAFKTIDVSPSYVDVLNHAVTYAHGLPLALEVIGSNMFGKSIGEWKSAINQYERIPNKNIHEILKVSFDALEEEEKSVFLDIACC	None	None
F91T03	6	110411728-110416710	0	0	1	0	0	1	2	None	ATGGCAGAAATAGCAGTAAACCTTGTTGTTGACAAACTAATCCCATTACTGAAAAGTGAGGCAAAGTTGCTGAGTGGCGCGCGTGGCCAAATCGAAAGCATCAGCGACGATCTACGGCTGATGCGAGCATATCTCAGGGATGTAGATGCAAAGGCGGAGATGGAGGCAGACAACTCTGATCAGAGCAGAAAAGAGTGGGTTGCTCAAATCAGACAAGTTTCCATCCGCATTCAAGATGTGATCGACCTTGTGGCCAACAATGATGATGACGACCACCACAATCCCCGCCGTGGACGGCGAAACGCCGTTGCTGGGGTTCTGTGCAAAATTTGTGACTTGCTCAAAAGTTGTGTACCCCGCCATGAGATTGCATCTGAGATTGGCGAAATCAGAGAGTCA…	MAEIAVNLVVDKLIPLLKSEAKLLSGARGQIESISDDLRLMRAYLRDVDAKAEMEADNSDQSRKEWVAQIRQVSIRIQDVIDLVANNDDDDHHNPRRGRRNAVAGVLCKICDLLKSCVPRHEIASEIGEIRESINRLKEARQLYGDSNAAAESSGGRSSSPQRHYLRLQANFAEEEELVGIEHAKKELTNWLSEGAAGRTVIAVVGEGGLGKTTLVKNVYKQEQQNHRFDCYGWVDVSRSLKGVQLFKTLLRSFHDMKGSNVDKNLHALIEDTRKYLEGKKYLIVLDDVWETELWGVVELALPKNNGMIMITTRDTGVADSCKVSAKVHTYPLKPLELENALKLFHSKAFQSDSKNPSEELMKLSEDFTKKCDGVPLAILLFCQPRKKESQNRRRCTTA…	EHAKKELTNWLSEGAAGRTVIAVVGEGGLGKTTLVKNVYKQEQQNHRFDCYGWVDVSRSLKGVQLFKTLLRSFHDMKGSNVDKNLHALIEDTRKYLEGKKYLIVLDDVWETELWGVVELALPKNNGMIMITTRDTGVADSCKVSAKVHTYPLKPLELENALKLFHSKAFQSDSKNPSEELMKLSEDFTKKCDGVPLAILLFCQPRKKESQNRRRCTTAFNQSLQAILILKALSESYEDLSYHLKSCLLYFGLFPEQYAIKRGRLINLWIAEGFVECR	None	None
F923VL	4	122402388-122406735	1	0	1	0	1	0	0	None	ATGTCAACAATACTTACTAAACACAACACTGCTAAAAAAAATATACACACCACAAAACACAATCTGTTATTACACCTTCCCATATACATGGCAATGGCATCTTTAGCTGCTGAAGCCTCTTCTTTCTCCACTCCTCCTTCACCAAGATCATGGACCTATCACGTGTTCTTGAGTTTCAGGGGTGAAGACACTCGCACAGGCTTCACTGATCATTTATGTGCCTCGCTTGAAAGGAAGGGAATCACAACATTCAGGGATGACAAGGACCTTGAGAGAGGTCAAGTTATCTCTCTTGAACTCCTCAGAGCAATTCAAGAGTCTATGTTTGCCGTCGTTGTTCTCTCGCCAAACTATGCTTCCTCTGCTTGGTGCTTGGATGAGCTTCAAAAGATTGTTGAG…	MSTILTKHNTAKKNIHTTKHNLLLHLPIYMAMASLAAEASSFSTPPSPRSWTYHVFLSFRGEDTRTGFTDHLCASLERKGITTFRDDKDLERGQVISLELLRAIQESMFAVVVLSPNYASSAWCLDELQKIVECKHNLGLQIVPVFYGVEPSDVRHQKGTFAEAFRKHEHRFGEGSEKLRRWRDAFTQIASYSGWDSKHQLEARFVESISEHIHRKLIPKLPSCTKNRVGIASRLEEVINLIGIGLNDVRFVGIWGMGGIGKTTIARAVYEAIRGEFKVCCFMRNVRELSAKNGFVQLQRDLLACLNISSYFHDIEDGKTTIKSALCNKKVLLVLDDVSELNQLENLAENQDWFGQGSRIIITARDMHLLDIHGVHGTYEVKGLDQEEAYNLFCLKAFK…	EEVINLIGIGLNDVRFVGIWGMGGIGKTTIARAVYEAIRGEFKVCCFMRNVRELSAKNGFVQLQRDLLACLNISSYFHDIEDGKTTIKSALCNKKVLLVLDDVSELNQLENLAENQDWFGQGSRIIITARDMHLLDIHGVHGTYEVKGLDQEEAYNLFCLKAFKQLEPKEGYSSLCKEVVKYTKGLPLAVEVLGSYLYRRNADFWHSTIREIMNFPHFEVLNALKISYNHLMTTEKNIFLDIACFFKGMKKDE	None	None
F9MP7L	9	34762513-34764581	0	0	1	0	1	0	0	None	ATGTTATGTCTTGACCCCCCCCTCTTCTTTCCTCTTCCTTCATATTGTAGGGACGAAATTGAATTCATTCAGAATATTGTCAAAGATGTTTTGCAGAAGCTGATTGACCATTACCCACCCAATGATAGTAAAAGTCTCGTTGGCATTAGTGAAAATCTTGAAAAGGTAGAATCACTATTAAGTGAATATGTTGAAGTCAGAATGATTGGAATTTATGGCATAGGGGGTATAGAAAAAACAACTATAGCAAGACTTATATTTGAGAAATATTCTTATACGTTTGAAGGCTCCTGCTTCTTAGAAAATGTACGGGAAAGATCAGGAAATTATGGACTAGCTGAGTTACGTCGTCGACTTTATTTGGAGCTCTTACAGGGAAAATTTTGGCAAAATAACACA…	MLCLDPPLFFPLPSYCRDEIEFIQNIVKDVLQKLIDHYPPNDSKSLVGISENLEKVESLLSEYVEVRMIGIYGIGGIEKTTIARLIFEKYSYTFEGSCFLENVRERSGNYGLAELRRRLYLELLQGKFWQNNTGKSTFVEDRVRKQRNFIVLDDVSSLEQLDYLVQKLQWCGAGSKIIITARDKNVLVPTVETIYEMKILDSHESFKLFSLNAFNEDYPQIGYEELSWKAVGCCKGILLALIALGSFLHSKSKTEWHSALQKLEKTSDPEIQNILRLSYDGLDDEAKQIFLDITFFLRESFCGLYAAIGMRSFLDRALIAISHNCVRMHDLIQELGWDIVCQQSSGNPENRSHLWDSNDIRDVLGNNKGTDSIESIVFDMSQIADLQLNADTFKKMPKL…	NLEKVESLLSEYVEVRMIGIYGIGGIEKTTIARLIFEKYSYTFEGSCFLENVRERSGNYGLAELRRRLYLELLQGKFWQNNTGKSTFVEDRVRKQRNFIVLDDVSSLEQLDYLVQKLQWCGAGSKIIITARDKNVLVPTVETIYEMKILDSHESFKLFSLNAFNEDYPQIGYEELSWKAVGCCKGILLALIALGSFLHSKSKTEWHSALQKLEKTSDPEIQNILRLSYDGLDDEAKQIFLDITFFLR	None	None
FD688P	12	117758816-117764123	0	0	1	0	0	0	0	None	ATGGCTGAAAAACTTTATGGTGGACCTTACCTCTCTCCCTTGGTTAATACTGTTTTGGACAACATGTCTTCAATACTTGAAGATGACTCTGTCCTCTATGGAAACGACTCTTCCCTGGAGTTGCTTGGAAGGTTGCAGAATTGTCTGTATGATGTTGGACCTGTTCTTGATGATGCTGAGCTGAAGCAGTTCACTGACAAGAGAGTCAAGAAGTGGCTTCTTGATCTCCAAGATGCTCTCTATTTCGCTGATGACTTGCTCGACGAACTCTCAACTAAAGCCGCCATTGATGCCACTCAAAGGGAACCAGGTAACTCTTCCTCCTGGTCTCGTCTGGTTGATTCATATATTGAAGATAGTGGTGACTTGGAAAAAATAGTTCGAAGACTAGAGTCTGTT…	MAEKLYGGPYLSPLVNTVLDNMSSILEDDSVLYGNDSSLELLGRLQNCLYDVGPVLDDAELKQFTDKRVKKWLLDLQDALYFADDLLDELSTKAAIDATQREPGNSSSWSRLVDSYIEDSGDLEKIVRRLESVVAGKNYLRLKESAKVDMSWRIPSTCLVEPSEICGRKEDKEAILKLLLDDDDAADGDLSVIPIVGMGGIGKTTLAQLLYNDDKMKGNFDFRGWVCVSEEFDVTKVTKTIIEAITKSPCNLNDLNLLQQELKEKLSTRKFFVVLDDAWNEDYEDWNRLLKPFQNGVKGSKILITTRSKNVASVVQTVSPHELSLLSEEDCWSVFSKHARLSTDSIENPTLKKVGKDIVKKCDGLPLAAQALGGLLRGNSDVEYWNHILKSEVWKFSND…	KEAILKLLLDDDDAADGDLSVIPIVGMGGIGKTTLAQLLYNDDK-MKGNFDFRGWVCVSEEFDVTKVTKTIIEAITKS--PC-NLNDLNLLQQELKEKLSTRKFFVVLDDAWNEDYEDWNRLLKPFQNGVKGSKILITTRSKNVASVVQT-VSPHELSLLSEEDCWSVFSKHARLSTDSIENPTLKKVGKDIVKKCDGLPLAAQALGGLLRGNSDVEYWNHILK---SEVWKFSNDKIKVVPALRISYYYLPSCLKECFVYCSLYPKDYEFDKDKLMLLWMAQNFLQP	None	None
FDM1EJ	2	100348363-100352055	0	0	1	0	0	0	0	None	ATGGCTGAAAAACTTTATGGTGGAGCTTACCTCTCTCCCTTTGTTGATGCTGTTTTGGACAGCCTGACTTCAATACTTGAAGAAGACGACTCTTTCCTCGAAAGGAACAACTTGCTTGGAAGGTTGCAGAATTGTCTGTATGATGTTAGACCTGTTCTTGATGATGCTGAGCTGAAGCAGTTCACTGACAAGAGAGTCAAGAAGTGGCTTGTTGATCTTCAAGATGCTCTCTTTATGGCGGATGACTTGCTCGACGAACTCTCCACTAAAGCCGCTATTGCTGCCACTCAAATGGATCCAGGTAACTCTTCCTCCTGGTCTCGCCTTGTTGATTCATATATTGAAGATACTGGTGACATCGAATACATAGTTCGAAGACTAGAATCTGCTGTAGCACGC…	MAEKLYGGAYLSPFVDAVLDSLTSILEEDDSFLERNNLLGRLQNCLYDVRPVLDDAELKQFTDKRVKKWLVDLQDALFMADDLLDELSTKAAIAATQMDPGNSSSWSRLVDSYIEDTGDIEYIVRRLESAVARKNYLRLKETAKVDISWRIPSTCLVEPSEICGRKEDKEAILKLLLDDDDDADGDLSVIPIVGMGGIGKTTLAQLLYHDDKVKENFDFRGWVCVSEEFDVVKVTKTVIEAITSSSCNLTDLNLLQLHLKEKLSRQKFFIVLDDVLNENYDDWNSLLKPFQKGVKGSKILITTRNKNVASVVQTVSPHELSLLSDEDCWLVFSKHARLSTVSVENLTLEKIGRDIVKKCDGLPLAAQALGGILRGNSDIRDWNHLLKSEIWELSNDRIN…	DKEAILKLLLDDDDDADGDLSVIPIVGMGGIGKTTLAQLLYHDDKVKENFDFRGWVCVSEEFDVVKVTKTVIEAITSSSCNLTDLNLLQLHLKEKLSRQKFFIVLDDVLNENYDDWNSLLKPFQKGVKGSKILITTRNKNVASVVQTVSPHELSLLSDEDCWLVFSKHARLSTVSVENLTLEKIGRDIVKKCDGLPLAAQALGGILRGNSDIRDWNHLLKSEIWELSNDRINVVPALRISYYFLPSYLKQCFVYCSLYPKNYEFSKDELILLWMAENFLQP	None	None
FF44RV	6	114068617-114073127	0	0	1	0	0	0	0	RPW8	ATGGCCCTGACGGAGTTAATTAGCAACGAGCTCACCGGCGAGCTCCTCCGGAATCTCGTAACCATCTCTCGCAAATCCATTCTCTGCCGTGGAAGTGCAGATCAGCTCATAACTTACATAACTGAACTCCTTCCAACCATACAAGAGATCAAATACTCCGGCGTTGAACTCCCTCAGCCACGTCAGCAACAGCTTCACCGCCTCTCCGAGATCCTCCACTCTGGTGTCGAACTCGCTCACAAGGTTCTGAATTCGAGCCGTTGGAATGTGTACAAGAACTTTCAGCTAGCTAAAAAGATGGAGAAGCTTGAGAACACGGTATCAAAGTTCATAGAGGGTCCGATGCAGACTCACATACTTGCTGATGTGCACCACACGCGGTTCGAGATGGCGGAGCGG…	MALTELISNELTGELLRNLVTISRKSILCRGSADQLITYITELLPTIQEIKYSGVELPQPRQQQLHRLSEILHSGVELAHKVLNSSRWNVYKNFQLAKKMEKLENTVSKFIEGPMQTHILADVHHTRFEMAERFDRIEASNRRLEQYFVTMKMGGMGGGGWVEEAVRSMEIAEGSLGNSRVGLELGKKKVKEMLVGRNDLWVIGISGIGGSGKTTLARDVCRDEQVQFSFKERILFLTVSQSPNVEQLRARIWGFIMGNQNLNPNYVIPQWMPQFDCKTETRNLIVLDDVWSLSVLQQLVCRIPGCKFLVVSREKFQICNATYEVELLSEEDALSLFCHHAFGQKSIPVAANENLVMQVVTECGRLPLALKVIGASLRDQNEMFWEGVKTRLSQGQSIG…	KKKVKEMLVGRNDLWVIGISGIGGSGKTTLARDVCRDEQVQFSFKERILFLTVSQSPNVEQLRARIWGFIMGNQNLNPNYVIPQWMPQFDCKTETRNLIVLDDVWSLSVLQQLVCRIPGCKFLVVSREKFQICNATYEVELLSEEDALSLFCHHAFGQKSIPVAANENLVMQVVTECGRLPLALKVIGASLRDQNEMFWEGVKTRLSQGQSIGESYQNNLIERMAISVNFLPEKIKKCFLDLCSFPEDKKIPLDILINMWVE	None	None
FH2JLQ	19	5108149-5111383	0	0	1	0	0	0	0	None	ATGGCTGCAAAACATGAACGTGGACCTTATCTCTCTTCTTTTGTTGATGCTATTTCAAAGAAGCTGTCTTCAATACTTGAAGGTGACTCTATCCTCAAAGATGACTACTCTGCTCGGAAGTCCCTTCAAAAGTCGGATGATTATCTGTGTGATGTTGAACCTGTGCTTGATGATGCTGAGCTGAAGCAGTTCGATAACGATAGAGTGAAGAAGTGGCTTGTTGATCTCCAAGATGCTCTCTATATGGCTGATGACTTGCTCGATGAACTCGCCACTAAAGCTGCCACTGCCACTCCAAGGGATCAAGGTAACTCTTCTTCCTGGTCTCACTATGTTGATTCATGTATTGAAGATAGTGGTGTCAATGTCATTGAAAGCACACTAGAGTCTCTTGTTGAA…	MAAKHERGPYLSSFVDAISKKLSSILEGDSILKDDYSARKSLQKSDDYLCDVEPVLDDAELKQFDNDRVKKWLVDLQDALYMADDLLDELATKAATATPRDQGNSSSWSHYVDSCIEDSGVNVIESTLESLVERKDKLGLNKSAKLDTSWRLPSTSLDSPDIFGRDKDKENIIKLLLDDTCDAESHVTVIPIVGAIDSSPCDQDNFDLLQTNLKGKLTEKTFLVVLDDVWHDQPNMWLWEDFLKPFRCGNNGSKILLTTRDEKVASVFAPNNLHYRLNLLSKEDCWLLFLKHSSVSTNFKQYTNLEIIGRKIVEKCKQLPLAVKTLGGLLRNNYNERDWKNVLDSKIWELSNSKIVSALRVSYHYLPSHLKRCFVYCSLYPQDYEFEKDNLILLWMGED…	CDQDNFDLLQTNLKGKLTEKTFLVVLDDVWHDQPNMWLWEDFLKPFRCGNNGSKILLTTRDEKVASVFAPNNLHYRLNLLSKEDCWLLFLKHSSVSTNFKQYTNLEIIGRKIVEKCKQLPLAVKTLGGLLRNNYNERDWKNVLDSKIWELSNSKIVSALRVSYHYLPSHLKRCFVYCSLYPQDYEFEKDNLILLWMGEDLLQPK	None	None
FHX76J	2	87930213-87941289	2	1	2	0	0	0	0	None	ATGTCAGCAGAAAGAATACCCGATCCATCATGGAAGTACGATGTGTATTTGAGTTTCCGAGGCCAAGACACTCGCAGCGGATTCACCTCACATCTCTATGACGCTTTGAGGAGAGCTGGGATTCATGCTTTCAGGGACGATGAGGCGCTTGGGAGAGGAGACCAGATGACATACATACTAGTTCAAGCAATCGAAGCTTCTAGACTTTTTGTTGTTGTTTTCTCAGAAAGTTATGCTGCTTCTACATGGTGTCTGAACGAGTTGATGAAAATAATGGAGTGTAGAAGCACTAGAGGTCAAACTGTCATTCCGGTATTCTACAATGTTGATCCCTCAGATATACGCCACCAGAGCGGTCCTTTTGAAAAAGCTTTTCAAAGTCATAGATTCTCATATGAG…	MSAERIPDPSWKYDVYLSFRGQDTRSGFTSHLYDALRRAGIHAFRDDEALGRGDQMTYILVQAIEASRLFVVVFSESYAASTWCLNELMKIMECRSTRGQTVIPVFYNVDPSDIRHQSGPFEKAFQSHRFSYENEIVHAWRAALTEAANLLGFLITGSRTRSEAEIIGEIVEHITTLLASEDLFITKHLVGVQSRTEDVIQQLHSHTPEDVVLMGIWGMGGVGKTTIAKSVYNQIHRHFDRTMFLPNIREMWENNQQVFLQEQLLNGICKAQINIQNIGSGVALLRERLRLERVFLVLDDVNKIDQLNALCGSREWFGAGSIIIITTRDRRLLRMIGVDYVYQKWITMNLLNFFCWNAFGKATPLTEFVRLAEDVVAYCGGLPLALETVGCQLFGKMKD…	RTEDVIQQLHSHTPEDVVLMGIWGMGGVGKTTIAKSVYNQIHRHFDRTMFLPNIREMWENNQQVFLQEQLLNGICKAQINIQNIGSGVALLRERLRLERVFLVLDDVNKIDQLNALCGSREWFGAGSIIIITTRDRRLLRMIGVDYVYQKWITMNLLNFFCWNAFGKATPLTEFVRLAEDVVAYCGGLPLALETVGCQLFGKMKDEWENVLGGLKRFPHPDVHQVLKISFGGLNDDREKEIFLDIASFCIGM	KLIEESNIQKTKDVLILGIKGMGGVGKTTIAKAIYNKIGRDFDGRSFLLNIRETWQQDNGKVLLQQQLLEDIFIATRIHIRNIDSGMQILKERLGAKRVLIVLDDVTDLYQLNALCGSGEWCGPGSVVIITTRHDDLLRVCKHTFNLEEMNGAESLELFSWHAFKQACPKEEFAKLSTDVVEYSNGLPLALEVLGSHLFNMGIKEWQSALNTLKLIPHDKVQKKLQISFDGLSKNYEKEIFLDIACFFIG	None
FI962T	6	109554872-109559351	0	0	1	0	0	0	2	None	ATGGCAGAAATAGCAGTAAACCTTGTTGTTGACAAACTAATCCCATTACTGAAAAATGAGGCAAAGTTGCTGAGTGGCGTGCGTGGACAAATCGAAAGCATCAGCAACGATCTACGGCTGATGCGAGCATATCTGAGGGACGTAGATGCAAAGGCGGAGAACTCTGATCAGAGCAGAAAGGAGTGGGTTGCTCAAATGAGACAAGTTTCCATCCACATTCAAGATGTCATTGACCTTTACTTGTACAATCGTCGTCGTGGAAGGCGAAACGCCGTTGCTGGGGTTCTGTGCAAAATTTGTGACTTGCTCAAAAGCTGTGTAGCCCGCCATGAGATTGCGTCTGAGATTGGCGAAATCAGAGAGTCAATAAACAGACTCAAGGATGCAAGACAATTGTAC…	MAEIAVNLVVDKLIPLLKNEAKLLSGVRGQIESISNDLRLMRAYLRDVDAKAENSDQSRKEWVAQMRQVSIHIQDVIDLYLYNRRRGRRNAVAGVLCKICDLLKSCVARHEIASEIGEIRESINRLKDARQLYGGDSNAAAESSGGRTSPQRHYLRLRANFAEEEELVGIEHAKKELNNWLSEGAAARTVIAVVGEGGLGKTTLVRNVYKQEQQKHSFDCYGWVDVSRSLKGVQLFKTLLRSFHDMKESNVDKNLHALIEDTGEYLKEKKYLIVLDDVWETDLWGTVALALPKCNGMIMITTRDTGVADSCKVSAKVHTYPLKPLELENALRLFHSKAFQFGSKNPSEELMKLSEEFTKKCDGVPLAIVAIASLLSTKKERVSEWKAVYNSLQSKLASD…	EHAKKELNNWLSEGAAARTVIAVVGEGGLGKTTLVRNVYKQEQQKHSFDCYGWVDVSRSLKGVQLFKTLLRSFHDMKESNVDKNLHALIEDTGEYLKEKKYLIVLDDVWETDLWGTVALALPKCNGMIMITTRDTGVADSCKVSAKVHTYPLKPLELENALRLFHSKAFQFGSKNPSEELMKLSEEFTKKCDGVPLAIVAIASLLSTKKERVSEWKAVYNSLQSKLASDSHLKGYHQALSESYQDLSYHIKSCLLYFGLFPEQYAIKKVRLINLWIAEGFVECR	None	None
FKG4Y0	18	132414750-132418484	1	0	1	0	0	1	1	None	ATGGCTTCCACCTCTTCTTCTTCGTCAAGATCATGCAAGTATGATGTGTTTCTCAGCTTCAGGGGTGAAGATACTCGTTCTGGATTCACTAGCCATCTCTATGCCGCCCTCACAAGGAAGGGAATCACTACCTTCATTGATGACAACAACCTTCGCAAAGGTGATGTTATTTCACATGAACTTCTCACAGCAATTGAACACTCTATGTTTGCAATCATTGTTCTCTCACCCAACTACGCTTCCTCCCCTTGGTGCTTGGACGAGCTCCAAAAGATTCTTGAATGCAAGGATAACTTGGATCAACACATCGAGGTGGTGTTCTACGGTGTGGAACCTTCTGATGTGAGGCACCAGAAAGGAACCTTCGGAGAAGCTTTCAGGAAACATGAACACAGATTC…	MASTSSSSSRSCKYDVFLSFRGEDTRSGFTSHLYAALTRKGITTFIDDNNLRKGDVISHELLTAIEHSMFAIIVLSPNYASSPWCLDELQKILECKDNLDQHIEVVFYGVEPSDVRHQKGTFGEAFRKHEHRFGLESDKVRTWRHALTQVAGFSGWTSKNQLTKKHVSLNRNEATLVENISQSIHKKLIPNLPSSMNKLVGIDSRVKQVISHIGIGLNDVRYIGICGMGGIGKTTIARIVYEDIQSKFEVTYFLANVRETCVKNGIVQAQKNFVGHINGSSCNFDDEYDGRRIIRASLCHKKVLLVLDDINEEKQLKNLAEEQDWFGPGSRIIITTRDMHLLKIHDAHKIYNVEGLGESEAFDLFHLKAFKQQKSGEEYLDLSKQVVKYCAGLPLALEV…	RVKQVISHIGIGLNDVRYIGICGMGGIGKTTIARIVYEDIQSKFEVTYFLANVRETCVKNGIVQAQKNFVGHINGSSCNFDDEYDGRRIIRASLCHKKVLLVLDDINEEKQLKNLAEEQDWFGPGSRIIITTRDMHLLKIHDAHKIYNVEGLGESEAFDLFHLKAFKQQKSGEEYLDLSKQVVKYCAGLPLALEVLGSHLYGRPIQDWQSALRKLESFPNVDIFDTLKISYDGLDSMDKDIFLDIAYF	None	None
FMZ7HW	12	3259580-3265678	0	0	1	0	0	0	1	None	ATGGCTGAAACACTTGTTGTTGGAGCTTTAATTTCTGGCTTTGCCAACGTTGTTCTTGACCGGCTCATTTCATCTGAGTTTGTCAACTTGGTGGCGGGCAAGAAGCTGGATCGGAAGCTGGTTGACAGGCTGAAGACTGCTCTCTTGGCTGCCAAAGCTCTGGCTGCTGACGCTGAGCAGAAGCAGTTTGGAAACGAACTCGTCAGGGAATGGCTTCATAGTCTCAGGGATGCTCTCTACACTGCTGATGACTTGCTGGACCGTGTCCTCATCAAAGCTCAAATTCGCAGCAAGGTACGCACTCGGCTTCCTAGCTTAATTAATTTGTCTGATAGGAAGATGGCGACCAAGATAGAAGAGGTGGTTAAAAGAATAGAAGATCTTCAGAAAGTCAAAGAT…	MAETLVVGALISGFANVVLDRLISSEFVNLVAGKKLDRKLVDRLKTALLAAKALAADAEQKQFGNELVREWLHSLRDALYTADDLLDRVLIKAQIRSKVRTRLPSLINLSDRKMATKIEEVVKRIEDLQKVKDTLGLKEIPTGSSSWRPPSTSLERGIVYGRDDDKQALIKMLNDNNHHNLSVISIVGMGGVGKTTLSQCLYNNTDLMKGFDLKAWICVSENFDIVETTKNLIKEITSGVCCLDGFNLLQQDLKEKLSEKKFFVVLDDIWSNDGDKWKSFITPFQHGRKGSTVLLTTRKENVGPIVQNYNSYFLNGLSDDYCWSIFADNSSFPESNGSSELEEIGKMIVKKCDGLPLAAETLGRLLRSKHDVEEWNKILSSDIWEFPVTDSKILPALLI…	DDDKQALIKMLNDNNHHNLSVISIVGMGGVGKTTLSQCLYNNTDLMKGFDLKAWICVSENFDIVETTKNLIKEITSGVCCLDGFNLLQQDLKEKLSEKKFFVVLDDIWSNDGDKWKSFITPFQHGRKGSTVLLTTRKENVGPIVQNYNSYFLNGLSDDYCWSIFADNSSFPESNGSSELEEIGKMIVKKCDGLPLAAETLGRLLRSKHDVEEWNKILSSDIWEFPVTDSKILPALLISYYHLPAYLKRCFVYCSLYPKDHKFDKDELILLWMAEDL	None	None
FMZS4T	12	117543645-117547104	0	0	1	0	0	0	0	None	ATGGCTGCAAAACTTGATGGTGGAGCTTATCTCACTTCCTTTGTTGATGCCGTTTTAGACAAATTGTCTTCAATACTTGAAGATGACTCTGTCCTTCAAGGAAACTACTCTGCCCAGGAGTTGCTTGGAAGGTTGGAGAAAAGTCTGTATGATGTTGGACCTGTTCTTGATGATGCCGAGCAGAAGCAGTTCACCGACAAGAGAGTCAAGAAGTGGCTTGTTGATCTCCAAGATGCTCTCTATATGGCCGATGACTTGCTCGATGAACTCTCCACTGAAGCCGCTATCGCTGCCATTCAAACGGATCCAGGTAACTCTTCTTCCCGGTCTCGTGTGGTTGATTCATATATTGAAGACAGTGGTGATATGGAAAAAATAGTTGGTACACTAGAGTCTGTT…	MAAKLDGGAYLTSFVDAVLDKLSSILEDDSVLQGNYSAQELLGRLEKSLYDVGPVLDDAEQKQFTDKRVKKWLVDLQDALYMADDLLDELSTEAAIAAIQTDPGNSSSRSRVVDSYIEDSGDMEKIVGTLESVVAKKNYHRLKECAKVDMSSWRTPSTSLVVSSDIFGRDEDKEKIIKLLLDDTCHAKSPVTVIPIVGMGGIGKTTLAQLVYSDVQVVENFDTRVWVCVAENSDPVHVTRTIIAALDSCPCSMDNFDFLQSDLKKKLTGKTFLVVLDDVWHDQRDTWEDFLKPFWDGNPVSKILLTTRSEKVASVFAAPNQHYELSLLSDEYCWSVFLKHSCISTNSEQYPTLEPIGRKIVAKCKGLPLAVKILGGLLRNKYNVRDWENILESEIWELP…	EDKEKIIKLLLDDTCHAKSPVTVIPIVGMGGIGKTTLAQLVYSDVQVVENFDTRVWVCVAENSDPVHVTRTIIAALDSCPCSMDNFDFLQSDLKKKLTGKTFLVVLDDVWHDQRDTWEDFLKPFWDGNPVSKILLTTRSEKVASVFAAPNQHYELSLLSDEYCWSVFLKHSCISTNSEQYPTLEPIGRKIVAKCKGLPLAVKILGGLLRNKYNVRDWENILESEIWELPEDENKIVPALRVSYHYIPSHLKRCFVYCSLYPKDYQFHKDELILLWMAEDLLQ	None	None
FNK782	12	117592217-117595384	0	0	1	0	0	0	0	None	ATGGCTGCAAAACTTGATGGTGGAGCTTATCTCACTTCCTTTGTTGATGCTATTTTGGAGAAGCTTTCTCCAATACTTGAAGATGACTCATTTAAAACTCTGTATGAGGTTGGACCTGTTCTTGATGATGCTGAGCAGAAGCAGTTCACTGACAAGAAAGTGAAGAAGTGGCTTGTTGATCTCCAAGATGCTCTCTATTTTGCTGATGATTTGGTCGATGAACTCTCCACTAAGGCCGCCATCGCCACCACTCTAAGAGATCCAGGTATCTCTTCTTCCTGTTCTTCTCTTGTTGATTCATATATTGAAGATACTGGTGACATGGAAAAAATAGTTGGTACACTAGAGTCTCTTGTAGCAAAGAAAAATTATCATCGTCTGAAAGAGTGCCCCAAGGTG…	MAAKLDGGAYLTSFVDAILEKLSPILEDDSFKTLYEVGPVLDDAEQKQFTDKKVKKWLVDLQDALYFADDLVDELSTKAAIATTLRDPGISSSCSSLVDSYIEDTGDMEKIVGTLESLVAKKNYHRLKECPKVDMSWRTPSTSLVVSSDIFGRDEDKEKIIKLLLDDTRHAESPVTVIPIVGMGGIGKTTLAQLVYSDVKVVENFDTRVWVCVAENPDPVHVTRTIIGAIDSYSCSMDNFDFLQTNLKKRLTGKKFLVVLDDVWHDHRDTWEDFLKPFRDGNIGSKILLTTWSEKVASVFVAPNRHYQLSLLSGKDCWSVFSKHSSVSTNSEQYATLEPIGRKIVEKCKGLPLAVKTLGGLLRNKYNVRDWENILKSEIWELPEDESKIIPALRIGSIL…	EDKEKIIKLLLDDTRHAESPVTVIPIVGMGGIGKTTLAQLVYSDVKVVENFDTRVWVCVAENPDPVHVTRTIIGAIDSYSCSMDNFDFLQTNLKKRLTGKKFLVVLDDVWHDHRDTWEDFLKPFRDGNIGSKILLTTWSEKVASVFVAPNRHYQLSLLSGKDCWSVFSKHSSVSTNSEQYATLEPIGRKIVEKCKGLPLAVKTLGGLLRNKYNVRDWENILKSEIWEL	None	None
FT124Y	11	16990791-16996751	0	0	1	0	0	0	0	RPW8	ATGTCTGTGGTTATAGACGCTCTTGTTGGAGGCGCAATCGAGGCACTGTTAGATACTGTCATAGAAATCAAGGAGAAAAATGATAAGTTTAAACCCTCGTTAGAAAAATTGGAGACAACATTGAAATCACTCAAACCTTTTATCAAACAGATAGAAGGCATCGACGCGAAACTGGATCGGCCGAAATCGGAAACAGAGAGGTTGATCAAGAAGATGGAGAGTGGCAAGAACCTCGTTCTCAAGTGCTCTAAACTCCAATGGTGGGATTGCTGTGGTAAAGCGAATCGCCAAGAGGAACTTGAAGAGCTCTACGATTCGATTTGCGAGTTCTTTAAATTGGAGCTGCAAGCAATTAATACGAGGGATGTGAAGGAGGCGCTGGTTGGAGTTAGAGATATT…	MSVVIDALVGGAIEALLDTVIEIKEKNDKFKPSLEKLETTLKSLKPFIKQIEGIDAKLDRPKSETERLIKKMESGKNLVLKCSKLQWWDCCGKANRQEELEELYDSICEFFKLELQAINTRDVKEALVGVRDIQGGVREIQVEIGKLSKMVPRNERVELRGVCSPPKPPAFIVGFDVPLKQLKLKLMDDRIGDHPVVLTVTGAGGSGKSTLAKMLCWDDEVKDKFNDNIFFVTFGKKPKLSTIVQKLFQHTGYETLEFQSDEEMLNQIENLLNQLVRKNPILLVLDDVWPGSESLVDKFEFHIKDYKILVTSRVVIGRFGNPIVLKPLGDADAIKLFQHSASLNHSSSDVPDDVVKEIVRGCSGSPMALRVNGRSLSQQQRVVWQERAKELSRGGSVLH…	KQLKLKLMDDRIGDHPVVLTVTGAGGSGKSTLAKMLCWDDEVKDKFNDNIFFVTFGKKPKLSTIVQKLFQHTGYETLEFQSDEEMLNQIENLLNQLVRKNPILLVLDDVWPGSESLVDKFEFHIKDYKILVTSRVVIGRFGNPIVLKPLGDADAIKLFQHSASLNHSSSDVPDDVVKEIVRGCSGSPMALRVNGRSLSQQQRVVWQERAKELSRGGSVLHSSSDVLDSLQKCFDLLDPMGIECFQDLGLFPEDQRIPAAALVDMWT	None	None
FTFD8P	12	3332693-3334918	0	0	1	0	0	0	0	None	ATGGCTGAAGCACTTGTGATTGGAGCTTTAGTTAATGGCTTGGCCAACGTTGTTCTTGACAGGCTCATTTCATCTGAGTTTGTCAACTTGGTGGTGGGCAAGAAGCTGGATCGGAAGTTGGTTGACAGGCTGAAGACTGCTATCTTGGCTGCCAAAGCTCTGGCTGCTGATGCTGAGCAGAAGCAGTTTGGAAACGAACTCGTCAGGGAGTGGCTTGATGGTCTCAAAGATGCTCTCTACAATGCTGATGACTTGCTGGACCGTGTCTTCATCAAAGCTCAAATTCACAACAAGGTACGCATTCGTCTTCCTCACTTCCTTGATCTATCTAGTAGGGAGATGGTAACCAAGATAGAAGAGGTGGTTGAAAGAATAGCAGATCTTGAGACTCGCAAAGAT…	MAEALVIGALVNGLANVVLDRLISSEFVNLVVGKKLDRKLVDRLKTAILAAKALAADAEQKQFGNELVREWLDGLKDALYNADDLLDRVFIKAQIHNKVRIRLPHFLDLSSREMVTKIEEVVERIADLETRKDTLGLKEIPTGSSSWRPPSTSLVKGNVFGRDGDQQALIKMLNDNNHHNLSVISILGMGGVGKTTLAQWLYNNKDLMDGVDLKAWICVSENFDVVETTKNVIKGISSGVCSLDSFDLLQQDLKKKLSEKKFFIVLDDVWSEDADKWNSFITPFQHGTKGSTILLTSRKVNVGRIVQHYNSYTLNQLSDDYCWSIFAENASFPESNGSSELEGIGRKIVERCDGLPLAAETLGRLLRSEHRVEEWNKILSSDIWEFSVANCKIVPALLL…	QQALIKMLNDNNHHNLSVISILGMGGVGKTTLAQWLYNNKDLMDGVDLKAWICVSENFDVVETTKNVIKGISSGVCSLDSFDLLQQDLKKKLSEKKFFIVLDDVWSEDADKWNSFITPFQHGTKGSTILLTSRKVNVGRIVQHYNSYTLNQLSDDYCWSIFAENASFPESNGSSELEGIGRKIVERCDGLPLAAETLGRLLRSEHRVEEWNKILSSDIWEFSVANCKIVPALLLSYHHLPTHLKGCFVYCSLYPKDYQFDKDELILLWMAEDLL	None	None
FV5VRM	2	76930068-76938089	0	1	1	0	0	0	0	None	ATGGATATTCTCATTGCAGTTGCTGCAAAAATAGCTGAGTACACTGTAGCACCTATTGGAAGGCAAGTTGGTTATCTAATTTTCCACAAAGCCAAATTTAAAGAGCTAAGAGACCGTGTCAGTGATCTTGAGTACAAAAGAGACGAAATCAAGCAACGTGTTGAAGAAGAAAGAAGGAATGGGAAAACAACTTTTGATGTTGTGCAGAATTGGTTGAAGAATGTGGATGATGCCATTGGAGAGGCAACTCAACTTCAAAATGATCCTCGTCGTGCAAAGGCTGGATGTTCTAGATGGTCATTTCCTAATGTGGTGACACGCCATCAACTCAGTAGAAAAGCTACAAAAGTTGCCCAAAAAGTTGTTGAAGTACGGGGAGGAGGGGACTTTTCCCAGGTA…	MDILIAVAAKIAEYTVAPIGRQVGYLIFHKAKFKELRDRVSDLEYKRDEIKQRVEEERRNGKTTFDVVQNWLKNVDDAIGEATQLQNDPRRAKAGCSRWSFPNVVTRHQLSRKATKVAQKVVEVRGGGDFSQVAYRPKLDAVSTFTTRSRQNLESRKPIMENIMHALRDPKVSMVGVYGLGGVGKTTLVEEVYQIAKENQLCDEVVMATISKTPDIKTVQEEIADQLGLRFEEVTVAGRAPRLYERIKKEKTILLILDDIWEALDLKKVGIPSDGQHNGCKLLMTSRTLDLLRQMGVKEHFRLEVLNEEESWSLFQSEANNLDKEPDKHQIAFQLAKRCAGLPILIVTMARSLIDQNIHAWKDALSQLEKVDNEELQEITYSALELSYKRLKGNEMKAF…	MENIMHALRDPKVSMVGVYGLGGVGKTTLVEEVYQIAKENQLCDEVVMATISKTPDIKTVQEEIADQLGLRFEEVTVAGRAPRLYERIKKEKTILLILDDIWEALDLKKVGIPSDGQHNGCKLLMTSRTLDLLRQMGVKEHFRLEVLNEEESWSLFQSEANNLDKEPDKHQIAFQLAKRCAGLPILIVTMARSLIDQNIHAWKDALSQLEKVDNEELQEITYSALELSYKRLKGNEMKAFFLLCATNGKNPSVNDL	None	None
FXRP5B	2	2153742-2160389	0	1	1	0	0	1	2	None	ATGGCTGGTGCAGTTGTTGGTGGAGCTTTCCTCTCTGGCTTCATTAACATTGTCATTAACAAGTTCCTTACAGAGGATGCGGTCAACAAGGTGTTTGGCAAGAAGCTTGGTTCTGACTTGGTTGAAAGGCTGAAGACTGCTCTGTTGGGTGCTGAAGCTCTTGTTGCTGATGCTGAGTTGAAGCAGTTTGGTAAGCCATTGGTGAGGAAGTGGCTCGATAGTCTCCGGGATGCTGTTTACTGTGCTGAGGACTTGCTGGATGCTGTCCTCCTCAAAGCCACCACTCAAAAGAATGCAAGTTCTTCTTGGCGGTTCCCTAGCTTCTTCATCAACCGAGATAGGGATGACATGGTAGACAGGATGGAAGGGGTGGTTAGCAGAATAGAGGATCTTGGAAAA…	MAGAVVGGAFLSGFINIVINKFLTEDAVNKVFGKKLGSDLVERLKTALLGAEALVADAELKQFGKPLVRKWLDSLRDAVYCAEDLLDAVLLKATTQKNASSSWRFPSFFINRDRDDMVDRMEGVVSRIEDLGKQKDSLGLEKIPTGSSSWRSPTSSLVRGNVYGREDDKKALVKMLIDNSEHHLSVISIVGIGGVGKTTLAQWVYNNGDLMKGFDLKAWVCVSENFDIVETTKNVIKEISPDTQGLEHFNSLHRALKEKLSKKKFFIVLDDVWSDDGDKWSNFMTPFQQNGNKGSIVLLTTRGKNVALAVKNCRPYFLKGLSEDYCWSVFADNASFPESNGSAALEEIGRKIVKKCDGLPLAAETLGRLLRTKHDVEEWNKILMSDIWGFSVEKSKIIP…	EDDKKALVKMLIDNSEHHLSVISIVGIGGVGKTTLAQWVYNNGDLMKGFDLKAWVCVSENFDIVETTKNVIKEISPDTQGLEHFNSLHRALKEKLSKKKFFIVLDDVWSDDGDKWSNFMTPFQQNGNKGSIVLLTTRGKNVALAVKNCRPYFLKGLSEDYCWSVFADNASFPESNGSAALEEIGRKIVKKCDGLPLAAETLGRLLRTKHDVEEWNKILMSDIWGFSVEKSKIIPALLISYFHLSPYLKRCFVYCALFPKDFKFEKDKLILLWIAEDL	None	None
FY3ECK	12	113465779-113468898	0	0	1	0	0	0	0	None	ATGGAGCTGAATGAAGTTGGAATCCTTGGAATTTGGGGTATGGGCGGTATAGGTAAAACAACCATAGCTCAATTTATATTCAATAAATATTCCTCAGAGTACGAAGGTTGTTGCTTCTTGAAAAATGTCGGAGAAGAATCAGAAAGACATGGTCTGGATTATTTGTGTGAGCAACTTGTTTCTCAACTACTAAAGAAACAAAATATCCCTGTAAGAGGATCAGCCAACCCCATATCTGTCTGTGATCACAAAAGTTTGAGTGGGAAAAAGTTTTTTATAGTACTTGATGATGTGGATGCATCAAGGAAATTAGAGTATCTTGGTGAACAACTCACTTTGGGAGCAGGTAGTAGAGTCATCGTAACAACTGCAGACAAGCAGATATTTAAAAAAGTGCAT…	MELNEVGILGIWGMGGIGKTTIAQFIFNKYSSEYEGCCFLKNVGEESERHGLDYLCEQLVSQLLKKQNIPVRGSANPISVCDHKSLSGKKFFIVLDDVDASRKLEYLGEQLTLGAGSRVIVTTADKQIFKKVHGIYEVRPLNFSSSLQLFCLNAFGHASPKIGYQELSKMVVNYAKGIPLALEVLGSFLRSRKSIRVRESALEKLRVHPNKVVYNVLKLSVDELDYHEKIIFLDIVFFFKGKNKDEVSCFLESCKLFGSIGIDSLQDKALITISPLNKIEMHDLIEQTGLEIVFNESPNDLKKRSRLRNPENVRNVLEDSEGEKSVEGILYNLSESGDLHLSANTFKNMPHLRFLRFYGAWHGRKSNVYVETTLEPFSAKLRYLEWCDYPLNSLPSRFC…	NEVGILGIWGMGGIGKTTIAQFIFNKYSSEYEGCCFLKNVGEESERHGLDYLCEQLVSQLLKKQNIPVRGSANPISVCDHKSLSGKKFFIVLDDVDASRKLEYLGEQLTLGAGSRVIVTTADKQIFKKVHGIYEVRPLNFSSSLQLFCLNAFGHASPKIGYQELSKMVVNYAKGIPLALEVLGSFLRSRKSIRVRESALEKLRVHPNKVVYNVLKLSVDELDYHEKIIFLDIVFFFKGKN	None	None
FZ3B5X	5	2241540-2245562	0	0	1	0	0	0	0	None	ATGATGAGAATTCTACAGTCCATTGTAGAATCCTCCACCGGAGTGAACCCAAACCTCTCCACTTTAGAAGCAATGCAAAACAAAGTTCAACAAGTGTTGCTGGACAAACGGTGTTTGCTTGTTCTAGATGATGTGTGGGACAATATCAAATGGGAGGACTTGAAGTCTGTGCTGAATTCTAGAGGTAGTGAAACCAAAGGTGTTTCAATTTTGGTCACAACACGTGATCAGATTGTTGCATCTGCCATGGAAACATGCCCTACTCATCACTTACAGCCATTACCTAAGGATGAGAATTGGTCATTGTTCACACACTATGCATTTGGTCCAAACAAGGAGCAGCCTGCAAAGCTGGTGGAGATTGGCAAGGAAATCGTCAGAAGATGTGTGGGTAATCCC…	MMRILQSIVESSTGVNPNLSTLEAMQNKVQQVLLDKRCLLVLDDVWDNIKWEDLKSVLNSRGSETKGVSILVTTRDQIVASAMETCPTHHLQPLPKDENWSLFTHYAFGPNKEQPAKLVEIGKEIVRRCVGNPLASKVVGSLLRNKKEEKECLNVLESKFWDIDGVMGALRLSYFHLKPSSRQCFCFCALYPEDFRISKEQLIHLWMANGLIKSKGHLEVEDVGNQQWEELLQRSFFQEVSIDKYGNTTFKIHDLFLDLAHSIVGEEYKAYDESASLTNLSRRVHHVSYSGLPELNQNTLKNIESLRTFIDLDPAISNTLFGYPALVLCKVQLCNSLRALRTRSSQLSALKSLTHLRYMNIYNSYITKLPKCVSRMQKLQILKLEQCYYLTCLSKHILK…	NPNLSTLEAMQNKVQQVLLDKRCLLVLDDVWDNIKWEDLKSVLNSRGSETKGVSILVTTRDQIVASAMETCPTHHLQPLPKDENWSLFTHYAFGPNKEQPAKLVEIGKEIVRRCVGNPLASKVVGSLLRNKKEEKECLNVLESKFWDIDGVMGALRLSYFHLKPSSRQCFCFCALYPEDFRISKEQLIHLWMANGLIKS	None	None
FZWY62	14	138957700-138975564	0	1	1	0	0	0	0	None	ATGGTTGAGGCGGTTGTGTCCTTCGCAATTGAAAGGCTTAACGACCTACTTGTTGAAGAGGCCAACTTGTTGCGTGGTGTTAAAAGCAATGTCGAAAAATTGCAGACTGAACTGAGGAGGATGCAATGCTTCCTAAAAGATGCTGAGAGAAGGCAAGATCAAGATGAGAGAATCCAGGATCGGATATTAGAGATCAGAAGACTAGCTTATGATGCCGAGGATGTGATTGAGAATTATGCAATCAATGTTGGAACAAAGAATCCTCTCTACAAAGGCACCTATCTTCACAAGGTTGGGTCTGAGATTATGTCCATTAACTCTAAAATATCTGATCTCACAAGAAGCCTGCAAACTTATGGTTTAGAGGAAAGAGACAGAGAAAAATTGCGCATCGAGTTT…	MVEAVVSFAIERLNDLLVEEANLLRGVKSNVEKLQTELRRMQCFLKDAERRQDQDERIQDRILEIRRLAYDAEDVIENYAINVGTKNPLYKGTYLHKVGSEIMSINSKISDLTRSLQTYGLEERDREKLRIEFENQKELRWSYSHIVEEFIVGLEEDIAQVVEWLLNQDQHSRTVFICGMGGLGKTTLAKKVYYHNAIRRHFDGFAWIYLSQQCKKREVWEGILIKLTSPTKEERDEIMKLRDEELAKKLYKVQQDKKCLIILDDIWSNGDWDKMKHAFPLENTRSKIVFTSRNKGIALHVDSKGLLHEPKCLNEEASWALFQKKAFPQNNDSEFPVYNDFKRLGKEMVVKCAGLPLAIIVLGGLLATKDTVSEWETIHKYIVSYLIKGEELERQSRLA…	EEDIAQVVEWLLNQDQHSRTVFICGMGGLGKTTLAKKVYYHNAIRRHFDGFAWIYLSQQCKKREVWEGILIKLTSPTKEERDEIMKLRDEELAKKLYKVQQDKKCLIILDDIWSNGDWDKMKHAFPLENTRSKIVFTSRNKGIALHVDSKGLLHEPKCLNEEASWALFQKKAFPQNNDSEFPVYNDFKRLGKEMVVKCAGLPLAIIVLGGLLATKDTVSEWETIHKYIVSYLIKGEELERQSRLAEVLDLSYNDLPYHLKPCFLYLSQFPEDSEIPTNKLIQLWVAEGVVSS	None	None
G052FX	15	154445688-154450651	1	0	1	0	1	0	1	None	ATGGATTTGTGCTGTGCTGAAATCCAATTCAAGTTGGTTTCAAAAACTGAGGAAATGGATTTGAGCTCTAAATCCTACAAATGGAAGTATGATGTATTCTTGAGCTTTAGAGGGGATGATACACGTAGGAGTTTCACAAGCCATCTTTATCATGCTCTTTGCCAAAAGGGTGTCAATACTTTCATAGACTACAAGGATCTCATAAAGGGAGAGCAGATAACACCTTCACTTCTTAGGGCTATTGAAGCCTCAAGGATCTCAGTCGTTGTATTATCTGAAAACTATGCATCTTCCACTTCTTGCTTGGATGAACTCCTTAAGATCATTGAGTGCAAGGACACTAAGGGTCAGCTGGTTTTGCCGGTCTTTTATGGTGTGAATCCATCTCAAGTAAGAGAA…	MDLCCAEIQFKLVSKTEEMDLSSKSYKWKYDVFLSFRGDDTRRSFTSHLYHALCQKGVNTFIDYKDLIKGEQITPSLLRAIEASRISVVVLSENYASSTSCLDELLKIIECKDTKGQLVLPVFYGVNPSQVREQKGSFAEDLAKHEDKFRDDVNKVKRWRAALCEASTLSGWHMGDGQESKFVQRIVEEILSKLNRTPFNVAKHPVGLDSPIEDIKTLLDTGSDDVQAIGIYGIGGIGKTTLAKAVYNHIANQFEGSAFIANVREISSQRSGLVQLQEALLSEILNHRYCKVGNKDRGINMIKNRLCSKKVLIVVDDADSLDQLESLIGEYSWFGSGSRIIITTRDEHLLVAHNVETIYKVNELNNGHALELFSWFAFKNPCPPTNYEKLSSHILNYAK…	PIEDIKTLLDTGSDDVQAIGIYGIGGIGKTTLAKAVYNHIANQFEGSAFIANVREISSQRSGLVQLQEALLSEILNHRYCKVGNKDRGINMIKNRLCSKKVLIVVDDADSLDQLESLIGEYSWFGSGSRIIITTRDEHLLVAHNVETIYKVNELNNGHALELFSWFAFKNPCPPTNYEKLSSHILNYAKGLPLALTVLGSHLCGRGKAEWISALAKLKKVPNKQIFEILKISFHGLEENEKAIFLDIACFFKGEDRQ	None	None
G06RN1	2	87473722-87483090	2	0	2	0	0	0	0	None	ATGTCTTCCCAAAACCAAGAATATGATGCGTACATTAGTTCCGGATTGCAGTTCCTTCATCCTTTTATTTCAGGTCTCTATGATGCACTCAAAAGAGTTGGACTGCATGTTTTAGCAGACCGCACCGAGCCCAAGACTAATAAAATTTTATTATCTGGCGCAATCGAACGATGCAGAGTTTCTATCATAGTTTTCACAACAGCTTATGCTGAATCAACCTTAAAATTGCAAGACCTCGTGAAAATAATGGAGTGTCATCGGAGGAAAGATCAGAAGGTTGTGCCCGTGTTCTATTGCTTAGATCCCTCCCAAGTATGCAATCTGAGCGGCTATTTTGGGGAGATTTTGTCGCGAACTCTGCAAGGAATCTTGAGGGATGAAAACAGGATGTTGAGTTAT…	MSSQNQEYDAYISSGLQFLHPFISGLYDALKRVGLHVLADRTEPKTNKILLSGAIERCRVSIIVFTTAYAESTLKLQDLVKIMECHRRKDQKVVPVFYCLDPSQVCNLSGYFGEILSRTLQGILRDENRMLSYETALRQAASILPRFLSDIWKNRNVESHIVGRVTSLIDSTKLFIAKHPVGVDSRVKDLIQLLNNQKADGVLIIAIWGMAGIGKTTIAKALYNQISHNFEVRTFVPDIQDSVADYTRRRLHFILRDPDETQAHNFDSTRKLWWEGLRCIKVLLILDNVRSDLELGFLAVTREIFGPESIIIITTRTKHDRLQEIGVNHIYRVKEMDYNECVELFSWSAFNKATPERSFSGLINYAIEYSDGLPLALVAVGSAVSEKSIEEWENVLDSF…	SRVKDLIQLLNNQKADGVLIIAIWGMAGIGKTTIAKALYNQISHNFEVRTFVPDIQDSVADYTRRRLHFILRDPDETQAHNFDSTRKLWWEGLRCIKVLLILDNVRSDLELGFLAVTREIFGPESIIIITTRTKHDRLQEIGVNHIYRVKEMDYNECVELFSWSAFNKATPERSFSGLINYAIEYSDGLPLALVAVGSAVSEKSIEEWENVLDSFKRFPFQDVWQVLKENIDSVG	ESRVEEVIELLKDQQQENPLLLGIWGMGGSGKTTISKAIYNKLFREFEGRCFLLNIREVWDQDNGILYLQQQLLSSIFKTTKIKVENIESGKSILEKRLGQKKILLVLDDVDKLEQLNSLAASRKWFCPGSIIIITTRDEHLLRCLRIDKLYSMKELNDKESIELFSWHAFKEPCPKEEFDSLANEVISYCERLPLALEVIGSHLFNRKVYEWRSVLNKLKTIPNNDVQKKLKISFDGLSDDRDREIFLDVAFFF	None
G0A5U7	19	7465020-7472662	1	0	1	0	0	0	0	None	ATGGCACTTTCCCTTGCTTCTTCTTCTTCTTCCTCACCTCTTACTACTCGATATGATGTTTTTATCAGTTTCAGAGGCGAGGACACGCGTAACGGTTTTACCAGCCATCTTCATTCTGCTCTCCTCAGAAATCGGATCGAGACGTTCATAGATTACAGAATCCCGAAAGGAGGTGTCGTCTGGAACGAACTTGTTGAAGCCATCAGAGACTCAAAGTTGTTTGTTGTCATCTTCTCCGAAAACTATGCTTCGTCTAGCTGGTGCTTGAGAGAGCTGGTTGAGATCATGAAGTGCAAGAAAAAGAATGAACAAGTTATTGTGATTCCAGTGTTCTATAAAATAGAGCCCACACGTGTTCGCAAGCAGAGTGGAAGTTACCGCAGAGCCTTTGATGAGCAT…	MALSLASSSSSSPLTTRYDVFISFRGEDTRNGFTSHLHSALLRNRIETFIDYRIPKGGVVWNELVEAIRDSKLFVVIFSENYASSSWCLRELVEIMKCKKKNEQVIVIPVFYKIEPTRVRKQSGSYRRAFDEHERSSNQAELIDEIVKAIFPNLNSNCYRDELKSPFICNRNYTSVKSLLKFKSEKVLVIGIWGMAGIGKTTIATTLLHECSSEYESHCFLAFSKNLERKGLNHICAKLLSRLLNEDLRIDNIRVIHSSIIRKIKHKKVFVVLDDVTNSQIAVDLIQLFRNCLSSGSKIILTTKDRNVLTSGGVEEIHEVKEMNFEDSLKLFSHNAFCDSHPKEDYYELSTRVVADYAKGIPLALNILGSFLRTRGKSEWDSALRKLRRYPNPDIQQVL…	KSLLKFKSEKVLVIGIWGMAGIGKTTIATTLLHECSSEYESHCFLAFSKNLERKGLNHICAKLLSRLLNEDLRIDNIRVIHSSIIRKIKHKKVFVVLDDVTNSQIAVDLIQLFRNCLSSGSKIILTTKDRNVLTSGGVEEIHEVKEMNFEDSLKLFSHNAFCDSHPKEDYYELSTRVVADYAKGIPLALNILGSFLRTRGKSEWDSALRKLRRYPNPDIQQVLRLSYDALDDDEKNILLDIACFFHDHEMKK	None	None
G0HR9U	12	118102897-118117674	0	0	1	0	0	0	0	None	ATGGCTGAAAAACTTTATGGTGGAGCTTACCTCTCTCCCCTTGTTGATGTTGTTTTGGACAACCTGACTTCAATAATTGAAGAAGACGACTCTTTCCTCGAAAGGAACAACTTGCTTGGAAGGTTGCAGAATTGTCTGTATGATGTTGGACCTGTTCTTGATGATGCTGAGCTGAAGCAGTTCACTGACAAGAGAGTCAAGAAGTGGCTTGTTGATCTCCAAGATGCTCTCTATTTCGCTGATGACTTGCTCGACGAACTCTCAACTAAAGCCGCCATTGATGCCACTCAAAGGGATCCAGATAATGGCGACATGGAAAAAATAGTTGGTAAACTAGAGTCTCTTGTAGAAAGAAAAGCTAAACTTGGTCTAGAAAAGAGTGCCAAGTTGGACACATCA…	MAEKLYGGAYLSPLVDVVLDNLTSIIEEDDSFLERNNLLGRLQNCLYDVGPVLDDAELKQFTDKRVKKWLVDLQDALYFADDLLDELSTKAAIDATQRDPDNGDMEKIVGKLESLVERKAKLGLEKSAKLDTSWRIPSTSLVVSSDIFGRDKEKRDIIKLLLDDSESPLTLIPIWGMGGIGKTALAQLVYSDAEVVGKFDTRAWVCVAENFNPISLTRTILEKITCSSYKRDDFDSLQTHLKQKLIGKTFLVVLDDVWHDQQDIWEDLLKPFRYGNHGSKILLTTRSEKVASVVATTDLHYQLSLLSNEDCWLVFSKHARLSADSMKNPTLQKVGKDIVKKCDGLPLAAQALGGLLRGNSEVKSWNHILKNEIWKSSNDKIKIVPALRVSYYYLPSCLK…	KEKRDIIKLLLDDSESPLTLIPIWGMGGIGKTALAQLVYSDAEVVGKFDTRAWVCVAENFNPISLTRTILEKITCSSYKRDDFDSLQTHLKQKLIGKTFLVVLDDVWHDQQDIWEDLLKPFRYGNHGSKILLTTRSEKVASVVATTDLHYQLSLLSNEDCWLVFSKHARLSADSMKNPTLQKVGKDIVKKCDGLPLAAQALGGLLRGNSEVKSWNHILKNEIWKSSNDKIKIVPALRVSYYYLPSCLKKCFVYCSIYPKSYEFDKDELILLWMAENLLQP	None	None
G1UYIL	12	8826112-8829509	0	0	1	0	0	0	0	None	ATGGCTGAAGCACTTGTTGTTGGAGCTTTAGTTTCTGGCTCCATCAGCCTTGTTCTTAACAGGCTCATTTCACCTGAGTTTGTCAACTCGTTGGTGAGCAAGAAGCTGGACCGAAAGTTGGTTGAGAGGCTCAAGACTGCTCTCTTGGCTGCAGAAGCTCTAGCCGCTGACGCCGAGCAGAGGCAGTTTGGAAACGATCGTGTGAGGAAATGGCTTGAAAGTCTCAGGGATGCTCTCTACACTGCTGATGACTTGCTGGAACGTGTCTTAATCAGAGCTGAAATTCGCAACAAGGCACGCATTCGCCTTCCTCGCTTCTTCCTTAATTTGTATGATTGGAAGATGGAGACTAAGATAGAGGATGTGGTAAAAAGAATAGAAGATCTTGAGAAACGCAAA…	MAEALVVGALVSGSISLVLNRLISPEFVNSLVSKKLDRKLVERLKTALLAAEALAADAEQRQFGNDRVRKWLESLRDALYTADDLLERVLIRAEIRNKARIRLPRFFLNLYDWKMETKIEDVVKRIEDLEKRKDTLGLKEIPTGSSSWRPPSTSLVKGNVFGRDADQQALIKMLNDKNDHNLSVISIVGMGGVGKTTLAQWLYNNKDLMDGVDMKAWICVSENFDVVETTKNVIKGISSGVCSLDSFDLLQQHLKDKLSKKKFFIVLDDVWSEDADKWHSFIAPFQHGRKGSTILLTTRMVNAGRIVQHYNSYTLNQLSDDDCWSIFADNASFPESNGSSELEGIGRKIVERCDGLPFAAETLGRLLRSERRVEEWNKILLSDIWEFPMTDSKIVPALL…	DQQALIKMLNDKNDHNLSVISIVGMGGVGKTTLAQWLYNNKDLMDGVDMKAWICVSENFDVVETTKNVIKGISSGVCSLDSFDLLQQHLKDKLSKKKFFIVLDDVWSEDADKWHSFIAPFQHGRKGSTILLTTRMVNAGRIVQHYNSYTLNQLSDDDCWSIFADNASFPESNGSSELEGIGRKIVERCDGLPFAAETLGRLLRSERRVEEWNKILLSDIWEFPMTDSKIVPALLISYYHLPAHSKHCFVYCSLYPKDYKLDKDELILLWMAEDLLQ	None	None
G21QXD	2	87549963-87553577	0	0	1	0	0	0	0	None	ATGTTGAGGAATCAAAACACAAAAGATCCTCTATTATTAGGGATATGGGGCATGGGAGGGATCGGTAAAACAACTATTGCCAAAGCAGTTTACAACAAAATTTGTCGTGAATTCGAGGGTCGATGCTTCCTCTTAAATATCAGGGAAGTTTGGGATCAAGATAATGGCGGAGTTCATTTACAGGAACAACTTCTCTCCAGTATATACCAAACAATGAAACTAAAGATACAAAACGTGGAATCTGGAAAAGTGATATTAGAGGAAAGACTTGGCCAAAAGAAGATACTCTTTGTACTTGATGACGTGGACAAATTGGAGCAACTGAATGCTTTGGCTGCAAATCGTAAATGGTTCTGCCCAGGGAGTGTAATAATCATCACAACAAGAGATCAACGTCTT…	MLRNQNTKDPLLLGIWGMGGIGKTTIAKAVYNKICREFEGRCFLLNIREVWDQDNGGVHLQEQLLSSIYQTMKLKIQNVESGKVILEERLGQKKILFVLDDVDKLEQLNALAANRKWFCPGSVIIITTRDQRLLNWLGVDKVYRLEKLSDRESVELFSWHAFKEPFPIEEFVGFTCKVVSYCGRLPLALEVLGSHLFKRGIQEWISVLEKLKNIPNKQIQKKLKISFDGLNDDEDREIFLDIAFFFIGMDKDEVIDILNGCGYSTEIGISVLRERSLVTIDSKNKLRMHYLLRDMGREIIRENLPLPEERSRLWNPEEVLDVLSKDMGTKAIQGLALKLSRMKPIHLKTNAFRKMKRLRLLQLGGVQLDGDFKYLSTDLRWLSWHGCSSEYTTIGFDQG…	NTKDPLLLGIWGMGGIGKTTIAKAVYNKICREFEGRCFLLNIREVWDQDNGGVHLQEQLLSSIYQTMKLKIQNVESGKVILEERLGQKKILFVLDDVDKLEQLNALAANRKWFCPGSVIIITTRDQRLLNWLGVDKVYRLEKLSDRESVELFSWHAFKEPFPIEEFVGFTCKVVSYCGRLPLALEVLGSHLFKRGIQEWISVLEKLKNIPNKQIQKKLKISFDGLNDDEDREIFLDIAFFF	None	None
G3725Q	2	2193339-2196848	0	0	1	0	0	0	0	None	ATGGCTGGTGCAGTTGTTGGTGGAGCTTTCCTCTCTGGCTTCATTAACATTGTCATTAACAAGTTCCTTACAGAGGATGCGGTCAACAAGGTGTTTGGCAAGAAGCTTGGTTCTGACTTGGTTCAAAGGCTGAAGACTGCTTTGTTGGGTGCTGAAGCTCTTGTTGCTGATGCTGAGATGAAGCAGTTTGGTAATCTCAATGTGAGGAAGTGGCTCGATAGTCTCCGGGATGCTGTTTACTGTGCTGAGGACTTGCTCGATGCTGTCCTCCTCAAAGCCACCACTCAAAAGAATGCAAGATCTTCCTGGTGGTCCCCTAGCTTCTTCATCAACCAAGATAGAGATGACATGGTAGACAAGATTGAAGGGGTGGTTACAAGAATTGAGGATCTTGGAAAA…	MAGAVVGGAFLSGFINIVINKFLTEDAVNKVFGKKLGSDLVQRLKTALLGAEALVADAEMKQFGNLNVRKWLDSLRDAVYCAEDLLDAVLLKATTQKNARSSWWSPSFFINQDRDDMVDKIEGVVTRIEDLGKQKDFLGLEKIPTGSSSWRTPTSSLARGNVYGREGDQKALVQMLNDNNEHDLSVIAIVGIGGVGKTTLAQWLYNNEEFMKGFDLEAWVCVSEKFEVVETTRNVIKQLHGGTCSLDDFNSLHNALKEELSNKKFFIVLDDVWSDDADKWSNFMTPFQYGNKGSIVLLTTREENVASAVQNCRPYFLEKLSEDYCWSVFAENASFPESNGRAALEEIGKKIVKKCDGLPLAAETLGRLLRTKHDVEEWNKILMSHIWEFSVEKSKIIPA…	DQKALVQMLNDNNEHDLSVIAIVGIGGVGKTTLAQWLYNNEEFMKGFDLEAWVCVSEKFEVVETTRNVIKQLHGGTCSLDDFNSLHNALKEELSNKKFFIVLDDVWSDDADKWSNFMTPFQYGNKGSIVLLTTREENVASAVQNCRPYFLEKLSEDYCWSVFAENASFPESNGRAALEEIGKKIVKKCDGLPLAAETLGRLLRTKHDVEEWNKILMSHIWEFSVEKSKIIPALLISYFHLSPYLKRCFVYCALFPKDYEFKKDELILLWKAEEL	None	None
G3JJD2	19	5027105-5032368	0	0	1	0	0	0	1	None	ATGACTTCAAAACTTGAAGGCGGAGCTTATCTCTCTTCTTTTGTTGATGTTATTTCAAAGAAACTATCTTCAATACTTGAAGATGACTCTGTCCTGGAAGGAAATGACTCTGCCCTGGAGTTGCTTGAAAGGTTGGATGAAATTCTGTGTGATGTTGAACCTGTGCTTGATGATGCTGAGCTGAAGCAGTTCCGTAACGATAGAGTGAAGAAGTGGCTTGTAGATCTCCAAGATGCTCTCTATGTGGCTGATGACTTTCTCGATGAACTCTCCACTAAAGCTGCCACTGCTACTCCAAGGGATCCAGGTAACTCTTATGACTGGTCTCGCCCTGTTGATTCAATTATTGAAGATAGTGGTGTCAATGTCATTGAAAAAATAGTTGCCAAACTGGAGTCT…	MTSKLEGGAYLSSFVDVISKKLSSILEDDSVLEGNDSALELLERLDEILCDVEPVLDDAELKQFRNDRVKKWLVDLQDALYVADDFLDELSTKAATATPRDPGNSYDWSRPVDSIIEDSGVNVIEKIVAKLESVVRRKGKLGLERGAKLDTSWRIPSTSLVVSSDVFGRDEDKENIIKLLLDDSTCDAESLVTVIPIVGMGGIGKTTLAQLVYNDPKVVENFGTRAWVCVAENPDLVNVTRTILGAIDSSPCNMDNFDLLQTNLKEKLIGKTFLLVLDDVWDDRRDMWEDFLKPFHYGNNGSKILLTTRNENVASVFAPINLHYGLSLLSNEDCWSVFLKHSTISTNSKHYATVEPIGRKIVEKCKGLPLAVKTLGGLLRNKDNKEDWENILECKIWEL…	SLVTVIPIVGMGGIGKTTLAQLVYNDPKVVENFGTRAWVCVAENPDLVNVTRTILGAIDSSPCNMDNFDLLQTNLKEKLIGKTFLLVLDDVWDDRRDMWEDFLKPFHYGNNGSKILLTTRNENVASVFAPINLHYGLSLLSNEDCWSVFLKHSTISTNSKHYATVEPIGRKIVEKCKGLPLAVKTLGGLLRNKDNKEDWENILECKIWELSEDGCKIIPALRVSYHYLPSSLKRCFVYCSLYPEDYEFDKDELVLLWMAEDLLQPK	None	None
G42UXY	14	130429633-130435941	1	0	1	0	1	0	0	None	ATGTCGACGTCTTCCTCTGGCAAGAAGTACGATGTTTTCATTAGCTTCAGAGGCGAGGACACCCGTACCGGCTTCACAAGCCATCTACGCTCTGCTCTTGAGCGACAGAAGATAGAAATATACATAGATACCAAGATGAAGAGAGGAGAAGAGGTTTGGCCCGAACTCTCCCAAGCAATCAAGAACTCACACATGTCCATCGTGGTTTTCTCCGAAAACTATGCTTCTTCAAAATGGTGCCTGAGAGAGCTGGTCAAAATAATGGAATGCAGAAGCAAACAGGAGCAGGTAGTTATACCTGTGTTCTATAAGACAGATCCGTCACACGTACGGAAGCAGACAGGGAGTTATGGGGAAGCACTTGCGAACCTTGAGCCAGATCTAAGGAAAGATGTGCCC…	MSTSSSGKKYDVFISFRGEDTRTGFTSHLRSALERQKIEIYIDTKMKRGEEVWPELSQAIKNSHMSIVVFSENYASSKWCLRELVKIMECRSKQEQVVIPVFYKTDPSHVRKQTGSYGEALANLEPDLRKDVPFQVEVSSWKKALNKAANLSGWDSNKYREDESQLVEDIVKDIRTKLYQKCPNKIEGVIGNDEVFEELESLLKQHSVIGIWGMGGVGKTTIARALFAKHFPRYDSSCFLEGVREKFDRRGKTYLLDKLLSLLNEPIHSCDFEKSSSIKKKIRSSNVFIVLDDVSCVDQLEVLLQEVGDIHQRSRLIITTRDRDILQGWKVNEIYELKVLNDSDSLNLFSLHAFEKELPEEKFKDLSEKAVRYAGGLPLALKVFGRFLHTKNLKFWEDA…	DEVFEELESLLKQHSVIGIWGMGGVGKTTIARALFAKHFPRYDSSCFLEGVREKFDRRGKTYLLDKLLSLLNEPIHSCDFEKSSSIKKKIRSSNVFIVLDDVSCVDQLEVLLQEVGDIHQRSRLIITTRDRDILQGWKVNEIYELKVLNDSDSLNLFSLHAFEKELPEEKFKDLSEKAVRYAGGLPLALKVFGRFLHTKNLKFWEDALRKIEKYPLDGVQRVLQVSFDGLDKQEKDIFLDIAFFFKGEDAD	None	None
G84V3L	scaffold_54	57513-61177	1	0	1	0	0	0	0	None	ATGGCAGGTTCATCATCACATTTCAAGTATGACGTTTTTCTGAGCTTTAGAGGCTACACAAGACTCAGATTCATAGACACTCTCTATCATGCTTTGATCAATAAAAGAATAGTGACGTTCAGAGACAGCGAGGAACTGAGGATAGGCGAGGAGCTGGAAGGTGCTCTTCTAGAAGCAATTGAAAGATCAAGGATGTCAATTCTTGTACTCTGTGATGAGTATCCAACTTCCAAGTGGTGCCTTGATGAACTCGTCAAGATCATGGAGTGTTCAGAGAATGGAAGGAAGCGACCGGTGTTACCAGTTTACTACTATGTGGAAAAATCAGATGTGCAGTACCAGCTCAATGAATATGCAAAAGCCATGGCTGCTCATAAAGAAAAAGGAAGATACAATCAC…	MAGSSSHFKYDVFLSFRGYTRLRFIDTLYHALINKRIVTFRDSEELRIGEELEGALLEAIERSRMSILVLCDEYPTSKWCLDELVKIMECSENGRKRPVLPVYYYVEKSDVQYQLNEYAKAMAAHKEKGRYNHKLEAWKSALSQVGKIYGQRCNQNTPWGKTIDKILEEVSKRLPPLPLYVDRPLGFESELEEAKSLLEIDSHATSFMVGIHGDGELSKFVAELYNKIRPHFVAGSFLSNVSEKTNENSGGLEDLQKTLLSEMGEEVKTKIGSTFKGSSEIRQRLGQKRVVLVLDDVDRIQQLNSLAGRIDWFGPGSRIIITTRYDNLLREHELNIGVEIRRHCIVGRQVEEDDADKGDIVGFMDDFSFVIEQLYDANNNVVSIIGMGGSGKTTLAQKI…	VIEQLYDANNNVVSIIGMGGSGKTTLAQKIYKNKEVKDFFPCRGWSRVSKDYKPREVLLRLLHSLMKSTSTYENLEMEDLKKIVSNYLKGRKYLIVLDDMWEPEVWDDLRAAFPESNGSKILITSRNEEVANYTSSRPYKLPLLDKRESWELFCKKVFPGKECPFDLEPLGRSIVESCGGLPLAIVAIAGVVAKKKRSEREWQRVKECIHWHLTRDMTKVMDVLKLSYDSLSEELKPCFRYLGIYPEDFKIPTTELIQLWMAEGFMQE	None	None
G8I87E	12	101405629-101420311	1	0	1	0	0	0	0	None	ATGATCGACTTCATGAGATTGGAGTTAATCATATATAGAGTGAAAGAAATGGACTACAACGAATGTGTTGAGCTTTTTAGTCGGAGCGCATTCAACAAAGCCACTCCTGAAAGAAGTTTTTCTGGTCTTATTAATTATGCAATTGAATATTCTGATGGACTGCCACTGGCTCTTGTGGGTGTTGGCTCTGCTGTATCTGAAAAAAGTATAGAAGAGTGGGAGAATGTGTTGGACAGCTTCAAAAGATTCCCCTCTCTAGATGTATGGCAGGTTTTAAAAGAAAACATAGATTCTGTTGGATATGAAGAAAAGAAAATATTTCTTGAACTAGCTTATTTGAGACATATCTTTATTGGAATGAATCGAAATGATATAAGTCAGATATTACAAGAAGCTGGA…	MIDFMRLELIIYRVKEMDYNECVELFSRSAFNKATPERSFSGLINYAIEYSDGLPLALVGVGSAVSEKSIEEWENVLDSFKRFPSLDVWQVLKENIDSVGYEEKKIFLELAYLRHIFIGMNRNDISQILQEAGRNAAPREIKGLEEHSLVWFDEDKLCMNRLLQDIGREMYMKESLIEPQQRPYDVFLSFRGKETRSKFISHLYASLENAGIYVFKDEDGLARGENLSISLLKAIGESKTSIIILSPNYAFSRWCLQELEDIMICCRNKTQKVLPVFYHIDPSEVRNQTGKFGQAFDNLMKRYPDKIKGKEQSWRKALREVGCIAGFVIRKSRNESEDIKNIVEHITHMLDMKELFVANHPVGVESRVEEVIEMLKDQQQENPLLLGIWGMGGSGKTTI…	ESRVEEVIEMLKDQQQENPLLLGIWGMGGSGKTTISKAIYNKLFREFEGRCFLLNIREVWDQDNGILYLQQQLLSSIFRTTKIKVENIESGKSILEKRLGQKKILLVLDDVDKLEQLNSLAASREWFCPGSIIIITTRDEHLLRCLRIDKLYSMKELNDKESIELFSWHAFKEPCPKEEFASLANEVVSYCERLPLALEVIGSHLFNRKVYEWRSVLNKLKTIPNNDVQKKLKISFDGLSDDRDREIFLDVAFF	None	None
[truncated: 364 more rows]
