# Supplementary material for: Evolutionary balance between LRR domain loss and young NBS–LRR genes production governs disease resistance in Arachis hypogaea cv. Tifrunner
Source: BMC Genomics. 2019 Nov 13;20:844. doi: 10.1186/s12864-019-6212-1 (PMC6852974; doi:10.1186/s12864-019-6212-1)
Supplement: Supplementary file 3 — Additional file 3: Table S3. The paralogous NBS–LRRs in A. hypogaea cv. Tifrunner. MAFFT was used to align amino acid sequence pairs. PAL2NAL was used to convert amino acid sequences into the corresponding nucleotide sequences. PAML 4.0 was used to calculate the nonsynonymous substitution per nonsynonymous site (Ka), synonymous substitution per synonymous site (Ks), and nonsynonymous to synonymous per site substitution rates (Ka/Ks). [file 12864_2019_6212_MOESM3_ESM.xlsx]

## Sheet: 原始
query id	subject id	% identity	alignment length	mismatches	gap opens	q. start	q. end	s. start	s. end	evalue	bit score
00IH7J.1	Aradu.LHF9F	97.752	3292	68	2	1	3447	1	3417	0	5664
00IH7J.1	Aradu.EKR6S	96.81	3292	96	2	1	3447	1	3414	0	5489
02BV2A.1	Araip.0C951	83.782	3675	508	50	1	3792	1	3837	0	3404
02BV2A.1	Aradu.4DJ5M	83.592	3675	518	51	1	3792	1	3861	0	3367
02QUD8.1	Araip.N2I6Z	100	3636	0	0	1	3636	1	3636	0	6715
02QUD8.1	Aradu.44QYZ	96.562	3636	83	12	1	3636	1	3594	0	5984
02TVGL.1	Araip.58W0E	100	3357	0	0	1	3357	1	3357	0	6200
02TVGL.1	Aradu.G4VT9	98.779	3357	41	0	1	3357	1	3357	0	5973
03USKU.1	Aradu.P07ZM	92.454	3578	221	18	1	3552	1	3555	0	5066
03USKU.1	Araip.V65IU	91.744	3549	245	17	14	3552	1	3627	0	4887
03USKU.1	Aradu.A0DVE	88.202	3560	334	28	14	3552	1	3681	0	4169
04BQTE.1	Aradu.KLS6P	95.055	3701	150	12	1	3984	1	3768	0	5790
04BQTE.1	Araip.S4GGT	89.074	3304	305	25	373	3984	4	3303	0	4050
04C23Q.1	Araip.C5YQ1	97.782	2886	64	0	16	2901	1	2886	0	4975
04C23Q.1	Aradu.L3RRG	97.748	2842	64	0	16	2901	1	2844	0	4894
098P1D.1	Araip.7QT79	88.191	3294	305	47	1	3273	1	3291	0	3851
098P1D.1	Aradu.W1C7I	87.967	3291	311	48	1	3273	1	3294	0	3805
098P1D.1	Aradu.XV6T4	83.424	3312	423	80	1	3273	1	3369	0	2959
0C19HY.1	Araip.G1MIP	99.972	3624	1	0	1	3651	1	3711	0	6687
0DZ072.1	Araip.6110Z	94.178	2336	104	9	1	2673	1	2328	0	3531
0DZ072.1	Araip.H2BLK	94.042	2635	124	11	1	2673	1	2688	0	3965
0DZS3V.1	Aradu.RM7WY	98.752	3206	38	1	85	3288	1	3327	0	5698
0E6JXZ.1	Araip.CKW1T	98.945	2749	29	0	1	2790	1	2961	0	4916
0MD4T6.1	Araip.K4VGI	100	3825	0	0	1	3825	1	3825	0	7064
0MD4T6.1	Aradu.N09A5	98.281	3782	56	3	1	3825	1	4206	0	6615
0MH239.1	Araip.VGW7F	99.011	2832	28	0	1	2832	1	2832	0	5075
0PVT6F.1	Aradu.YVD8C	89.871	3189	272	25	1	3798	1	3849	0	4052
0QS9SD.1	Aradu.5W8P5	99.161	3813	29	1	1	3810	1	3813	0	6861
0QS9SD.1	Araip.L6B1S	98.215	3810	65	2	1	3810	1	3807	0	6656
0R3YGY.1	Araip.B47DN	100	3048	0	0	1	3048	1	3048	0	5629
0R3YGY.1	Araip.ZG05L	91.636	3037	238	10	1	3048	1	3045	0	4187
0R3YGY.1	Araip.X57F0	90.646	3036	278	6	1	3048	1	3051	0	4028
0R3YGY.1	Araip.Y9SXC	90.29	3038	283	11	1	3048	1	3057	0	3965
0R3YGY.1	Aradu.80TC2	90.191	3038	286	11	1	3048	1	3432	0	3949
0XH4EA.1	Araip.S44A4	86.87	3374	409	24	1	3366	1	3699	0	3746
0XH4EA.1	Araip.HCM3G	86.528	2828	343	17	244	3366	1	3324	0	3077
0XH4EA.1	Aradu.VY571	84.956	2732	341	35	1	3366	1	2688	0	2704
103L73.1	Aradu.YU7JM	99.253	3213	23	1	1	3213	1	3306	0	5799
103L73.1	Araip.DBL0L	97.729	3214	43	7	1	3213	1	3279	0	5504
104ZDW.1	Aradu.DG1ZL	91.166	3079	225	23	51	3183	33	3150	0	4135
15H21N.1	Araip.MUL99	90.784	2767	223	11	1	3351	1	3372	0	3668
15KR3N.1	Aradu.E3TX0	87.934	3083	343	15	17	3681	32	3630	0	3605
15VHUH.1	Araip.3IN78	100	3152	0	0	1	3342	1	3405	0	5821
16PFHS.1	Araip.77DI1	99.162	3223	0	1	1	3309	1	3339	0	5777
19HZ0U.1	Araip.L51CJ	99.961	2583	1	0	604	3186	1	2583	0	4765
19HZ0U.1	Araip.AX6A6	98.374	2583	42	0	604	3186	1	2583	0	4538
1ALG22.1	Aradu.QL5ZF	92.869	2314	143	11	1	2316	1	2790	0	3339
1DE133.1	Araip.G1MIP	90.796	3618	282	33	46	3912	31	3711	0	4789
1L886L.1	Araip.V4CJV	82.858	3296	476	52	1	3396	1	4035	0	2874
1L886L.1	Araip.3ET07	82.564	2753	387	62	1	3396	1	3426	0	2338
1LLD00.1	Aradu.TJX3Q	97.351	2718	63	4	148	3081	55	2802	0	4612
1RZ0PJ.1	Araip.Y6LUD	89.06	2733	258	22	389	3096	32	2748	0	3352
1RZ0PJ.1	Aradu.HQF0H	85.989	2705	322	42	423	3096	303	3024	0	2843
1U71WU.1	Aradu.2LH1T	99.65	3141	11	0	119	3405	161	3402	0	5740
1VD9HF.1	Araip.S44A4	86.227	3703	457	37	1	3678	1	3699	0	3964
1VN7JI.1	Aradu.DG1ZL	91.257	3111	225	23	1	3165	1	3150	0	4194
232QQF.1	Araip.FWH1Q	98.975	1268	7	1	1	1380	1	1458	0	2265
23IZS7.1	Araip.80ISG	94.453	3245	168	7	54	3633	270	3576	0	4985
23IZS7.1	Aradu.LHF9F	93.802	3388	192	7	1	3633	1	3417	0	5077
23IZS7.1	Aradu.EKR6S	93.709	3386	196	9	1	3633	1	3414	0	5057
28RSD0.1	Aradu.0T2E4	99.964	2781	1	0	1	2781	1	2781	0	5131
2CTJ9J.1	Aradu.0Q6Y1	99.5	2799	14	0	1	3126	175	3333	0	5092
2IZ2Y4.1	Araip.12KKT	89.206	2909	283	16	112	3405	67	3294	0	3603
2IZ2Y4.1	Araip.Y9U6T	88.63	3043	275	33	1	3405	1	3612	0	3637
2JZ6N1.1	Araip.71JLM	98.976	2832	29	0	1	2832	1	2832	0	5070
2JZ6N1.1	Araip.H57KQ	82.835	2476	390	24	317	2832	287	2811	0	2185
332RDU.1	Aradu.JN158	99.037	3738	36	0	1	3738	1	3738	0	6704
332RDU.1	Araip.I06X7	98.288	3738	64	0	1	3738	1	3738	0	6549
38PKYC.1	Araip.QL8C7	99.724	3264	9	0	1	3264	1	3264	0	5978
3C5GWG.1	Aradu.KLS6P	89.554	3341	341	8	4	3405	373	3768	0	4229
3C5GWG.1	Araip.S4GGT	88.798	3303	343	14	1	3405	1	3303	0	4024
3CSG3S.1	Araip.Q5GF1	100	3135	0	0	484	3639	1	3267	0	5790
3CSG3S.1	Araip.IKJ6N	89.885	3638	322	31	1	3639	1	3639	0	4638
3D7DCX.1	Araip.EH4GX	99.813	4287	2	1	1	4287	1	4281	0	7867
3G3XAR.1	Aradu.6UB5R	86.416	3541	457	14	32	3594	17	3840	0	3853
3G3XAR.1	Araip.M9Z94	84.169	3550	502	29	32	3594	17	3822	0	3387
3Q9CGL.1	Araip.S44A4	99.676	3702	9	1	1	3702	1	3699	0	6767
3RA443.1	Araip.E1AQ6	98.302	3240	55	0	1	3240	1	3240	0	5679
3RA443.1	Araip.QBZ0C	80.044	2736	453	59	532	3240	82	2796	0	1941
3SI7RL.1	Aradu.4KE49	93.964	3330	135	13	4	3309	1	3309	0	4975
3WN25H.1	Araip.0Y233	92.979	3347	218	8	1	3543	1	3630	0	4863
3WN25H.1	Araip.JC8ZI	91.243	3346	278	9	1	3543	1	3711	0	4542
3WN25H.1	Araip.MB6H5	90.331	3351	302	15	1	3543	1	3633	0	4373
3YRZ3W.1	Araip.11ACR	100	3219	0	0	1	3372	1	3348	0	5945
3YZ3MF.1	Aradu.A5V51	99.532	3849	15	3	1	3846	1	3849	0	7005
3YZ3MF.1	Araip.CMC14	94.321	3610	197	4	1	3846	1	3996	0	5524
3YZ3MF.1	Araip.FA5J2	94.246	3615	193	7	1	3846	1	3753	0	5509
3YZ3MF.1	Araip.41AEV	94.144	3603	211	0	1	3846	1	3855	0	5485
3YZ3MF.1	Aradu.J093S	93.993	3646	211	6	1	3846	1	4035	0	5513
3YZ3MF.1	Araip.YJ1T4	93.876	3119	175	5	1	3846	1	3795	0	4687
3YZ3MF.1	Aradu.X2RLR	92.595	3619	236	14	1	3372	1	3954	0	5169
3YZ3MF.1	Aradu.VZ7GL	83.002	3618	565	26	12	3846	24	4119	0	3229
3YZ3MF.1	Araip.Z0NRH	82.098	3346	513	50	362	3846	380	3693	0	2782
3YZ3MF.1	Aradu.9FT7P	81.411	3147	498	55	571	3846	1	3120	0	2490
3YZ3MF.1	Aradu.SMF39	81.375	3302	516	60	419	3846	446	3711	0	2599
3YZ3MF.1	Araip.7ZE11	81.364	3300	514	64	419	3846	446	3705	0	2593
3Z2FFP.1	Araip.4C4UG	100	3186	0	0	1	3186	1	3186	0	5884
42UKH4.1	Aradu.E3TX0	90.488	3648	326	9	1	3645	1	3630	0	4795
42UKH4.1	Araip.SUM3W	89.445	3136	314	11	514	3645	1	3123	0	3941
43UGZW.1	Aradu.KLS6P	88.608	3722	397	21	1	4329	1	3768	0	4499
45SZFM.1	Aradu.HPB41	99.886	3495	4	0	1	3495	1	3495	0	6433
4918BH.1	Araip.4Q4DB	87.214	2581	301	15	1	2589	1	2595	0	2911
49I9B6.1	Araip.AX6A6	90.506	2591	221	18	1	2574	1	2583	0	3398
49I9B6.1	Araip.L51CJ	90.351	2591	225	18	1	2574	1	2583	0	3376
4B9DJ7.1	Aradu.G4VT9	99.613	3357	13	0	1	3357	1	3357	0	6128
4B9DJ7.1	Araip.58W0E	98.928	3357	36	0	1	3357	1	3357	0	6000
4FG6XW.1	Aradu.W3B9W	99.927	2739	2	0	1	3342	1	3306	0	5048
4II1C2.1	Araip.M9Z94	100	3822	0	0	1	3822	1	3822	0	7059
4II1C2.1	Araip.654N3	92.702	3823	244	21	1	3822	1	4737	0	5481
4II1C2.1	Aradu.6UB5R	87.99	3855	415	27	1	3822	1	3840	0	4510
4IV72F.1	Araip.G95G3	100	3571	0	0	1	3606	1	3651	0	6595
4KB2JU.1	Aradu.I92PG	98.768	2517	31	0	1	2517	1	2517	0	4477
4RXW7B.1	Araip.TQ2BR	100	2526	0	0	1	2526	1	2526	0	4665
4RXW7B.1	Aradu.SM8C1	98.262	2532	38	1	1	2526	1	2532	0	4427
4UUE0Y.1	Araip.K4AYE	100	3615	0	0	1	3615	1	3615	0	6676
4ZIH53.1	Aradu.R8I1W	94.825	2628	125	8	1	3246	1	3267	0	4089
4ZIH53.1	Araip.98PN3	92.705	3235	176	29	24	3246	69	3255	0	4612
4ZIH53.1	Aradu.W3B9W	85.023	3225	432	41	1	3246	76	3306	0	3232
4ZR0FI.1	Aradu.500JY	93.435	3031	190	8	1	3204	1	3351	0	4486
4ZR0FI.1	Aradu.TJ7VE	92.518	3034	216	9	1	3204	1	3351	0	4335
4ZR0FI.1	Aradu.18BJC	91.96	3035	213	21	1	3204	1	3501	0	4224
4ZR0FI.1	Araip.GV51N	83.772	3038	435	35	1	3204	1	3339	0	2826
4ZR0FI.1	Aradu.L7IZH	83.742	2817	402	37	1	3204	1	3228	0	2614
4ZR0FI.1	Aradu.12FC3	83.361	3053	453	36	1	3204	1	3348	0	2772
4ZR0FI.1	Aradu.D6C0C	80.828	3067	500	61	1	3204	1	3342	0	2326
4ZR0FI.1	Araip.IDF2B	80.807	3074	496	64	1	3204	1	3357	0	2322
4ZR0FI.1	Araip.JW40W	80.621	3060	506	56	1	3204	1	3492	0	2285
4ZR0FI.1	Araip.Q1VWD	80.118	3063	522	51	1	3204	1	3360	0	2202
5157VP.1	Aradu.WGI5L	98.378	4686	76	0	1	4686	1	4686	0	8233
51RKDV.1	Araip.Q7322	100	3777	0	0	1	3777	1	3777	0	6975
51RKDV.1	Aradu.G9IC7	92.962	3666	243	9	1	3777	1	3708	0	5326
51RKDV.1	Araip.YS3SK	92.881	3666	243	10	1	3777	1	4068	0	5308
51RKDV.1	Aradu.08GVW	92.149	3770	230	22	1	3777	1	3732	0	5262
51RKDV.1	Araip.D9X8W	91.417	3670	277	20	1	3777	1	3675	0	4998
51RKDV.1	Aradu.4SM4Z	86.909	3216	380	37	461	3777	488	3699	0	3568
51RKDV.1	Aradu.J2LS8	84.321	3157	422	58	1	3777	1	3819	0	3020
53T7SD.1	Araip.GD26H	93.085	3355	200	20	1	3390	1	3357	0	4881
53T7SD.1	Aradu.C0GMC	92.572	3352	223	20	1	3390	1	3537	0	4787
558TLZ.1	Araip.9TC2B	96.21	3061	92	4	24	3174	12	3159	0	4988
55YZGL.1	Araip.Z0NRH	91.309	3475	259	18	1	3480	1	3693	0	4704
55YZGL.1	Aradu.SMF39	87.618	3489	388	21	1	3480	1	3711	0	4010
55YZGL.1	Araip.7ZE11	87.285	3484	390	26	1	3480	1	3705	0	3930
55YZGL.1	Aradu.9FT7P	87.271	2899	323	21	592	3480	1	3120	0	3267
55YZGL.1	Araip.FA5J2	83.235	3060	444	41	430	3480	410	3753	0	2745
55YZGL.1	Aradu.A5V51	82.128	3374	505	56	125	3480	110	3849	0	2800
55YZGL.1	Aradu.X2RLR	81.328	3374	516	64	125	3480	110	3954	0	2636
55YZGL.1	Aradu.VZ7GL	80.993	3362	565	51	122	3480	119	4119	0	2601
58D2Y0.4	Araip.LKW41	100	3762	0	0	1	3762	1	3762	0	6948
58D2Y0.4	Aradu.D3LC1	92.895	3575	226	14	1	3762	1	3741	0	5169
58D2Y0.4	Araip.I11RB	90.503	3780	320	25	1	3762	1	3759	0	4955
58D2Y0.4	Araip.JC8ZI	90.408	3190	274	28	353	3762	368	3711	0	4167
58D2Y0.4	Araip.0Y233	87.787	3226	364	25	379	3762	394	3630	0	3747
58D2Y0.4	Araip.MB6H5	85.263	3264	441	28	352	3762	358	3633	0	3326
59G75N.1	Araip.UX3EY	95.227	2619	101	2	1	2598	1	2682	0	4122
5EY6YU.1	Aradu.87KA0	90.59	2731	237	16	523	3243	1	3147	0	3602
5JI1RR.1	Aradu.9FT7P	99.612	2833	11	0	592	3438	1	3120	0	5171
5JI1RR.1	Aradu.SMF39	98.89	3424	38	0	1	3438	1	3711	0	6113
5JI1RR.1	Araip.7ZE11	97.284	3424	87	2	1	3438	1	3705	0	5803
5JI1RR.1	Araip.Z0NRH	87.659	3387	369	31	1	3438	1	3693	0	3893
5K41TW.1	Araip.VL33V	99.767	1287	3	0	1	1287	1	1287	0	2361
5L14TG.1	Araip.GD26H	94.639	3339	135	17	1	3393	1	3357	0	5134
5L14TG.1	Aradu.C0GMC	94.208	3332	163	15	1	3393	1	3537	0	5057
5M20JS.1	Araip.C5YQ1	97.045	2876	84	1	1	2880	1	2886	0	4839
5M20JS.1	Aradu.L3RRG	96.129	2842	110	0	1	2880	1	2844	0	4639
5MNM78.1	Aradu.MC6ZY	92.207	2143	164	1	10	2205	13	2475	0	3029
5MQ2SU.1	Aradu.E0HSZ	99.766	4278	10	0	1	4278	1	4278	0	7845
5MQ2SU.1	Araip.X27S8	98.094	4302	55	2	1	4278	1	4299	0	7465
5N0EYQ.1	Aradu.E3TX0	89.543	3108	302	9	1	3675	1	3630	0	3917
5NP45Y.1	Araip.XGA9Q	100	3744	0	0	1	4437	466	4215	0	6914
5R1F8R.1	Araip.83LYV	99.912	3400	3	0	510	3909	405	3804	0	6263
5R1F8R.1	Aradu.G78T6	98.121	3406	52	4	510	3909	399	3798	0	5925
5YD3B8.1	Aradu.EKR6S	95.029	3420	155	12	1	3411	1	3414	0	5360
5YD3B8.1	Aradu.LHF9F	94.464	3414	165	18	1	3411	1	3417	0	5236
5YD3B8.1	Araip.80ISG	93.717	3247	188	13	54	3411	270	3576	0	4852
61LYXS.1	Araip.B47DN	90.825	3041	264	12	127	3186	1	3048	0	4056
61LYXS.1	Araip.ZG05L	89.819	3045	295	10	127	3186	1	3045	0	3892
61LYXS.1	Araip.X57F0	89.52	3044	312	5	127	3186	1	3051	0	3847
61LYXS.1	Araip.Y9SXC	89.455	3063	314	8	127	3186	1	3057	0	3858
61LYXS.1	Aradu.80TC2	89.316	3042	316	8	127	3186	1	3432	0	3808
63J304.1	Araip.DBL0L	100	2816	0	0	65	2880	464	3279	0	5201
63J304.1	Aradu.YU7JM	98.301	2825	38	5	65	2880	483	3306	0	4942
64ZMMV.1	Araip.Q2YHX	99.967	3008	0	1	1	3258	1	3198	0	5548
64ZMMV.1	Aradu.68YC3	94.101	3187	167	14	1	3258	1	3288	0	4824
64ZMMV.1	Araip.J1PBK	80.491	3137	539	51	40	3258	46	3348	0	2335
64ZMMV.1	Aradu.RYZ6D	80.089	3134	549	54	40	3258	46	3348	0	2261
66HKIQ.1	Araip.G1MIP	90.796	3618	282	33	46	3663	31	3711	0	4789
677PQ2.1	Araip.92HTJ	100	2750	0	0	38	2787	497	3246	0	5079
677PQ2.1	Araip.L9E0M	92.182	2750	195	11	39	2787	501	3240	0	3869
677PQ2.1	Aradu.HM4L0	91.93	2788	207	8	1	2787	1	2796	0	3886
677PQ2.1	Araip.H2P98	91.803	2757	200	16	38	2787	500	3246	0	3816
677PQ2.1	Araip.QBZ0C	90.509	2792	239	13	1	2787	1	2796	0	3664
69MG1M.1	Araip.IDF2B	100	2982	0	0	1	3177	1	3357	0	5507
69MG1M.1	Araip.Q1VWD	89.94	3002	259	29	1	3177	1	3360	0	3831
69MG1M.1	Araip.ZRG8S	89.332	2962	292	17	1	3177	1	3411	0	3698
69MG1M.1	Araip.GV51N	84.687	3004	392	48	1	3177	1	3339	0	2937
69MG1M.1	Aradu.12FC3	84.569	2981	399	45	1	3177	1	3348	0	2900
69MG1M.1	Aradu.L7IZH	84.558	2830	361	51	1	3177	1	3228	0	2736
69MG1M.1	Aradu.D6C0C	82.712	2979	460	46	1	3177	1	3342	0	2597
69MG1M.1	Araip.JW40W	81.452	2976	501	41	1	3177	1	3492	0	2390
69MG1M.1	Aradu.500JY	81.074	3017	492	51	1	3177	1	3351	0	2335
69MG1M.1	Araip.YB7SN	80.673	3001	512	45	1	3177	1	3324	0	2266
69MG1M.1	Aradu.TJ7VE	80.344	3022	507	60	1	3177	1	3351	0	2209
69MG1M.1	Aradu.18BJC	80.159	3024	495	63	1	3177	1	3501	0	2163
6CK8Q4.1	Araip.YS3SK	100	3660	0	0	1	3705	1	4068	0	6759
6CK8Q4.1	Aradu.G9IC7	97.654	3708	84	1	1	3705	1	3708	0	6362
6CK8Q4.1	Aradu.08GVW	93.161	3670	201	21	1	3705	1	3732	0	5341
6CK8Q4.1	Araip.Q7322	92.881	3666	243	10	1	3705	1	3777	0	5308
6CK8Q4.1	Araip.D9X8W	92.272	3675	242	21	1	3705	1	3675	0	5175
6CK8Q4.1	Aradu.4SM4Z	87.632	3218	364	27	468	3705	489	3699	0	3707
6CK8Q4.1	Aradu.J2LS8	84.326	3139	436	43	13	3705	13	3819	0	3020
6ER1M6.1	Araip.FL0S8	100	3646	0	0	1	3792	1	3720	0	6734
6KH6YE.1	Aradu.FCN11	99.776	1783	4	0	399	2181	351	2133	0	3271
6QC6B5.1	Araip.H57KQ	98.968	2811	29	0	1	2811	1	2811	0	5031
6QC6B5.1	Araip.71JLM	82.392	2533	419	21	287	2811	317	2832	0	2182
6SV629.1	Aradu.X99FI	99.658	1171	4	0	16	1383	76	1335	0	2141
6UQ1FU.2	Araip.ZUY8H	97.055	3531	96	4	5	3528	11	3540	0	5938
6UQ1FU.2	Aradu.3GT7T	96.427	3526	120	4	9	3528	6	3531	0	5808
6UQ1FU.2	Araip.132QM	89.787	3055	285	22	9	3528	6	3312	0	3888
6V6NN7.1	Aradu.DG1ZL	91.166	3079	225	23	51	3183	33	3150	0	4135
6X03KB.1	Araip.S44A4	84.745	3671	486	42	1	3654	1	3699	0	3609
7121CT.1	Araip.EH4GX	98.251	4287	51	2	1	4269	1	4281	0	7480
75W7SN.1	Araip.SUM3W	100	3123	0	0	175	3297	1	3123	0	5768
75W7SN.1	Aradu.E3TX0	90.541	3309	283	18	1	3297	340	3630	0	4349
7657UC.1	Araip.4L8P6	89.736	1705	160	11	1	1722	1	1704	0	2165
77ASM4.1	Aradu.A2T6H	100	1350	0	0	214	1563	1	1350	0	2494
78Q89H.1	Aradu.QL5ZF	87.424	2640	299	17	104	2763	160	2790	0	3005
797ZVH.1	Araip.Y6LUD	100	2748	0	0	1	2748	1	2748	0	5075
797ZVH.1	Aradu.HQF0H	85.349	2696	353	31	66	2748	303	3024	0	2752
797ZVH.1	Araip.WVC78	82.228	2352	321	42	196	2748	1	2454	0	1938
7ERL5G.1	Aradu.RD5VZ	98.785	3127	12	3	1	3195	1	3213	0	5541
7G7GME.1	Araip.7QT79	100	3291	0	0	1	3291	1	3291	0	6078
7G7GME.1	Aradu.W1C7I	88.316	3295	342	31	1	3291	1	3294	0	3912
7H5PFW.1	Aradu.QL5ZF	97.42	2791	70	2	157	2946	1	2790	0	4754
7KAJ7H.1	Araip.G5CUD	100	3794	0	0	1	3891	1	3981	0	7007
7KAJ7H.1	Aradu.292D3	97.663	3894	68	14	1	3891	1	3936	0	6665
7KFD97.1	Araip.A249Q	100	1296	0	0	97	1392	1	1296	0	2394
7KFD97.1	Aradu.HLR71	97.685	1296	30	0	97	1392	1	1296	0	2228
7M9C67.1	Aradu.GA7JT	88.57	2896	281	31	1	3606	1	3546	0	3469
7N776Q.1	Araip.S4GGT	91.396	3138	246	15	1	3168	13	3303	0	4277
7N776Q.1	Aradu.KLS6P	90.143	3145	293	16	1	3168	382	3768	0	4074
7S97YI.1	Aradu.87KA0	90.837	3132	266	17	523	3651	1	3147	0	4174
7Y2UCU.1	Aradu.QL5ZF	92.721	2253	123	19	1	2763	1	2790	0	3214
7ZF7Q1.1	Aradu.87KA0	90.429	3124	265	26	523	3651	1	3147	0	4082
82EEBY.1	Araip.A5UH7	98.683	2961	39	0	1	2961	55	3015	0	5252
84QBSM.1	Araip.01CTA	100	3036	0	0	1	3036	1	3036	0	5607
84QBSM.1	Aradu.AQ1SK	86	2900	349	31	179	3036	509	3393	0	3053
84QBSM.1	Aradu.BP7BT	85.111	2438	336	19	180	3036	435	2877	0	2466
88X2TA.1	Araip.2MW81	81.624	2438	393	38	66	2919	6	2457	0	1969
8AR70J.1	Araip.6110Z	99.914	2328	1	1	1	2640	1	2328	0	4287
8AR70J.1	Araip.H2BLK	94.046	2637	135	11	1	2640	1	2688	0	3980
8BMB32.1	Araip.2J996	100	2409	0	0	1	2409	88	2496	0	4449
8BMB32.1	Araip.R9899	95.191	2412	113	1	1	2409	532	2943	0	3808
8BMB32.1	Aradu.62QCX	94.942	2412	119	1	1	2409	532	2943	0	3775
8DH9PU.1	Araip.I11RB	87.954	3304	359	25	1	3708	1	3759	0	3860
8DH9PU.1	Araip.LKW41	87.802	3353	377	21	1	3708	1	3762	0	3897
8DH9PU.1	Aradu.D3LC1	87.485	3364	376	25	1	3708	1	3741	0	3838
8DH9PU.1	Araip.JC8ZI	84.086	3255	455	44	119	3708	122	3711	0	3083
8DH9PU.1	Araip.0Y233	83.134	3006	460	36	354	3708	369	3630	0	2699
8HLD5E.1	Araip.558SQ	100	3640	0	0	1	3948	1	3702	0	6722
8I61S0.1	Araip.61N8I	99.754	2443	0	1	1	2457	1	2571	0	4473
8I61S0.1	Araip.JQX8H	83.68	2022	279	38	419	2457	5	2097	0	1858
8I61S0.1	Aradu.L2S72	81.933	2452	380	51	1	2457	1	2529	0	2015
8LIU0E.1	Aradu.08GVW	91.701	3675	248	24	1	3666	1	3732	0	5044
8LIU0E.1	Araip.Q7322	91.63	3668	268	21	1	3666	1	3777	0	5036
8LIU0E.1	Araip.YS3SK	91.417	3670	272	22	1	3666	1	4068	0	4992
8LIU0E.1	Aradu.G9IC7	91.203	3683	284	21	1	3666	1	3708	0	4970
8LIU0E.1	Araip.D9X8W	90.19	3680	306	24	1	3666	1	3675	0	4745
8LIU0E.1	Aradu.4SM4Z	84.486	3700	483	57	14	3666	17	3699	0	3568
8LIU0E.1	Aradu.J2LS8	84.197	3145	416	50	14	3666	17	3819	0	2979
8QV3KX.1	Araip.GD26H	100	2873	0	0	53	2925	485	3357	0	5306
8QV3KX.1	Aradu.C0GMC	95.523	2859	110	6	53	2925	485	3537	0	4554
8YM3XA.1	Araip.AX6A6	90.039	2590	246	11	1	2589	1	2583	0	3343
8YM3XA.1	Araip.L51CJ	89.884	2590	250	11	1	2589	1	2583	0	3321
8YN2ZH.1	Araip.S44A4	84.652	3564	482	43	16	3981	100	3699	0	3491
936HGS.1	Araip.ZG05L	99.835	3037	4	1	1	3072	1	3045	0	5579
936HGS.1	Araip.B47DN	91.667	3036	239	8	1	3072	1	3048	0	4193
936HGS.1	Araip.X57F0	91.499	3035	246	6	1	3072	1	3051	0	4165
936HGS.1	Araip.Y9SXC	89.645	3042	297	7	1	3072	1	3057	0	3856
936HGS.1	Aradu.80TC2	88.856	3042	321	8	1	3072	1	3432	0	3723
957ZEW.1	Aradu.NX0D1	100	2439	0	0	1	2514	595	3045	0	4505
98MC06.1	Aradu.029LX	94.493	3178	155	5	1	3243	1	3165	0	4881
9C08TH.1	Aradu.5133E	100	3648	0	0	1	3873	1	3909	0	6737
9C08TH.1	Aradu.55V7V	100	3648	0	0	1	3873	1	3909	0	6737
9CB462.1	Aradu.KIB4P	80.431	2412	418	43	19	2499	13	2472	0	1790
9CW5CQ.1	Araip.FWH1Q	99.763	1268	0	1	1	1311	1	1458	0	2322
9PBB9R.1	Araip.S3SRW	98.445	4179	62	1	1	4464	1	4221	0	7354
9SS8DR.1	Aradu.A8KFG	92.375	2164	141	9	411	2559	345	2499	0	3061
9TA9MT.1	Araip.SI3EX	91.798	1841	129	13	1	1845	1	2226	0	2543
9W4GU5.1	Aradu.B5ML3	99.28	2778	20	0	1	2778	1	2778	0	5020
9W4GU5.1	Araip.IBP0A	98.796	2742	33	0	1	2778	1	2799	0	4881
A05N5U.3	Aradu.VY571	95.912	2691	96	4	1	3132	1	2688	0	4348
A05N5U.3	Araip.EC6NQ	85.55	2526	302	34	1	3132	1	2556	0	2584
A2XUUV.1	Araip.80ISG	94.453	3245	168	7	54	3633	270	3576	0	4985
A2XUUV.1	Aradu.LHF9F	93.802	3388	192	7	1	3633	1	3417	0	5077
A2XUUV.1	Aradu.EKR6S	93.709	3386	196	9	1	3633	1	3414	0	5057
A30FPN.1	Araip.IKJ6N	88.738	3028	283	27	13	3564	16	3639	0	3650
A52RDS.1	Aradu.12FC3	91.68	3029	224	22	262	3783	1	3348	0	4172
A52RDS.1	Araip.IDF2B	84.588	3043	416	37	262	3783	1	3357	0	2972
A52RDS.1	Araip.ZRG8S	84.114	3053	420	47	262	3783	1	3411	0	2891
A52RDS.1	Araip.Q1VWD	84.004	3057	417	49	262	3783	1	3360	0	2870
A52RDS.1	Aradu.500JY	83.607	3044	441	41	262	3783	1	3351	0	2804
A52RDS.1	Aradu.18BJC	83.475	3050	422	54	262	3783	1	3501	0	2765
A52RDS.1	Aradu.TJ7VE	83.306	3043	458	36	262	3783	1	3351	0	2760
A52RDS.1	Aradu.D6C0C	81.42	3057	488	58	262	3783	1	3342	0	2425
A52RDS.1	Araip.YB7SN	80.966	3042	504	52	262	3783	1	3324	0	2340
A52RDS.1	Araip.JW40W	80.823	3061	505	63	262	3783	1	3492	0	2326
A9ERQR.1	Aradu.60LKJ	99.903	4134	4	0	1	4134	1	4134	0	7613
AJ79N4.1	Aradu.4DJ5M	91.701	3603	267	15	1	3672	1	3861	0	4968
AJ79N4.1	Araip.0C951	91.341	3603	277	16	1	3672	1	3837	0	4892
AQDT95.1	Aradu.A0DVE	98.588	3542	6	9	14	3558	1	3681	0	6224
AQDT95.1	Aradu.P07ZM	94.304	3564	188	13	1	3558	1	3555	0	5443
AQDT95.1	Araip.V65IU	92.116	3488	250	21	75	3558	45	3627	0	4894
ARHM7G.1	Araip.0C951	83.592	3675	517	41	1	3645	1	3837	0	3367
ARHM7G.1	Aradu.4DJ5M	83.388	3684	517	45	1	3645	1	3861	0	3325
AV4GH3.1	Araip.38IS1	95.823	3232	121	6	61	3390	3	3444	0	5208
B3JAGQ.1	Aradu.6UB5R	87.38	3661	399	39	36	4116	21	3840	0	4143
B3JAGQ.1	Araip.M9Z94	85.734	3680	458	41	36	4116	21	3822	0	3825
B5WJWN.1	Aradu.E3TX0	89.728	3125	279	14	1	3678	1	3630	0	3954
B6JPF5.1	Araip.13PT0	93.511	3745	215	15	16	3753	13	3744	0	5544
B76PF9.1	Aradu.EKR6S	95.029	3420	155	12	1	3411	1	3414	0	5360
B76PF9.1	Aradu.LHF9F	94.464	3414	165	18	1	3411	1	3417	0	5236
B76PF9.1	Araip.80ISG	93.717	3247	188	13	54	3411	270	3576	0	4852
B7IYCZ.1	Araip.7QT79	100	3291	0	0	1	3291	1	3291	0	6078
B7IYCZ.1	Aradu.W1C7I	88.316	3295	342	31	1	3291	1	3294	0	3912
B8AUE4.1	Araip.IKJ6N	100	3639	0	0	1	3639	1	3639	0	6721
B8AUE4.1	Araip.Q5GF1	89.572	3155	283	32	484	3639	1	3267	0	3962
B8J05C.1	Aradu.HD2AV	98.102	3477	18	2	1	3429	1	3477	0	6011
B8J05C.1	Aradu.853TS	89.322	2922	288	14	108	3429	138	3507	0	3646
B8J05C.1	Araip.E7ABQ	88.931	2936	309	10	99	3429	299	3564	0	3607
B8J05C.1	Araip.WWE5U	88.562	2920	314	12	108	3429	24	3396	0	3524
B9AAYW.1	Araip.3IN78	96.981	3213	76	3	1	3273	1	3405	0	5376
BAA5S9.1	Aradu.LHF9F	94.175	3296	169	15	1	3381	1	3417	0	5001
BAA5S9.1	Aradu.EKR6S	93.858	3289	190	11	1	3381	1	3414	0	4944
BAA5S9.1	Araip.80ISG	93.765	3240	192	7	54	3381	270	3576	0	4855
BD04FH.1	Araip.FGW3H	99.543	3066	14	0	1	3066	292	3357	0	5585
BG67S6.1	Araip.ZUY8H	99.407	3540	0	1	1	3519	1	3540	0	6401
BG67S6.1	Aradu.3GT7T	94.336	3531	171	6	14	3519	5	3531	0	5385
BG67S6.1	Araip.132QM	89.682	3053	273	19	14	3519	5	3312	0	3855
BJ32EB.1	Aradu.L3C1J	100	2460	0	0	1	2460	1	2460	0	4543
BJ32EB.1	Araip.TJA70	99.106	2460	22	0	1	2460	1	2460	0	4421
BLN4T5.1	Aradu.GA7JT	96.374	3558	114	9	1	3555	1	3546	0	5842
BLN4T5.1	Araip.ZVW3Y	88.793	3578	331	40	1	3555	1	3531	0	4322
BSP416.1	Araip.654N3	93.527	3816	220	15	1	3816	1	4737	0	5653
BSP416.1	Araip.M9Z94	92.215	3828	280	12	1	3816	1	3822	0	5402
BSP416.1	Aradu.6UB5R	88.782	3851	386	24	1	3816	1	3840	0	4676
C1DP1Y.1	Araip.C5YQ1	99.48	2886	5	1	1	2952	1	2886	0	5238
C1DP1Y.1	Aradu.L3RRG	97.134	2826	81	0	1	2952	1	2844	0	4771
C29STI.1	Aradu.VY571	92.847	2698	152	19	1	3336	1	2688	0	3875
C29STI.1	Aradu.1YK0L	90.769	3239	250	27	1	3336	1	3606	0	4279
C2BH8Y.1	Araip.38IS1	93.407	3261	162	17	59	3444	1	3444	0	4782
C354H7.1	Araip.QE12A	87.633	1690	153	23	1	1815	1	1845	0	1912
C72SYV.1	Araip.IDF2B	92.661	3025	202	15	1	3090	1	3357	0	4338
C72SYV.1	Araip.Q1VWD	90.981	3038	251	14	1	3090	1	3360	0	4071
C72SYV.1	Araip.ZRG8S	89.634	3029	292	17	1	3090	1	3411	0	3834
C72SYV.1	Aradu.12FC3	85.663	3041	381	42	1	3090	1	3348	0	3149
C72SYV.1	Aradu.L7IZH	84.575	2833	361	48	1	3090	1	3228	0	2741
C72SYV.1	Araip.GV51N	83.902	3050	423	44	1	3090	1	3339	0	2850
C72SYV.1	Aradu.D6C0C	82.646	3054	469	45	1	3090	1	3342	0	2647
C72SYV.1	Aradu.500JY	80.498	3051	520	43	1	3090	1	3351	0	2268
C72SYV.1	Araip.YB7SN	80.099	3040	531	52	1	3090	1	3324	0	2194
C8PGGG.1	Araip.I06X7	100	3738	0	0	1	3738	1	3738	0	6903
C8PGGG.1	Aradu.JN158	97.913	3738	78	0	1	3738	1	3738	0	6471
CA6E74.1	Araip.MUL99	100	3282	0	0	1	3291	1	3372	0	6061
CA7JWP.1	Aradu.500JY	99.866	2979	4	0	1	3078	1	3351	0	5480
CA7JWP.1	Aradu.18BJC	92.207	2990	199	19	1	3078	1	3501	0	4200
CA7JWP.1	Aradu.TJ7VE	92.169	2988	222	11	1	3078	1	3351	0	4211
CA7JWP.1	Aradu.L7IZH	83.546	2820	405	37	1	3078	1	3228	0	2582
CA7JWP.1	Araip.GV51N	83.519	2967	438	30	1	3078	1	3339	0	2723
CA7JWP.1	Aradu.12FC3	82.901	3006	460	34	1	3078	1	3348	0	2654
CA7JWP.1	Araip.IDF2B	80.941	3017	496	51	1	3078	1	3357	0	2313
CA7JWP.1	Aradu.D6C0C	80.809	2991	484	58	1	3078	1	3342	0	2261
CA7JWP.1	Araip.JW40W	80.749	2992	490	54	1	3078	1	3492	0	2255
CA7JWP.1	Araip.Q1VWD	80.641	3027	496	61	1	3078	1	3360	0	2261
CA7JWP.1	Araip.ZRG8S	80.054	2988	517	44	1	3078	1	3411	0	2143
CD0F2D.1	Araip.X57F0	89.655	3045	283	16	1	3072	1	3051	0	3849
CD0F2D.1	Araip.ZG05L	89.629	3047	282	16	1	3072	1	3045	0	3845
CD0F2D.1	Araip.Y9SXC	89.531	3047	291	13	1	3072	1	3057	0	3834
CD0F2D.1	Araip.B47DN	89.441	3040	299	13	1	3072	1	3048	0	3816
CD0F2D.1	Aradu.80TC2	88.776	3047	314	16	1	3072	1	3432	0	3707
CQ0716.2	Araip.J1PBK	83.554	2724	360	57	1	2658	562	3348	0	2468
CQ0716.2	Aradu.RYZ6D	83.223	2724	369	56	1	2658	562	3348	0	2418
CYBX3A.1	Araip.41AEV	100	3603	0	0	1	3897	1	3855	0	6654
CYBX3A.1	Aradu.J093S	94.077	3613	208	4	1	3897	1	4035	0	5481
CYBX3A.1	Araip.YJ1T4	93.972	3119	172	3	1	3897	1	3795	0	4704
CYBX3A.1	Aradu.A5V51	93.88	3611	216	5	1	3897	1	3849	0	5439
CYBX3A.1	Araip.CMC14	93.412	3886	234	13	1	3897	1	3996	0	5738
CYBX3A.1	Araip.FA5J2	93.309	3766	223	15	1	3897	1	3753	0	5531
CYBX3A.1	Aradu.X2RLR	91.892	3774	259	26	1	3897	1	3954	0	5230
CYBX3A.1	Aradu.VZ7GL	83.098	3615	567	22	12	3897	24	4119	0	3251
CYBX3A.1	Araip.Z0NRH	81.6	3299	513	50	362	3897	380	3693	0	2643
CYBX3A.1	Aradu.SMF39	81.102	3249	515	59	419	3897	446	3711	0	2507
CYBX3A.1	Araip.7ZE11	80.967	3247	517	62	419	3897	446	3705	0	2479
D3GAX0.1	Araip.L9E0M	99.964	2740	1	0	39	2778	501	3240	0	5055
D3GAX0.1	Aradu.HM4L0	93.763	2790	155	4	1	2778	1	2796	0	4170
D3GAX0.1	Araip.H2P98	93.428	2754	161	5	38	2778	500	3246	0	4065
D3GAX0.1	Araip.92HTJ	92.148	2751	196	11	38	2778	497	3246	0	3866
D3GAX0.1	Araip.QBZ0C	91.759	2791	209	6	1	2778	1	2796	0	3860
D4Y0XB.1	Aradu.N5N3Q	97.558	2703	47	7	18	2724	203	2904	0	4608
D6GULQ.1	Araip.I11RB	100	3325	0	0	1	3474	1	3759	0	6141
D6GULQ.1	Araip.LKW41	90.641	3291	283	16	1	3474	1	3762	0	4348
D6GULQ.1	Aradu.D3LC1	89.895	3345	313	14	1	3474	1	3741	0	4281
D6GULQ.1	Araip.0Y233	85.352	2915	395	23	379	3474	394	3630	0	2988
D6GULQ.1	Araip.MB6H5	84.043	2958	433	23	374	3474	380	3633	0	2811
DEFX9H.1	Araip.Q1VWD	84.209	3046	412	43	1	3501	1	3360	0	2896
DEFX9H.1	Araip.IDF2B	83.85	3034	423	43	1	3501	1	3357	0	2826
DEFX9H.1	Araip.ZRG8S	83.218	3045	428	53	1	3501	1	3411	0	2715
DEFX9H.1	Aradu.D6C0C	81.195	3047	490	59	1	3501	1	3342	0	2375
DEFX9H.1	Aradu.L7IZH	80.952	2835	456	48	1	3501	1	3228	0	2167
DEFX9H.1	Araip.JW40W	80.602	3057	496	67	1	3501	1	3492	0	2270
DEFX9H.1	Aradu.12FC3	80.48	3043	506	59	1	3501	1	3348	0	2248
DEFX9H.1	Araip.GV51N	80.409	3032	513	53	1	3501	1	3339	0	2233
DEFX9H.1	Aradu.500JY	80.125	3044	515	54	1	3501	1	3351	0	2187
DL1F0Z.1	Aradu.RHX7G	98.592	3765	50	1	1	3765	1	3762	0	6656
DLTR3L.1	Araip.D9X8W	100	3675	0	0	1	2865	1	3675	0	6787
DLTR3L.1	Araip.YS3SK	92.287	3669	241	21	1	2955	1	4068	0	5169
DLTR3L.1	Aradu.G9IC7	91.837	3675	261	20	1	3135	1	3708	0	5088
DLTR3L.1	Araip.Q7322	91.415	3669	279	18	1	3225	1	3777	0	4998
DLTR3L.1	Aradu.08GVW	91.248	3679	250	34	1	3315	1	3732	0	4944
DLTR3L.1	Aradu.4SM4Z	86.083	3219	386	45	461	2685	488	3699	0	3406
DLTR3L.1	Aradu.J2LS8	83.709	3149	438	51	1	3675	1	3819	0	2904
DN45ZN.1	Araip.FL0S8	97.509	3653	83	4	1	3798	1	3720	0	6235
DN6KXW.1	Araip.IDF2B	97.147	2979	82	3	1	3192	1	3357	0	5027
DN6KXW.1	Araip.Q1VWD	89.737	3001	270	24	1	3192	1	3360	0	3801
DN6KXW.1	Araip.ZRG8S	88.953	2969	303	17	1	3192	1	3411	0	3642
DN6KXW.1	Araip.GV51N	84.554	3004	399	52	1	3192	1	3339	0	2916
DN6KXW.1	Aradu.12FC3	84.27	3007	417	42	1	3192	1	3348	0	2881
DN6KXW.1	Aradu.L7IZH	83.97	2826	382	50	1	3192	1	3228	0	2643
DN6KXW.1	Aradu.D6C0C	82.856	3004	459	50	1	3192	1	3342	0	2643
DN6KXW.1	Araip.JW40W	81.901	2978	487	44	1	3192	1	3492	0	2466
DN6KXW.1	Aradu.500JY	81.112	2986	490	47	1	3192	1	3351	0	2322
DN6KXW.1	Araip.YB7SN	80.827	2999	514	40	1	3192	1	3324	0	2296
DN6KXW.1	Aradu.TJ7VE	80.371	3021	515	53	1	3192	1	3351	0	2222
DN6KXW.1	Aradu.18BJC	80.311	3022	497	60	1	3192	1	3501	0	2194
DNSK86.1	Araip.Q1VWD	99.967	3027	1	0	1	3369	1	3360	0	5585
DNSK86.1	Araip.ZRG8S	91.172	3047	228	25	1	3369	1	3411	0	4098
DNSK86.1	Araip.IDF2B	89.984	3035	261	29	1	3369	1	3357	0	3880
DNSK86.1	Aradu.12FC3	84.959	3045	392	49	1	3369	1	3348	0	3025
DNSK86.1	Aradu.L7IZH	84.605	2845	368	47	1	3369	1	3228	0	2763
DNSK86.1	Araip.GV51N	83.53	3054	428	50	1	3369	1	3339	0	2784
DNSK86.1	Aradu.D6C0C	82.187	3054	474	55	1	3369	1	3342	0	2562
DNSK86.1	Araip.JW40W	81.646	3062	482	62	1	3369	1	3492	0	2468
DNSK86.1	Aradu.500JY	80.828	3067	496	63	1	3369	1	3351	0	2322
DNSK86.1	Araip.YB7SN	80.132	3040	527	46	1	3369	1	3324	0	2196
DNSK86.1	Aradu.18BJC	80.026	3069	505	65	1	3369	1	3501	0	2172
DNSK86.1	Aradu.TJ7VE	80	3070	522	61	1	3369	1	3351	0	2183
DPE61U.1	Araip.0ER3Q	100	2893	0	0	294	3186	141	3033	0	5343
DPE61U.1	Aradu.U2XYQ	83.575	2624	375	39	371	3186	311	2802	0	2407
DT9DNF.1	Araip.KW5UK	89.505	2487	226	20	1	2466	1	2496	0	3114
DW1R6S.1	Araip.224ZW	100	4123	0	0	1	4146	1	4488	0	7614
DW1R6S.1	Aradu.6R3YG	98.48	4146	63	0	1	4146	1	4146	0	7308
E3SE4T.1	Araip.E7ABQ	98.691	3285	40	1	238	3522	283	3564	0	5825
E3SE4T.1	Aradu.HD2AV	88.646	2933	325	4	255	3522	99	3477	0	3565
E3SE4T.1	Aradu.853TS	88.231	2923	310	23	264	3522	138	3507	0	3461
E3SE4T.1	Araip.WWE5U	87.521	2925	327	27	264	3522	24	3396	0	3345
EFNA3N.1	Araip.ZRG8S	91.561	3010	219	23	1	3141	1	3411	0	4119
EFNA3N.1	Araip.Q1VWD	89.924	3007	271	21	1	3141	1	3360	0	3845
EFNA3N.1	Araip.IDF2B	89.747	3004	279	22	1	3141	1	3357	0	3814
EFNA3N.1	Aradu.12FC3	85.586	3011	388	30	1	3141	1	3348	0	3114
EFNA3N.1	Araip.GV51N	85.241	2988	369	46	1	3141	1	3339	0	3009
EFNA3N.1	Aradu.L7IZH	84.333	2834	366	52	1	3141	1	3228	0	2702
EFNA3N.1	Aradu.D6C0C	82.658	2987	453	47	1	3141	1	3342	0	2586
EFNA3N.1	Araip.JW40W	82.655	3021	458	49	1	3141	1	3492	0	2615
EFNA3N.1	Araip.YB7SN	81.49	3020	474	59	1	3141	1	3324	0	2401
EFNA3N.1	Aradu.500JY	80.587	2998	493	57	1	3141	1	3351	0	2230
EG26MQ.1	Aradu.I7XQM	90.681	2951	232	13	1	3552	1	3240	0	3886
EH4SXH.1	Aradu.RHX7G	99.07	3762	35	0	1	3762	1	3762	0	6754
EI55Q9.1	Aradu.4N3HV	99.156	2133	18	0	385	2517	310	2442	0	3840
EI55Q9.1	Araip.64470	98.299	2116	36	0	397	2517	310	2436	0	3709
EM6AHT.1	Araip.X57F0	100	3036	0	0	1	3078	1	3051	0	5607
EM6AHT.1	Araip.ZG05L	91.601	3036	241	9	1	3078	1	3045	0	4181
EM6AHT.1	Araip.B47DN	90.646	3036	278	6	1	3078	1	3048	0	4028
EM6AHT.1	Araip.Y9SXC	89.595	3037	306	9	1	3078	1	3057	0	3849
EM6AHT.1	Aradu.80TC2	89.233	3037	317	10	1	3078	1	3432	0	3788
ES8K63.1	Aradu.LHF9F	97.752	3292	68	2	1	3447	1	3417	0	5664
ES8K63.1	Aradu.EKR6S	96.81	3292	96	2	1	3447	1	3414	0	5489
ES8K63.1	Araip.80ISG	96.361	3243	107	4	49	3447	265	3576	0	5325
EZ6YKV.1	Aradu.62QCX	99.48	2499	13	0	1	2499	445	2943	0	4543
EZ6YKV.1	Araip.R9899	98.92	2499	27	0	1	2499	445	2943	0	4466
EZ6YKV.1	Araip.2J996	94.998	2499	122	1	1	2499	1	2496	0	3919
F1CME2.1	Aradu.87KA0	90.244	3116	280	19	520	3642	1	3147	0	4048
F4U6N7.1	Araip.Z0NRH	85.498	3703	505	20	1	3681	1	3693	0	3834
F4U6N7.1	Aradu.SMF39	83.758	3731	536	40	1	3681	1	3711	0	3469
F4U6N7.1	Aradu.9FT7P	83.742	3137	461	34	577	3681	1	3120	0	2922
F4U6N7.1	Araip.7ZE11	83.45	3728	547	44	1	3681	1	3705	0	3402
F4U6N7.1	Aradu.J093S	83.09	3288	480	40	408	3681	390	4035	0	2922
F4U6N7.1	Araip.CMC14	82.903	3252	486	34	408	3681	390	3996	0	2861
F4U6N7.1	Araip.FA5J2	82.764	3249	490	36	408	3681	399	3753	0	2833
F4U6N7.1	Araip.41AEV	82.672	3249	493	37	408	3681	390	3855	0	2817
F4U6N7.1	Aradu.X2RLR	82.618	3239	504	35	408	3681	399	3954	0	2808
F4U6N7.1	Aradu.A5V51	82.376	3308	512	32	408	3681	390	3849	0	2813
F4U6N7.1	Aradu.VZ7GL	81.032	3548	597	50	113	3681	119	4119	0	2754
F5GB60.1	Aradu.E3TX0	90.544	3109	281	8	1	3699	1	3630	0	4100
F91T03.1	Araip.H2BLK	93.952	2480	95	12	1	2574	1	2688	0	3698
F91T03.1	Araip.6110Z	92.866	2327	123	11	1	2574	1	2328	0	3338
F923VL.1	Aradu.J4QJ9	99.605	3293	13	0	88	3384	1	3315	0	6010
F923VL.1	Aradu.9ZX64	96.84	3291	104	0	94	3384	1	3291	0	5502
F923VL.1	Araip.XH6YG	95.955	3387	131	6	1	3384	1	3450	0	5491
FD688P.2	Araip.JC8ZI	99.97	3311	1	0	1	3477	1	3711	0	6109
FD688P.2	Araip.0Y233	90.432	3313	313	4	1	3477	1	3630	0	4359
FD688P.2	Aradu.D3LC1	88.05	3230	314	56	110	3477	106	3741	0	3760
FD688P.2	Araip.MB6H5	85.977	3316	427	21	1	3477	1	3633	0	3513
FDM1EJ.1	Araip.Z0NRH	92.364	3693	282	0	1	3693	1	3693	0	5258
FDM1EJ.1	Aradu.9FT7P	87.11	3142	352	36	583	3693	1	3120	0	3509
FDM1EJ.1	Aradu.SMF39	87.072	3736	415	40	1	3693	1	3711	0	4161
FDM1EJ.1	Araip.7ZE11	86.944	3730	425	37	1	3693	1	3705	0	4133
FDM1EJ.1	Aradu.X2RLR	82.078	3214	511	39	442	3693	433	3954	0	2684
FDM1EJ.1	Araip.41AEV	82.031	3239	500	41	430	3693	412	3855	0	2682
FDM1EJ.1	Aradu.J093S	81.84	3282	506	49	430	3693	412	4035	0	2676
FDM1EJ.1	Aradu.A5V51	81.837	3298	516	40	430	3693	412	3849	0	2695
FDM1EJ.1	Araip.FA5J2	81.815	3239	507	47	430	3693	421	3753	0	2643
FDM1EJ.1	Araip.CMC14	81.541	3245	511	48	430	3693	412	3996	0	2593
FI962T.1	Araip.H2BLK	93.418	2355	128	18	245	2601	290	2688	0	3465
FMZ7HW.1	Aradu.E3TX0	84.601	3130	425	35	1	3840	1	3630	0	3057
FMZ7HW.1	Aradu.L4NEQ	83.527	3709	516	60	1	3840	1	3681	0	3376
FMZS4T.1	Araip.EC6NQ	82.235	2550	378	48	1	2871	1	2556	0	2130
FT124Y.1	Araip.TJA70	100	2460	0	0	1	2460	1	2460	0	4543
FT124Y.1	Aradu.L3C1J	99.106	2460	22	0	1	2460	1	2460	0	4421
FTFD8P.1	Araip.SI3EX	99.236	2226	17	0	1	2226	1	2226	0	4017
FY3ECK.1	Araip.T2MUK	100	1264	0	0	1	1551	1	1302	0	2335
FZWY62.1	Araip.IBP0A	99.964	2742	1	0	1	2778	1	2799	0	5059
FZWY62.1	Aradu.B5ML3	98.848	2778	32	0	1	2778	1	2778	0	4953
G052FX.1	Araip.A5UH7	100	2530	0	0	1	3063	1	3015	0	4673
G06RN1.1	Araip.PCQ6A	93.763	2966	173	2	21	3603	33	3024	0	4442
G0HR9U.1	Aradu.5133E	98.394	3362	51	2	312	3738	363	3909	0	5906
G0HR9U.1	Aradu.55V7V	98.394	3362	51	2	312	3738	363	3909	0	5906
G3JJD2.1	Araip.S44A4	84.752	3653	497	30	1	3675	1	3699	0	3605
G42UXY.1	Araip.953C6	100	3453	0	0	1	3453	1	3453	0	6377
G84V3L.1	Araip.QL8C7	100	3264	0	0	1	3264	1	3264	0	6028
GFGJ54.1	Araip.0R3VU	100	3111	0	0	1	3111	1	3111	0	5746
GK1TXU.1	Aradu.E3TX0	88.727	3087	325	9	17	3639	32	3630	0	3751
GM4B0I.1	Araip.61N8I	83.994	2499	335	45	1	2469	1	2571	0	2338
GM4B0I.1	Aradu.L2S72	82.781	2503	352	51	1	2469	1	2529	0	2161
GNL2HZ.1	Araip.U7EGE	100	2694	0	0	1	2694	1	2694	0	4975
GNL2HZ.1	Aradu.ID7XN	98.589	2694	38	0	1	2694	1	2694	0	4765
GSP809.1	Araip.GD26H	95.77	3357	139	2	1	3354	1	3357	0	5409
GSP809.1	Aradu.C0GMC	95.539	3340	134	8	1	3354	1	3537	0	5328
GT0Q5X.1	Aradu.76J5V	99.233	2606	20	0	1	2631	118	2730	0	4702
GU9D1B.1	Araip.H57KQ	98.968	2811	29	0	1	2811	1	2811	0	5031
GU9D1B.1	Araip.71JLM	82.392	2533	419	21	287	2811	317	2832	0	2182
GXWQ1S.1	Aradu.F6TLB	97.607	2131	39	4	8	2238	5	2139	0	3642
H2ULGX.1	Aradu.K3L23	84.782	2865	366	48	445	3531	493	3552	0	2811
H4A7TM.1	Aradu.C0GMC	93.75	3312	178	19	1	3348	1	3537	0	4942
H4A7TM.1	Araip.GD26H	93.432	3319	175	20	1	3348	1	3357	0	4881
H64XLR.1	Aradu.E3TX0	88.752	3663	355	28	1	3639	1	3630	0	4429
H64XLR.1	Araip.SUM3W	88.303	3146	325	20	514	3639	1	3123	0	3731
HCJ3IA.1	Aradu.4KE49	93.895	3325	106	26	1	3261	1	3309	0	4926
HEJ4FG.1	Aradu.1YK0L	99.718	3551	10	0	1	3555	1	3606	0	6503
HLTT0X.1	Araip.Z0NRH	85.242	3720	488	41	1	3693	1	3693	0	3771
HLTT0X.1	Aradu.SMF39	83.84	3719	562	28	1	3693	1	3711	0	3502
HLTT0X.1	Araip.7ZE11	83.607	3715	572	28	1	3693	1	3705	0	3452
HLTT0X.1	Aradu.9FT7P	83.232	3131	483	33	589	3693	1	3120	0	2835
HLTT0X.1	Araip.FA5J2	82.679	3262	478	51	414	3693	399	3753	0	2813
HLTT0X.1	Aradu.J093S	82.53	3297	493	45	414	3693	390	4035	0	2820
HLTT0X.1	Araip.CMC14	82.49	3261	492	42	414	3693	390	3996	0	2785
HLTT0X.1	Aradu.X2RLR	82.21	3249	508	43	414	3693	399	3954	0	2734
HLTT0X.1	Araip.41AEV	82.198	3258	501	42	414	3693	390	3855	0	2730
HLTT0X.1	Aradu.A5V51	81.364	3622	555	74	122	3693	110	3849	0	2839
HLTT0X.1	Aradu.VZ7GL	80.135	3554	627	54	119	3693	119	4119	0	2579
HV9GRN.1	Araip.X2J58	100	2146	0	0	6	2151	150	2295	0	3964
HZH8EM.1	Araip.WF303	100	2412	0	0	1	2685	1	2703	0	4455
HZH8EM.1	Araip.U0YME	91.636	2427	177	14	1	2685	1	2421	0	3334
HZH8EM.1	Araip.YCN52	90.707	2432	197	17	1	2685	1	2490	0	3212
HZH8EM.1	Araip.VE4DY	90.327	2419	198	15	1	2685	1	2436	0	3138
HZH8EM.1	Araip.05JB8	89.749	2429	200	25	1	2685	1	2433	0	3061
HZH8EM.1	Aradu.IL2CV	89.576	2427	200	27	1	2685	1	2544	0	3031
I28IWP.1	Aradu.G29LA	99.948	1917	1	0	1	1932	1	1920	0	3535
I28IWP.1	Aradu.RT9LH	90.364	1702	154	6	1	1932	1	1905	0	2226
I2M58K.1	Araip.Z0NRH	85.892	3707	489	26	1	3687	1	3693	0	3917
I2M58K.1	Aradu.SMF39	83.982	3727	541	33	1	3687	1	3711	0	3524
I2M58K.1	Aradu.9FT7P	83.817	3133	466	29	583	3687	1	3120	0	2939
I2M58K.1	Araip.7ZE11	83.718	3728	543	43	1	3687	1	3705	0	3463
I2M58K.1	Aradu.J093S	83.364	3288	477	37	408	3687	390	4035	0	2977
I2M58K.1	Araip.CMC14	83.18	3252	483	30	408	3687	390	3996	0	2916
I2M58K.1	Araip.FA5J2	82.943	3248	492	33	408	3687	399	3753	0	2872
I2M58K.1	Araip.41AEV	82.887	3249	492	33	408	3687	390	3855	0	2861
I2M58K.1	Aradu.X2RLR	82.865	3239	502	33	408	3687	399	3954	0	2857
I2M58K.1	Aradu.A5V51	82.618	3308	510	30	408	3687	390	3849	0	2863
I2M58K.1	Aradu.VZ7GL	81.128	3545	603	40	113	3687	119	4119	0	2780
I91QXC.1	Araip.B47DN	91.749	2945	229	12	1	2940	1	3048	0	4080
I91QXC.1	Araip.X57F0	90.881	2939	266	2	1	2940	1	3051	0	3941
I91QXC.1	Araip.ZG05L	90.835	2946	248	12	1	2940	1	3045	0	3925
I91QXC.1	Araip.Y9SXC	90.68	2940	270	4	1	2940	1	3057	0	3908
I91QXC.1	Aradu.80TC2	90.238	2940	283	4	1	2940	1	3432	0	3836
II4IQ1.1	Araip.LKW41	90.591	3603	317	16	1	3822	1	3762	0	4756
II4IQ1.1	Aradu.D3LC1	89.736	3751	343	23	1	3822	1	3741	0	4756
II4IQ1.1	Araip.I11RB	88.24	3614	390	20	1	3822	1	3759	0	4287
II4IQ1.1	Araip.JC8ZI	88.226	3117	335	27	429	3822	444	3711	0	3694
II4IQ1.1	Araip.0Y233	86.164	3209	405	36	429	3822	444	3630	0	3430
II4IQ1.1	Araip.MB6H5	85.572	3216	433	22	424	3822	430	3633	0	3339
IK9KMC.1	Araip.SI3EX	88.994	2217	206	12	1	2247	1	2226	0	2708
IRQ4MV.1	Araip.Y9SXC	99.967	3045	0	1	1	3417	1	3057	0	5616
IRQ4MV.1	Aradu.80TC2	96.542	3036	105	0	1	3417	1	3432	0	5025
IRQ4MV.1	Araip.B47DN	90.286	3037	285	9	1	3417	1	3048	0	3965
IRQ4MV.1	Araip.ZG05L	89.721	3045	295	7	1	3417	1	3045	0	3873
IRQ4MV.1	Araip.X57F0	89.553	3044	308	9	1	3417	1	3051	0	3851
IYM9J9.1	Aradu.L4NEQ	86.572	3597	432	23	1	4155	1	3681	0	3919
J2JVS2.1	Aradu.A8KFG	84.679	2428	324	34	168	2574	99	2499	0	2379
J2MEI5.1	Aradu.ID7XN	98.665	2697	33	1	1	2697	1	2694	0	4778
J2MEI5.1	Araip.U7EGE	98.369	2697	41	1	1	2697	1	2694	0	4734
J3J419.1	Araip.F4BSU	100	3717	0	0	1	3843	1	3918	0	6865
J3J419.1	Aradu.V5GXH	92.726	3327	232	6	1	3843	1	4050	0	4795
J60GAE.1	Araip.4C4UG	98.167	3164	58	0	14	3177	23	3186	0	5522
J6GJK8.1	Araip.G4CSD	99.962	5266	2	0	366	5631	480	5745	0	9714
JAA9B4.1	Araip.ZG05L	89.669	3049	283	14	1	3105	1	3045	0	3856
JAA9B4.1	Araip.X57F0	88.722	3059	317	15	1	3105	1	3051	0	3712
JAA9B4.1	Araip.B47DN	88.467	3052	328	12	1	3105	1	3048	0	3664
JAA9B4.1	Araip.Y9SXC	87.443	3050	355	15	1	3105	1	3057	0	3485
JAA9B4.1	Aradu.80TC2	86.774	3047	375	16	1	3105	1	3432	0	3369
JACZ02.4	Aradu.ZSR47	99.787	2815	6	0	1	2964	1	2820	0	5166
JACZ02.4	Araip.C4YLK	98.959	2882	30	0	1	2964	1	2895	0	5156
JDC98L.1	Araip.30NNQ	88.057	3165	321	40	1	3171	1	3486	0	3698
JDC98L.1	Aradu.KQ6LZ	85.925	3183	398	28	1	3171	1	3486	0	3350
JFQB2B.1	Aradu.WGI5L	99.424	4686	27	0	1	4686	1	4686	0	8504
JIJ5SX.1	Araip.8P06L	96.675	4541	148	1	824	5361	869	5409	0	7546
JK0RBR.1	Aradu.80TC2	99.506	3037	15	0	94	3747	1	3432	0	5526
JK0RBR.1	Araip.Y9SXC	96.579	3040	104	0	94	3747	1	3057	0	5038
JK0RBR.1	Araip.B47DN	90.221	3037	287	9	94	3747	1	3048	0	3954
JK0RBR.1	Araip.X57F0	89.328	3036	316	8	94	3747	1	3051	0	3805
JK0RBR.1	Araip.ZG05L	88.958	3043	316	10	94	3747	1	3045	0	3740
JNR4LI.1	Araip.30NNQ	90.808	3133	218	23	1	3549	1	3486	0	4126
JNR4LI.1	Aradu.KQ6LZ	84.657	3148	383	50	1	3549	1	3486	0	3046
JRZT96.2	Araip.Z54HF	100	1053	0	0	1	1053	1	1053	0	1945
JUY39I.1	Aradu.YVD8C	86.323	3261	406	25	1	3729	1	3849	0	3515
JVCZ96.1	Araip.7ZE11	99.122	3418	30	0	1	3456	1	3705	0	6146
JVCZ96.1	Aradu.9FT7P	97.178	2835	70	5	592	3456	1	3120	0	4783
JVCZ96.1	Aradu.SMF39	97.138	3424	92	2	1	3456	1	3711	0	5775
JVCZ96.1	Araip.Z0NRH	87.311	3381	386	27	1	3456	1	3693	0	3827
JW22BI.1	Araip.SI3EX	88.693	2211	230	5	1	2559	1	2226	0	2680
K0Q4EJ.1	Aradu.RT9LH	97.784	1715	34	2	1	1884	1	1905	0	2953
K0Q4EJ.1	Aradu.G29LA	90.288	1699	158	5	1	1884	1	1920	0	2217
K1RG44.1	Araip.71JLM	98.976	2832	29	0	1	2832	1	2832	0	5070
K1RG44.1	Araip.H57KQ	82.835	2476	390	24	317	2832	287	2811	0	2185
K4R7NK.1	Araip.38IS1	95.823	3232	121	6	61	3390	3	3444	0	5208
K51RXN.1	Araip.H43AY	100	4212	0	0	1	4212	1	4212	0	7779
K51RXN.1	Aradu.014NJ	98.148	4212	72	2	1	4212	1	4206	0	7341
K5EKT0.1	Araip.VG57R	94.168	2452	138	4	1	2664	1	2628	0	3731
K68I1Q.1	Araip.YS3SK	81.48	3688	594	61	13	3681	19	4068	0	2944
K68I1Q.1	Araip.Q7322	81.477	3682	599	53	13	3681	19	3777	0	2944
K68I1Q.1	Aradu.G9IC7	81.309	3697	606	53	18	3681	24	3708	0	2920
K68I1Q.1	Araip.D9X8W	80.005	3696	627	76	13	3681	19	3675	0	2628
K7GDTJ.1	Aradu.NSE79	80.71	2027	344	32	5	2019	1	2520	0	1533
K8IZY8.1	Araip.AX6A6	90.962	2589	225	8	1	2586	1	2583	0	3476
K8IZY8.1	Araip.L51CJ	90.849	2590	226	10	1	2586	1	2583	0	3459
KD5YG3.1	Aradu.91JNF	81.122	2532	374	60	76	2739	91	2667	0	1932
KF653I.1	Araip.F7FFL	100	4131	0	0	1	4131	1	4131	0	7629
KF653I.1	Aradu.GV74G	96.272	4131	115	7	1	4131	1	4092	0	6739
KF653I.1	Aradu.6Y4L0	96.125	3742	133	1	11	4131	140	4221	0	6096
KF653I.1	Araip.S3SRW	85.142	3493	439	45	11	4131	11	4221	0	3502
KL7N91.1	Aradu.87KA0	91.149	2655	214	18	517	3162	1	3147	0	3581
KVM730.1	Aradu.KIB4P	80.869	2462	424	35	19	2763	13	2472	0	1893
L44J93.1	Araip.R9899	99.964	2775	1	0	1	2946	1	2943	0	5120
L44J93.1	Aradu.62QCX	98.595	2775	39	0	1	2946	1	2943	0	4909
L48NEE.1	Araip.07HKJ	98.625	3563	49	0	1	3663	1	3828	0	6309
L7BSGD.1	Aradu.E3TX0	92.83	3110	214	7	1	3819	1	3630	0	4499
LD8LM0.1	Aradu.LHF9F	93.876	3413	178	20	1	3402	1	3417	0	5116
LD8LM0.1	Araip.80ISG	93.74	3243	192	8	54	3402	270	3576	0	4854
LD8LM0.1	Aradu.EKR6S	93.532	3417	203	14	1	3402	1	3414	0	5070
LDQ9TP.1	Aradu.44QYZ	99.839	3104	5	0	590	3693	491	3594	0	5705
LDQ9TP.1	Araip.N2I6Z	96.122	3146	80	12	590	3693	491	3636	0	5096
LF97TK.1	Aradu.BP7BT	98.748	2716	34	0	42	2757	162	2877	0	4828
LF97TK.1	Araip.01CTA	85.31	2437	333	17	315	2757	180	3036	0	2494
LM1XTI.1	Aradu.LQH8Y	97.314	4728	127	0	1	4728	1	4728	0	8028
LM1XTI.1	Araip.ZTF16	97.229	4728	122	1	1	4728	1	4719	0	7997
LS5HQA.1	Araip.4Q4DB	99.236	2487	13	1	1	2784	1	2595	0	4482
LS5HQA.1	Araip.L51CJ	80.164	2445	424	46	1	2784	1	2583	0	1772
LS5HQA.1	Araip.AX6A6	80.057	2442	432	42	1	2784	1	2583	0	1760
LSW4XK.1	Araip.IH6NJ	99.735	7919	0	1	1	8139	1	7944	0	14488
LT5Q2Z.1	Aradu.E3TX0	83.972	3107	446	34	106	3819	1	3630	0	2931
LURW66.1	Araip.WF303	100	2412	0	0	1	2685	1	2703	0	4455
LURW66.1	Araip.U0YME	91.636	2427	177	14	1	2685	1	2421	0	3334
LURW66.1	Araip.YCN52	90.707	2432	197	17	1	2685	1	2490	0	3212
LURW66.1	Araip.VE4DY	90.327	2419	198	15	1	2685	1	2436	0	3138
LURW66.1	Araip.05JB8	89.749	2429	200	25	1	2685	1	2433	0	3061
LURW66.1	Aradu.IL2CV	89.576	2427	200	27	1	2685	1	2544	0	3031
LWFC3J.1	Araip.ZG05L	90.326	2946	267	16	1	2955	1	3045	0	3845
LWFC3J.1	Araip.Y9SXC	89.926	2968	276	15	1	2955	1	3057	0	3803
LWFC3J.1	Aradu.80TC2	89.559	2969	285	14	1	2955	1	3432	0	3742
LWFC3J.1	Araip.X57F0	89.224	2951	296	15	1	2955	1	3051	0	3668
LWFC3J.1	Araip.B47DN	88.649	2969	310	20	1	2955	1	3048	0	3591
M2D9IP.1	Araip.3ET07	99.937	3173	2	0	1	3225	1	3426	0	5849
M2PLEH.1	Aradu.9U8U7	97.026	3295	95	1	1	3294	151	3447	0	5539
M35DT6.1	Aradu.Z97F9	98.701	2463	32	0	1	2463	1	2463	0	4372
M6XMZZ.1	Araip.TQ2BR	100	2526	0	0	1	2526	1	2526	0	4665
M6XMZZ.1	Aradu.SM8C1	98.262	2532	38	1	1	2526	1	2532	0	4427
M73JGF.1	Aradu.UHQ3S	87.672	3123	342	29	1	3528	1	3681	0	3594
M73JGF.1	Aradu.K3L23	85.687	3123	387	35	1	3528	1	3552	0	3236
M99GRU.1	Araip.30NNQ	90.679	3165	264	15	1	3414	1	3486	0	4181
M99GRU.1	Aradu.KQ6LZ	85.642	3169	404	24	1	3414	1	3486	0	3284
M9ABLH.1	Araip.38QJB	99.825	3422	3	2	90	3516	681	4110	0	6283
M9ABLH.1	Aradu.BY4US	96.054	3523	115	11	1	3516	103	3624	0	5714
M9HD5W.1	Araip.H2BLK	100	2688	0	0	1	2688	1	2688	0	4964
M9HD5W.1	Araip.6110Z	95.567	2301	102	0	1	2688	1	2328	0	3685
MIV8ZD.1	Aradu.Z97F9	98.363	2383	36	1	18	2400	84	2463	0	4181
MNA3JK.1	Araip.38IS1	93.407	3261	162	17	59	3444	1	3444	0	4782
MR7539.1	Araip.XF0NE	99.968	3096	1	0	1	3096	1	3096	0	5712
MUV7N5.1	Araip.S44A4	84.53	3148	430	27	446	3621	503	3699	0	3062
MXED03.1	Araip.07HKJ	100	3370	0	0	1	3381	1	3828	0	6224
MXY2PU.1	Araip.YCN52	93.209	2415	161	1	1	2424	1	2490	0	3548
MXY2PU.1	Araip.U0YME	92.934	2420	155	7	1	2424	1	2421	0	3507
MXY2PU.1	Araip.WF303	92.228	2419	156	16	1	2424	1	2703	0	3397
MXY2PU.1	Araip.05JB8	90.883	2424	188	16	1	2424	1	2433	0	3221
MXY2PU.1	Araip.VE4DY	90.496	2399	188	15	1	2424	1	2436	0	3131
MXY2PU.1	Aradu.IL2CV	89.426	2421	211	15	1	2424	1	2544	0	3011
MY0F6Q.1	Aradu.BY4US	99.393	3625	21	1	1	3801	1	3624	0	6571
MY0F6Q.1	Araip.38QJB	95.76	3443	124	11	192	3801	681	4110	0	5529
MY2MJV.1	Araip.EC6NQ	84.656	2294	246	35	1	2595	1	2556	0	2189
MY2MJV.1	Aradu.VY571	83.882	2277	244	48	1	2595	1	2688	0	2058
N0928S.1	Aradu.4KE49	94.389	3333	140	8	1	3318	1	3309	0	5075
N1CS9Q.4	Araip.C4YLK	99.931	2895	2	0	1	2895	1	2895	0	5336
N1CS9Q.4	Aradu.ZSR47	98.792	2815	34	0	1	2895	1	2820	0	5011
N2E3I0.1	Araip.J1PBK	100	3348	0	0	1	3348	1	3348	0	6183
N2E3I0.1	Aradu.RYZ6D	97.849	3348	72	0	1	3348	1	3348	0	5784
N2E3I0.1	Araip.Q2YHX	80.634	2995	507	53	46	3348	40	3198	0	2250
N2E3I0.1	Aradu.68YC3	80.256	3206	562	53	45	3348	42	3288	0	2348
N2HC0B.1	Aradu.LI4A7	84.918	3103	421	32	75	3411	240	3495	0	3094
NDAQ9Q.1	Aradu.K3L23	99.333	3298	22	0	1	3606	1	3552	0	5969
NDAQ9Q.1	Aradu.UHQ3S	89.026	3326	306	36	1	3606	1	3681	0	4065
NH27IJ.1	Araip.VZ2JG	99.383	4212	2	1	1	4188	1	4212	0	7613
NJ1UU6.1	Araip.S5B0I	98.89	3424	38	0	1	3594	1	3426	0	6113
NMJE7X.1	Aradu.91JNF	81.122	2532	374	60	76	2739	91	2667	0	1932
NUHQ9Q.1	Aradu.DG1ZL	91.257	3111	225	23	1	3165	1	3150	0	4194
P0V96M.1	Araip.BTB7N	99.626	3474	0	1	382	3855	296	3756	0	6331
P0VEPY.1	Aradu.UHQ3S	86.158	3121	366	22	1	3789	1	3681	0	3310
P0VEPY.1	Aradu.K3L23	85.221	3126	369	52	1	3789	1	3552	0	3127
P4YVW3.1	Araip.J4HI2	100	3561	0	0	1	3561	1	3561	0	6577
P5WFZY.1	Aradu.G9IC7	98.95	3713	30	6	1	3804	1	3708	0	6632
P5WFZY.1	Araip.YS3SK	97.465	3669	81	7	1	3804	1	4068	0	6250
P5WFZY.1	Aradu.08GVW	93.057	3673	205	27	1	3804	1	3732	0	5325
P5WFZY.1	Araip.Q7322	92.81	3672	240	16	1	3804	1	3777	0	5297
P5WFZY.1	Araip.D9X8W	91.524	3681	264	25	1	3804	1	3675	0	5025
P5WFZY.1	Aradu.4SM4Z	87.376	3224	367	31	468	3804	489	3699	0	3663
P5WFZY.1	Aradu.J2LS8	84.17	3146	431	49	13	3804	13	3819	0	2988
P6Z6B3.1	Aradu.W0UF5	97.111	2942	67	12	46	3522	31	3630	0	4946
P78B16.1	Aradu.58SCF	99.944	3603	2	0	1	3603	1	3603	0	6643
P88NCS.1	Araip.U0YME	100	2412	0	0	1	2442	1	2421	0	4455
P88NCS.1	Araip.YCN52	93.336	2416	156	3	1	2442	1	2490	0	3565
P88NCS.1	Araip.WF303	91.722	2416	174	14	1	2442	1	2703	0	3330
P88NCS.1	Araip.VE4DY	91.701	2398	161	16	1	2442	1	2436	0	3291
P88NCS.1	Araip.05JB8	91.093	2425	181	19	1	2442	1	2433	0	3249
P88NCS.1	Aradu.IL2CV	90.894	2416	185	14	1	2442	1	2544	0	3210
P92HK0.1	Aradu.G78T6	99.589	3403	11	1	513	3915	399	3798	0	6204
P92HK0.1	Araip.83LYV	98.033	3406	58	3	513	3915	405	3804	0	5910
P9Q3PR.1	Aradu.P5PIT	99.029	3400	8	2	556	3930	591	3990	0	6072
P9Q3PR.1	Araip.YI248	98.353	3400	31	2	556	3930	591	3990	0	5945
PSU6NZ.1	Araip.Z0NRH	91.818	3410	268	7	1	3450	1	3693	0	4741
PSU6NZ.1	Aradu.9FT7P	87.047	2787	325	24	580	3450	1	3120	0	3114
PSU6NZ.1	Aradu.SMF39	86.986	3381	386	33	1	3450	1	3711	0	3757
PSU6NZ.1	Araip.7ZE11	86.68	3386	393	37	1	3450	1	3705	0	3701
PSU6NZ.1	Araip.FA5J2	82.312	3019	461	40	418	3450	410	3753	0	2549
PT8T2W.1	Aradu.MC6ZY	92.207	2143	164	1	10	2205	13	2475	0	3029
PXT4SR.1	Araip.12KKT	90.581	2909	249	20	112	3117	67	3294	0	3831
PXT4SR.1	Araip.Y9U6T	89.767	3049	251	33	1	3117	1	3612	0	3845
Q0H19F.1	Araip.SUM3W	90.438	3106	280	10	514	3642	1	3123	0	4074
Q0H19F.1	Aradu.E3TX0	90.066	3644	340	8	1	3642	1	3630	0	4704
Q0H19F.1	Aradu.L4NEQ	88.802	3081	309	26	1	3642	1	3681	0	3746
Q1NA6L.1	Araip.KCN89	97.271	2931	58	4	1	2925	238	3171	0	4950
Q36DTI.1	Aradu.N09A5	99.881	4195	5	0	1	4608	1	4206	0	7720
Q36DTI.1	Araip.K4VGI	98.387	3782	52	2	1	4608	1	3825	0	6637
Q37UIB.1	Araip.UAJ4I	82.951	3314	496	47	30	3444	15	3294	0	2926
Q5HR98.1	Aradu.TJX3Q	91.78	2360	188	4	154	2937	414	2802	0	3278
Q7R1SV.1	Araip.YJ1T4	99.463	3537	7	3	100	3750	1	3795	0	6416
Q7R1SV.1	Araip.41AEV	94.271	3107	174	2	100	3750	1	3855	0	4748
Q7R1SV.1	Aradu.A5V51	94.142	3107	181	1	100	3750	1	3849	0	4728
Q7R1SV.1	Araip.FA5J2	93.902	3116	177	3	100	3750	1	3753	0	4689
Q7VTCQ.1	Araip.Y6LUD	88.457	2729	253	31	383	3078	32	2748	0	3238
Q7VTCQ.1	Aradu.HQF0H	85.73	2684	330	38	417	3078	303	3024	0	2785
QE3TA0.1	Aradu.87KA0	89.655	3045	273	29	520	3612	1	3147	0	3840
QH59CH.1	Aradu.A8KFG	92.375	2164	141	9	411	2559	345	2499	0	3061
QMVD72.1	Aradu.J4QJ9	99.608	3315	13	0	88	3402	1	3315	0	6050
QMVD72.1	Aradu.9ZX64	96.775	3287	106	0	94	3402	1	3291	0	5483
QMVD72.1	Araip.XH6YG	95.826	3402	136	6	1	3402	1	3450	0	5491
QP8IW7.1	Aradu.0QE03	97.594	3283	52	1	1	3258	1	3285	0	5600
QREM2V.1	Aradu.91JNF	81.122	2532	374	60	76	2739	91	2667	0	1932
QTH0LM.1	Araip.FA5J2	100	3753	0	0	1	3753	1	3753	0	6931
QTH0LM.1	Araip.41AEV	94.301	3650	195	4	1	3753	1	3855	0	5576
QTH0LM.1	Araip.CMC14	94.252	3758	197	7	1	3753	1	3996	0	5725
QTH0LM.1	Aradu.A5V51	94.113	3618	195	10	1	3753	1	3849	0	5485
QTH0LM.1	Aradu.J093S	94.088	3620	195	9	1	3753	1	4035	0	5481
QTH0LM.1	Araip.YJ1T4	93.576	3129	174	6	1	3753	1	3795	0	4639
QTH0LM.1	Aradu.X2RLR	93.104	3756	237	9	1	3753	1	3954	0	5481
QTH0LM.1	Aradu.VZ7GL	82.869	3625	566	32	12	3753	24	4119	0	3203
QTH0LM.1	Araip.Z0NRH	82.122	3261	494	46	371	3753	380	3693	0	2710
QTH0LM.1	Aradu.9FT7P	81.521	3090	486	50	580	3753	1	3120	0	2464
QTH0LM.1	Aradu.SMF39	81.504	3244	505	55	428	3753	446	3711	0	2579
QTH0LM.1	Araip.7ZE11	81.367	3247	498	62	428	3753	446	3705	0	2545
QYBR1Q.1	Aradu.J093S	98.492	3382	51	0	1	3471	1	4035	0	5963
QYBR1Q.1	Araip.CMC14	97.694	3382	78	0	1	3471	1	3996	0	5814
QYBR1Q.1	Araip.41AEV	94.323	3382	189	3	1	3471	1	3855	0	5179
QYBR1Q.1	Araip.FA5J2	94.251	3392	181	6	1	3471	1	3753	0	5171
QYBR1Q.1	Aradu.A5V51	94.175	3382	197	0	1	3471	1	3849	0	5155
QYBR1Q.1	Araip.YJ1T4	93.716	3119	183	3	1	3471	1	3795	0	4662
QYBR1Q.1	Aradu.X2RLR	93.101	3392	208	12	1	3471	1	3954	0	4944
QYBR1Q.1	Aradu.VZ7GL	83.23	3393	531	17	12	3471	24	4119	0	3079
QYBR1Q.1	Araip.Z0NRH	81.564	3070	474	51	362	3471	380	3693	0	2449
R7V70E.1	Araip.7J5ZQ	99.843	3178	1	4	353	3537	490	3885	0	5838
R7V70E.1	Aradu.UHQ3S	95.253	3539	150	7	1	3537	1	3681	0	5589
R7V70E.1	Aradu.K3L23	89.419	3544	331	26	1	3537	1	3552	0	4427
R8KUIR.1	Araip.0R3VU	94.047	3091	176	6	1	3243	1	3111	0	4682
RBTF4J.1	Araip.Y9U6T	90.056	3057	255	24	1	3294	1	3612	0	3916
RBTF4J.1	Araip.12KKT	88.776	2940	290	26	109	3294	67	3294	0	3565
RBTF4J.1	Aradu.D6C0C	80.022	2688	442	67	396	3294	393	3342	0	1901
RJ2GBH.1	Araip.4Q4DB	97.765	2595	52	1	1	2589	1	2595	0	4466
RJ2GBH.1	Araip.L51CJ	80.323	2602	437	57	1	2589	1	2583	0	1899
RJ2GBH.1	Araip.AX6A6	80.092	2597	452	50	1	2589	1	2583	0	1871
RL0N5R.1	Araip.12KKT	90.84	2893	251	9	112	3384	67	3294	0	3862
RL0N5R.1	Araip.Y9U6T	88.948	3031	271	39	1	3384	1	3612	0	3683
RYW3P7.1	Araip.M9Z94	90.428	3228	272	17	32	3660	17	3822	0	4215
RYW3P7.1	Aradu.6UB5R	88.641	3231	345	9	32	3660	17	3840	0	3914
RZ4S3T.1	Araip.JQX8H	100	2097	0	0	1	2097	1	2097	0	3873
RZ4S3T.1	Araip.61N8I	83.135	2099	288	48	5	2097	419	2571	0	1855
RZ4S3T.1	Aradu.L2S72	82.33	2043	310	34	6	2097	420	2529	0	1725
S0JTPQ.1	Araip.MB6H5	90.987	3639	301	17	1	3996	1	3633	0	4878
S0JTPQ.1	Araip.0Y233	88.455	3638	392	18	1	3996	1	3630	0	4366
S0JTPQ.1	Araip.JC8ZI	85.911	3556	465	25	1	3996	1	3711	0	3759
S0JTPQ.1	Araip.LKW41	85.039	3235	449	31	380	3996	374	3762	0	3260
S0JTPQ.1	Araip.I11RB	84.189	3251	470	30	380	3996	374	3759	0	3116
S2WWAP.1	Araip.6MG4Z	100	2736	0	0	1	2736	1	2736	0	5053
S2WWAP.1	Aradu.SR2IB	98.027	2737	52	2	1	2736	1	2736	0	4754
S5VFF6.1	Araip.X27S8	99.418	4299	1	1	1	4275	1	4299	0	7779
S5VFF6.1	Aradu.E0HSZ	98.784	4278	49	1	1	4275	1	4278	0	7609
S8SU5Z.1	Aradu.91JNF	99.47	2643	14	0	1	2643	25	2667	0	4804
SEB8X5.1	Aradu.N5N3Q	81.618	2769	450	41	268	3195	1	2904	0	2239
SF2K3E.1	Araip.AX6A6	91.453	2574	205	11	1	2592	1	2583	0	3520
SF2K3E.1	Araip.L51CJ	91.294	2573	211	9	1	2592	1	2583	0	3498
SGT4H9.1	Araip.61N8I	99.754	2443	0	1	1	2457	1	2571	0	4473
SGT4H9.1	Araip.JQX8H	83.68	2022	279	38	419	2457	5	2097	0	1858
SGT4H9.1	Aradu.L2S72	81.933	2452	380	51	1	2457	1	2529	0	2015
SH571D.1	Aradu.LHF9F	94.809	3410	152	12	1	3402	1	3417	0	5293
SH571D.1	Araip.80ISG	94.419	3243	170	8	54	3402	270	3576	0	4975
SH571D.1	Aradu.EKR6S	94.41	3417	173	12	1	3402	1	3414	0	5236
SHX7PA.1	Araip.MUL99	90.391	2737	226	14	1	3189	1	3372	0	3563
SHX7PA.1	Araip.N5JHA	89.816	3103	263	27	1	3189	1	3726	0	3930
SHX7PA.1	Aradu.EKZ3T	89.593	3171	273	27	1	3189	1	3651	0	3975
SK6LYR.1	Araip.WVC78	98.754	2167	27	0	1	2487	1	2454	0	3853
SK6LYR.1	Araip.Y6LUD	82.279	2229	302	39	1	2487	196	2748	0	1842
SLVW9F.1	Aradu.5R8JC	89.9	1099	108	1	32	1344	44	1227	0	1411
SM1KCJ.1	Araip.S5B0I	100	3426	0	0	1	3426	1	3426	0	6327
SM1KCJ.1	Aradu.R4V51	98.956	2778	29	0	532	3426	1	2874	0	4970
SV36IN.1	Aradu.12FC3	98.658	2980	37	1	1	3081	1	3348	0	5278
SV36IN.1	Aradu.L7IZH	92.565	2811	165	23	1	3081	1	3228	0	3993
SV36IN.1	Araip.GV51N	92.305	2989	194	22	1	3081	1	3339	0	4213
SV36IN.1	Araip.ZRG8S	85.276	2968	395	27	1	3081	1	3411	0	3022
SV36IN.1	Araip.Q1VWD	84.975	3015	386	47	1	3081	1	3360	0	2996
SV36IN.1	Araip.IDF2B	84.518	3010	406	42	1	3081	1	3357	0	2922
SV36IN.1	Aradu.500JY	82.962	3005	459	36	1	3081	1	3351	0	2663
SV36IN.1	Aradu.TJ7VE	82.83	3011	458	39	1	3081	1	3351	0	2641
SV36IN.1	Aradu.18BJC	82.775	3013	438	49	1	3081	1	3501	0	2614
SV36IN.1	Araip.JW40W	81.304	2990	474	65	1	3081	1	3492	0	2346
SV36IN.1	Aradu.D6C0C	80.902	3016	495	64	1	3081	1	3342	0	2303
SV36IN.1	Araip.YB7SN	80.493	2999	523	38	1	3081	1	3324	0	2241
SY9UAE.1	Araip.X57F0	94.131	3033	176	2	1	3078	1	3051	0	4614
SY9UAE.1	Araip.B47DN	90.849	3038	266	11	1	3078	1	3048	0	4060
SY9UAE.1	Araip.Y9SXC	90.428	3040	283	7	1	3078	1	3057	0	3995
SY9UAE.1	Araip.ZG05L	90.426	3050	271	15	1	3078	1	3045	0	3995
SY9UAE.1	Aradu.80TC2	89.865	3039	302	6	1	3078	1	3432	0	3901
T23TII.1	Araip.132QM	100	3312	0	0	1	3312	1	3312	0	6117
T23TII.1	Araip.ZUY8H	90.373	3054	271	17	5	3312	14	3540	0	3989
T23TII.1	Aradu.3GT7T	89.429	3065	290	28	1	3312	1	3531	0	3834
T41B91.1	Araip.SMQ4C	99.944	3579	2	0	1	3579	1	3579	0	6599
T6DCA5.1	Araip.0R3VU	94.598	3073	147	13	1	3147	1	3111	0	4737
TAM8B0.1	Araip.E7ABQ	100	3564	0	0	1	3564	1	3564	0	6582
TAM8B0.1	Aradu.HD2AV	88.753	2934	318	7	299	3564	99	3477	0	3579
TAM8B0.1	Aradu.853TS	88.314	2918	304	25	314	3564	143	3507	0	3465
TAM8B0.1	Araip.WWE5U	87.568	2920	322	29	314	3564	29	3396	0	3343
TFI3EY.1	Aradu.014NJ	98.86	4212	42	2	1	4212	1	4206	0	7507
TFI3EY.1	Araip.H43AY	98.504	4212	63	0	1	4212	1	4212	0	7430
THCK2C.1	Araip.V4CJV	100	3315	0	0	1	3687	1	4035	0	6122
THCK2C.1	Araip.S44A4	81.256	3105	492	54	1	3687	1	3699	0	2427
THCK2C.1	Aradu.UHQ3S	81.19	3110	470	77	1	3687	1	3681	0	2396
THV0ST.1	Aradu.GV74G	98.827	4092	48	0	1	4092	1	4092	0	7291
THV0ST.1	Aradu.6Y4L0	98.261	4082	71	0	11	4092	140	4221	0	7145
THV0ST.1	Araip.F7FFL	95.691	4131	139	7	1	4092	1	4131	0	6606
THV0ST.1	Araip.S3SRW	85.066	3482	450	39	11	4092	11	4221	0	3485
TSC3TY.1	Araip.0C951	100	3658	0	0	1	3867	1	3837	0	6756
TSC3TY.1	Aradu.4DJ5M	97.787	3661	78	1	1	3867	1	3861	0	6309
TU1I3K.1	Aradu.QL5ZF	99.427	2790	16	0	1	2790	1	2790	0	5064
U06TWT.1	Aradu.A8KFG	84.679	2428	324	34	168	2574	99	2499	0	2379
U1EPQF.1	Aradu.UHQ3S	83.189	3111	457	42	1	3447	1	3681	0	2787
U1EPQF.1	Aradu.K3L23	83.178	3115	451	43	1	3447	1	3552	0	2782
U1TKV1.1	Aradu.F918E	89.365	3479	310	20	8	3855	20	3474	0	4320
U2NANJ.1	Araip.S4GGT	99.97	3280	1	0	1	3387	1	3303	0	6052
U2NANJ.1	Aradu.KLS6P	89.731	3340	310	22	4	3387	373	3768	0	4237
U2TVB1.1	Araip.MB6H5	100	3633	0	0	1	3633	1	3633	0	6709
U2TVB1.1	Araip.0Y233	88.119	3653	391	26	1	3633	1	3630	0	4301
U2TVB1.1	Araip.JC8ZI	85.754	3566	461	34	1	3633	1	3711	0	3727
U2TVB1.1	Araip.LKW41	85.263	3264	441	28	358	3633	352	3762	0	3326
U2TVB1.1	Aradu.D3LC1	84.969	3240	439	29	358	3633	352	3741	0	3241
U2TVB1.1	Araip.I11RB	83.942	3257	476	27	380	3633	374	3759	0	3073
U433IA.1	Araip.WF303	95.153	2414	114	3	1	2430	1	2703	0	3807
U433IA.1	Araip.U0YME	93.452	2413	135	11	1	2430	1	2421	0	3559
U433IA.1	Araip.YCN52	91.403	2431	177	18	1	2430	1	2490	0	3302
U433IA.1	Araip.VE4DY	91.225	2416	177	14	1	2430	1	2436	0	3254
U433IA.1	Aradu.IL2CV	90.323	2418	186	22	1	2430	1	2544	0	3125
U433IA.1	Araip.05JB8	89.063	2432	216	23	1	2430	1	2433	0	2972
U4QDWS.1	Araip.B47DN	88.867	3018	298	20	1	2994	1	3048	0	3677
U4QDWS.1	Araip.ZG05L	87.905	3026	306	34	1	2994	1	3045	0	3506
U4QDWS.1	Araip.Y9SXC	87.794	3023	321	30	1	2994	1	3057	0	3494
U4QDWS.1	Aradu.80TC2	87.463	3023	331	31	1	2994	1	3432	0	3439
U4QDWS.1	Araip.X57F0	86.834	3023	350	29	1	2994	1	3051	0	3334
U7BT81.1	Aradu.LHF9F	94.809	3410	152	12	1	3402	1	3417	0	5293
U7BT81.1	Araip.80ISG	94.419	3243	170	8	54	3402	270	3576	0	4975
U7BT81.1	Aradu.EKR6S	94.41	3417	173	12	1	3402	1	3414	0	5236
UF2H0T.1	Araip.JQX8H	100	2097	0	0	1	2097	1	2097	0	3873
UF2H0T.1	Araip.61N8I	83.135	2099	288	48	5	2097	419	2571	0	1855
UF2H0T.1	Aradu.L2S72	82.33	2043	310	34	6	2097	420	2529	0	1725
UGP9YM.1	Araip.G95G3	98.969	3589	37	0	1	3591	1	3651	0	6423
UIPX5Z.1	Aradu.2LH1T	99.65	3141	11	0	119	3405	161	3402	0	5740
UJ09G5.1	Araip.HJ6C7	100	2478	0	0	67	2544	1	2478	0	4577
UN4XW3.1	Araip.Z0NRH	86.694	3412	421	17	7	3741	7	3693	0	3755
UN4XW3.1	Araip.7ZE11	84.075	3416	458	45	1	3741	1	3705	0	3216
UN4XW3.1	Aradu.SMF39	83.976	3476	475	44	1	3741	1	3711	0	3258
UN4XW3.1	Araip.FA5J2	82.924	3010	415	44	408	3741	399	3753	0	2619
UN4XW3.1	Aradu.A5V51	81.79	3240	471	60	119	3741	113	3849	0	2604
UN4XW3.1	Aradu.X2RLR	81.576	3197	484	58	119	3741	113	3954	0	2543
UN4XW3.1	Aradu.VZ7GL	80.161	3357	554	68	120	3741	126	4119	0	2407
UR38H5.1	Araip.YB7SN	92.011	3029	209	16	1	3762	1	3324	0	4222
UR38H5.1	Araip.GV51N	81.366	3059	483	62	1	3762	1	3339	0	2410
UR38H5.1	Aradu.12FC3	80.528	3030	506	50	1	3762	1	3348	0	2250
UR38H5.1	Araip.Q1VWD	80.494	3076	500	67	1	3762	1	3360	0	2265
UR38H5.1	Araip.ZRG8S	80.468	3077	502	66	1	3762	1	3411	0	2261
UR38H5.1	Araip.IDF2B	80.392	3065	520	50	1	3762	1	3357	0	2255
UR38H5.1	Araip.JW40W	80.261	3065	521	60	1	3762	1	3492	0	2231
URT9HM.1	Araip.Y9U6T	90.718	3049	243	18	1	3024	1	3612	0	4026
URT9HM.1	Araip.12KKT	89.623	2997	264	26	58	3024	4	3294	0	3768
UUQ264.1	Araip.L6B1S	100	3715	0	0	1	3807	1	3807	0	6861
UUQ264.1	Aradu.5W8P5	98.171	3718	65	2	1	3807	1	3813	0	6486
V3TTHY.1	Araip.FA5J2	93.883	3613	219	2	1	3807	1	3753	0	5446
V3TTHY.1	Aradu.J093S	93.847	3624	204	11	1	3807	1	4035	0	5439
V3TTHY.1	Araip.CMC14	93.785	3620	206	10	1	3807	1	3996	0	5421
V3TTHY.1	Araip.41AEV	93.498	3614	222	7	1	3807	1	3855	0	5360
V3TTHY.1	Aradu.A5V51	93.4	3621	223	10	1	3807	1	3849	0	5349
V3TTHY.1	Araip.YJ1T4	93.001	3129	192	10	1	3807	1	3795	0	4540
V3TTHY.1	Aradu.X2RLR	92.014	3619	266	14	1	3807	1	3954	0	5060
V3TTHY.1	Aradu.VZ7GL	82.645	3630	565	31	12	3807	24	4119	0	3153
V3TTHY.1	Araip.Z0NRH	81.025	3299	532	54	371	3807	380	3693	0	2538
V3TTHY.1	Aradu.SMF39	80.756	3253	519	63	428	3807	446	3711	0	2440
V3TTHY.1	Aradu.9FT7P	80.742	3100	498	61	580	3807	1	3120	0	2326
V3TTHY.1	Araip.7ZE11	80.645	3255	513	71	428	3807	446	3705	0	2412
V4V3ST.1	Aradu.292D3	99.212	3936	31	0	1	3936	1	3936	0	7097
V4V3ST.1	Araip.G5CUD	98.683	3796	47	1	1	3936	1	3981	0	6730
V6I7WA.1	Araip.VE4DY	99.915	2341	2	0	1	2421	1	2436	0	4313
V6I7WA.1	Araip.U0YME	91.754	2377	154	19	1	2421	1	2421	0	3265
V6I7WA.1	Araip.YCN52	91.467	2379	160	19	1	2421	1	2490	0	3229
V6I7WA.1	Araip.05JB8	91.371	2364	179	11	1	2421	1	2433	0	3212
V6I7WA.1	Aradu.IL2CV	90.998	2355	187	8	1	2421	1	2544	0	3151
V6I7WA.1	Araip.WF303	90.564	2374	188	15	1	2421	1	2703	0	3110
V7RGM7.1	Aradu.IL2CV	97.736	2385	54	0	1	2391	1	2544	0	4106
V7RGM7.1	Araip.05JB8	90.89	2404	199	7	1	2391	1	2433	0	3208
V7RGM7.1	Araip.VE4DY	90.544	2390	203	8	1	2391	1	2436	0	3140
V7RGM7.1	Araip.U0YME	90.488	2418	199	16	1	2391	1	2421	0	3162
V7RGM7.1	Araip.YCN52	89.645	2424	214	17	1	2391	1	2490	0	3051
V7RGM7.1	Araip.WF303	89.371	2418	204	26	1	2391	1	2703	0	2992
VH72SV.1	Araip.Q1VWD	91.607	3062	226	20	1	3087	1	3360	0	4202
VH72SV.1	Araip.ZRG8S	91.126	3065	238	26	1	3087	1	3411	0	4122
VH72SV.1	Araip.IDF2B	90.167	3061	269	20	1	3087	1	3357	0	3956
VH72SV.1	Aradu.12FC3	85.188	3038	389	45	1	3087	1	3348	0	3061
VH72SV.1	Aradu.L7IZH	84.794	2841	361	45	1	3087	1	3228	0	2787
VH72SV.1	Araip.GV51N	83.707	3075	423	51	1	3087	1	3339	0	2832
VH72SV.1	Aradu.D6C0C	82.29	3083	461	62	1	3087	1	3342	0	2590
VH72SV.1	Aradu.500JY	80.2	3096	506	73	1	3087	1	3351	0	2222
VH72SV.1	Araip.YB7SN	80.143	3077	523	58	1	3087	1	3324	0	2217
VJM3FC.1	Araip.30NNQ	99.685	3177	10	0	1	3321	1	3486	0	5812
VJM3FC.1	Aradu.KQ6LZ	86.124	3171	380	41	1	3321	1	3486	0	3363
VU983V.1	Aradu.F918E	90	3500	305	20	1	3498	1	3474	0	4482
VU983V.1	Aradu.56HGP	88.379	3029	294	28	481	3498	1	3024	0	3591
VWX4NY.1	Araip.Y6LUD	87.794	2507	232	32	556	3015	247	2748	0	2867
VWX4NY.1	Aradu.HQF0H	83.585	2516	318	56	556	3015	487	3024	0	2270
VY35BN.1	Aradu.R3SU9	99.418	3783	22	0	1	3783	1	3783	0	6865
VY35BN.1	Aradu.GP5CS	98.16	3749	69	0	1	3783	1	3762	0	6541
W0TS07.1	Araip.S44A4	86.747	3667	422	31	1	3678	1	3699	0	4021
W2PC18.1	Araip.S35CQ	100	3912	0	0	1	3912	1	3912	0	7225
WIN0ZV.1	Araip.VGW7F	99.011	2832	28	0	1	2832	1	2832	0	5075
WP4SS3.1	Aradu.BP7BT	95.43	2779	120	5	1	3264	100	2877	0	4421
WP4SS3.1	Aradu.AQ1SK	91.029	2887	229	16	289	3264	463	3393	0	3869
WP4SS3.1	Araip.01CTA	86.134	2827	361	19	336	3264	180	3036	0	3020
WPX88M.1	Aradu.J9IHW	95.353	2023	73	16	357	2379	216	2238	0	3195
WQJN9J.1	Araip.U0YME	100	2412	0	0	1	2442	1	2421	0	4455
WQJN9J.1	Araip.YCN52	93.336	2416	156	3	1	2442	1	2490	0	3565
WQJN9J.1	Araip.WF303	91.722	2416	174	14	1	2442	1	2703	0	3330
WQJN9J.1	Araip.VE4DY	91.701	2398	161	16	1	2442	1	2436	0	3291
WQJN9J.1	Araip.05JB8	91.093	2425	181	19	1	2442	1	2433	0	3249
WQJN9J.1	Aradu.IL2CV	90.894	2416	185	14	1	2442	1	2544	0	3210
WQT0DV.1	Aradu.Z1BML	99.885	3480	4	0	283	3762	1	3480	0	6405
WRA2D9.1	Araip.AX6A6	93.888	2585	154	4	1	2583	1	2583	0	3895
WRA2D9.1	Araip.L51CJ	93.387	2586	165	6	1	2583	1	2583	0	3823
X3YUGG.1	Araip.H2P98	100	2622	0	0	1	2622	625	3246	0	4843
X3YUGG.1	Aradu.HM4L0	94.44	2626	137	7	1	2622	163	2796	0	4032
X3YUGG.1	Araip.L9E0M	93.267	2629	157	5	1	2622	625	3240	0	3856
X3YUGG.1	Araip.QBZ0C	92.732	2628	178	7	1	2622	163	2796	0	3783
X3YUGG.1	Araip.92HTJ	91.489	2632	198	16	1	2622	622	3246	0	3596
X3YUGG.1	Araip.E1AQ6	80.197	2641	445	51	6	2622	621	3240	0	1908
X8ET43.1	Aradu.UHQ3S	89.878	3122	277	15	7	3441	4	3681	0	3978
X8ET43.1	Aradu.K3L23	87.7	3130	311	38	7	3441	4	3552	0	3579
X8ET43.1	Araip.V4CJV	81.06	3416	503	93	8	3441	5	4035	0	2591
XAW1E1.1	Aradu.L3RRG	99.895	2844	3	0	1	2844	1	2844	0	5236
XAW1E1.1	Araip.C5YQ1	97.115	2842	82	0	1	2844	1	2886	0	4795
XF747A.1	Araip.NX28V	88.05	2092	218	13	472	2550	1	2562	0	2449
XFK2HS.1	Araip.98PN3	95.244	3091	114	17	1	3087	194	3255	0	4863
XFK2HS.1	Aradu.R8I1W	92.147	3120	201	24	1	3087	149	3267	0	4364
XFK2HS.1	Aradu.W3B9W	85.756	3068	393	28	1	3087	224	3306	0	3205
XMEA9A.1	Araip.GD26H	92.998	3356	201	19	1	3390	1	3357	0	4865
XMEA9A.1	Aradu.C0GMC	92.723	3353	216	20	1	3390	1	3537	0	4815
XMES5T.1	Araip.QL8C7	99.724	3264	9	0	1	3264	1	3264	0	5978
XUH3WJ.1	Aradu.W3B9W	85.754	3257	397	38	1	3216	76	3306	0	3382
XUH3WJ.1	Aradu.R8I1W	85.452	3272	405	33	1	3216	1	3267	0	3339
XUH3WJ.1	Araip.98PN3	85.411	3208	400	37	40	3216	85	3255	0	3269
Y10ZET.1	Araip.M9Z94	89.373	3237	298	16	32	3858	17	3822	0	4030
Y10ZET.1	Aradu.6UB5R	88.591	3243	333	18	32	3858	17	3840	0	3904
Y2N0N5.1	Aradu.6R3YG	99.373	4146	26	0	1	4146	1	4146	0	7513
Y2N0N5.1	Araip.224ZW	98.472	4123	63	0	1	4146	1	4488	0	7265
Y37CV7.1	Aradu.P07ZM	92.338	3015	201	18	1	3072	544	3555	0	4261
Y37CV7.1	Araip.V65IU	91.411	3004	242	9	1	3072	514	3627	0	4104
Y37CV7.1	Aradu.A0DVE	88.756	3095	278	28	1	3072	520	3681	0	3723
Y4LPGJ.1	Araip.953C6	98.784	3453	42	0	1	3453	1	3453	0	6144
Y56548.1	Araip.U0YME	93.079	2413	156	3	1	2442	1	2421	0	3520
Y56548.1	Araip.YCN52	91.794	2425	180	8	1	2442	1	2490	0	3358
Y56548.1	Araip.WF303	90.95	2453	200	15	1	2442	1	2703	0	3280
Y56548.1	Araip.VE4DY	90.642	2415	194	16	1	2442	1	2436	0	3179
Y56548.1	Araip.05JB8	90.388	2424	193	17	1	2442	1	2433	0	3149
Y56548.1	Aradu.IL2CV	89.694	2416	205	18	1	2442	1	2544	0	3042
YJCF5Y.1	Araip.NFQ2S	100	2864	0	0	295	3330	1	2871	0	5289
YJUR3Z.1	Aradu.LI4A7	82.143	3276	505	55	99	3432	240	3495	0	2736
YKB5HU.1	Araip.7QT79	88.191	3294	305	47	1	3273	1	3291	0	3851
YKB5HU.1	Aradu.W1C7I	87.967	3291	311	48	1	3273	1	3294	0	3805
YKB5HU.1	Aradu.XV6T4	83.424	3312	423	80	1	3273	1	3369	0	2959
YM09LB.1	Araip.Q7322	92.514	3700	224	26	1	3681	1	3777	0	5249
YM09LB.1	Aradu.G9IC7	92.456	3685	234	23	1	3681	1	3708	0	5225
YM09LB.1	Araip.YS3SK	92.304	3690	237	24	1	3681	1	4068	0	5197
YM09LB.1	Araip.D9X8W	90.285	3685	293	29	1	3681	1	3675	0	4761
YM09LB.1	Aradu.4SM4Z	85.976	3216	384	42	480	3681	501	3699	0	3378
YM09LB.1	Aradu.J2LS8	84.249	3187	420	51	1	3681	1	3819	0	3029
YSI06R.1	Araip.Q1VWD	84.354	3087	426	35	1	3399	1	3360	0	2972
YSI06R.1	Araip.IDF2B	84.036	3082	442	34	1	3399	1	3357	0	2920
YSI06R.1	Araip.ZRG8S	83.441	3092	448	44	1	3399	1	3411	0	2815
YSI06R.1	Aradu.D6C0C	81.418	3089	501	54	1	3399	1	3342	0	2457
YSI06R.1	Aradu.L7IZH	81.276	2836	457	48	1	3399	1	3228	0	2228
YSI06R.1	Aradu.12FC3	80.96	3041	507	54	1	3399	1	3348	0	2342
YSI06R.1	Araip.JW40W	80.763	3093	520	55	1	3399	1	3492	0	2346
YSI06R.1	Araip.GV51N	80.59	3086	523	54	1	3399	1	3339	0	2311
YSI06R.1	Aradu.500JY	80.239	3097	529	52	1	3399	1	3351	0	2252
YW1YRK.1	Araip.AX6A6	93.612	2583	165	0	1	2583	1	2583	0	3856
YW1YRK.1	Araip.L51CJ	93.38	2583	171	0	1	2583	1	2583	0	3823
YZJ8BG.1	Aradu.YVT9V	97.93	4880	77	15	29	4941	439	5340	0	8431
Z3ATEX.1	Aradu.4DJ5M	91.701	3603	267	15	1	3672	1	3861	0	4968
Z3ATEX.1	Araip.0C951	91.341	3603	277	16	1	3672	1	3837	0	4892
Z4U2FE.1	Aradu.L3RRG	98.054	2826	55	0	1	2901	1	2844	0	4915
Z4U2FE.1	Araip.C5YQ1	97.263	2886	69	1	1	2901	1	2886	0	4883
ZGVV39.1	Aradu.YQD74	82.099	2687	408	47	13	2973	10	3273	0	2230
ZGVV39.1	Aradu.F12KD	81.99	2915	458	45	13	2973	181	3309	0	2412
ZJQJ7X.1	Aradu.SR2IB	99.816	2719	3	2	1	2718	19	2736	0	4992
ZJQJ7X.1	Araip.6MG4Z	98.087	2718	52	0	1	2718	19	2736	0	4732
ZXBW87.1	Araip.61N8I	83.994	2499	335	45	1	2469	1	2571	0	2338
ZXBW87.1	Aradu.L2S72	82.781	2503	352	51	1	2469	1	2529	0	2161
ZZ0VZ9.1	Araip.0R3VU	94.32	3116	167	8	1	3111	1	3111	0	4765
ZZ4RNK.1	Araip.ZTF16	99.555	4719	0	1	1	4698	1	4719	0	8578
ZZ4RNK.1	Aradu.LQH8Y	96.299	4728	145	9	1	4698	1	4728	0	7734

## Sheet: 原始Ah-AdAi
	queryid	subjectid	dS	dN	dN/dS	%identity	alignmentlength	mismatches	gapopens	q.start	q.end	s.start	s.end	evalue	bitscore		ID	Chromosome	Location			ID	Chromosome	Location
1056	TFI3EY.1	Aradu.014NJ	0.0125	0.0099	0.7932	98.86	4212	42	2	1	4212	1	4206	0	7507		TFI3EY.1	3	9723234	9727445		Aradu.014NJ	3	9,422,242..9,426,447
919	98MC06.1	Aradu.029LX	0.0522	0.0534	1.0224	94.493	3178	155	5	1	3243	1	3165	0	4881		98MC06.1	20	143029762	143040432		Aradu.029LX	10	108,497,427..108,501,679	重组
915	8LIU0E.1	Aradu.08GVW	0.1065	0.0697	0.6545	91.701	3675	248	24	1	3666	1	3732	0	5044		8LIU0E.1	12	2662012	2665677		Aradu.08GVW	2	1,850,429..1,855,339	重组
857	2CTJ9J.1	Aradu.0Q6Y1	0.0068	0.0076	1.123	99.5	2799	14	0	1	3126	175	3333	0	5092		2CTJ9J.1	2	2915512	2919888		Aradu.0Q6Y1	2	2,920,806..2,925,103
1039	QP8IW7.1	Aradu.0QE03	0.0369	0.0087	0.2367	97.594	3283	52	1	1	3258	1	3285	0	5600		QP8IW7.1	9	12936003	12944051		Aradu.0QE03	9	12,723,723..12,734,687
856	28RSD0.1	Aradu.0T2E4	0	0	99	99.964	2781	1	0	1	2781	1	2781	0	5131		28RSD0.1	2	2930404	2933184		Aradu.0T2E4	2	2,935,494..2,938,274
1052	SV36IN.1	Aradu.12FC3	0.0685	0.0244	0.3564	98.658	2980	37	1	1	3081	1	3348	0	5278		SV36IN.1	12	115837741	115841932		Aradu.12FC3	2	90,530,469..90,533,816	重组
977	HEJ4FG.1	Aradu.1YK0L	0.0035	0.003	0.8619	99.718	3551	10	0	1	3555	1	3606	0	6503		HEJ4FG.1	9	4082062	4087193		Aradu.1YK0L	9	4,147,579..4,151,793
1069	V4V3ST.1	Aradu.292D3	0.0078	0.0081	1.0459	99.212	3936	31	0	1	3936	1	3936	0	7097		V4V3ST.1	3	29586080	29593544		Aradu.292D3	3	27,419,531..27,425,554
853	1U71WU.1	Aradu.2LH1T	0.0224	0.0248	1.1065	99.65	3141	11	0	119	3405	161	3402	0	5740		1U71WU.1	5	2385332	2391037		Aradu.2LH1T	5	2,264,657..2,268,164
1064	UIPX5Z.1	Aradu.2LH1T	0.0224	0.0248	1.1065	99.65	3141	11	0	119	3405	161	3402	0	5740		UIPX5Z.1	15	2385332	2391037		Aradu.2LH1T	5	2,264,657..2,268,164	去掉
1001	LDQ9TP.1	Aradu.44QYZ	0.0033	0.0011	0.3381	99.839	3104	5	0	590	3693	491	3594	0	5705		LDQ9TP.1	1	4937809	4943523		Aradu.44QYZ	1	4,567,511..4,573,166
927	AJ79N4.1	Aradu.4DJ5M	0.1403	0.0841	0.5992	91.701	3603	267	15	1	3672	1	3861	0	4968		AJ79N4.1	2	89214390	89219767		Aradu.4DJ5M	2	81,005,801..81,010,198
1089	Z3ATEX.1	Aradu.4DJ5M	0.1403	0.0841	0.5992	91.701	3603	267	15	1	3672	1	3861	0	4968		Z3ATEX.1	2	89402775	89408152		Aradu.4DJ5M	2	81,005,801..81,010,198	去掉
1018	N0928S.1	Aradu.4KE49	0.0655	0.0474	0.7228	94.389	3333	140	8	1	3318	1	3309	0	5075		N0928S.1	9	12864550	12879092		Aradu.4KE49	9	12,693,628..12,701,339
957	EI55Q9.1	Aradu.4N3HV	0.0128	0.0059	0.4647	99.156	2133	18	0	385	2517	310	2442	0	3840		EI55Q9.1	1	460152	470351		Aradu.4N3HV	1	459,623..468,554
944	CA7JWP.1	Aradu.500JY	0.0292	0.0206	0.7049	99.866	2979	4	0	1	3078	1	3351	0	5480		CA7JWP.1	2	96037145	96042420		Aradu.500JY	2	87,519,990..87,523,340
968	G0HR9U.1	Aradu.5133E	0.0706	0.0339	0.48	98.394	3362	51	2	312	3738	363	3909	0	5906		G0HR9U.1	12	118102897	118117674		Aradu.5133E	0	0
920	9C08TH.1	Aradu.55V7V	0	0	0.3705	100	3648	0	0	1	3873	1	3909	0	6737		9C08TH.1	2	100464362	100469133		Aradu.55V7V	2	91,838,999..91,843,398
1028	P78B16.1	Aradu.58SCF	0	0.0008	99	99.944	3603	2	0	1	3603	1	3603	0	6643		P78B16.1	3	10494049	10499746		Aradu.58SCF	3	10,677,672..10,683,370
1050	SLVW9F.1	Aradu.5R8JC	0.2072	0.1271	0.6136	89.9	1099	108	1	32	1344	44	1227	0	1411		SLVW9F.1	12	1845409	1846752		Aradu.5R8JC	2	1,951,568..1,954,227	重组
846	0QS9SD.1	Aradu.5W8P5	0.0079	0.0077	0.9761	99.161	3813	29	1	1	3810	1	3813	0	6861		0QS9SD.1	3	7073297	7082846		Aradu.5W8P5	3	6,690,058..6,694,832
926	A9ERQR.1	Aradu.60LKJ	0.0029	0.0003	0.1147	99.903	4134	4	0	1	4134	1	4134	0	7613		A9ERQR.1	7	71861685	71868078		Aradu.60LKJ	7	34,751,152..34,757,113
960	EZ6YKV.1	Aradu.62QCX	0.0133	0.0027	0.2009	99.48	2499	13	0	1	2499	445	2943	0	4543		EZ6YKV.1	10	6263809	6267697		Aradu.62QCX	10	6,566,437..6,569,379
1086	Y2N0N5.1	Aradu.6R3YG	0.0138	0.0037	0.2671	99.373	4146	26	0	1	4146	1	4146	0	7513		Y2N0N5.1	5	25300509	25312289		Aradu.6R3YG	5	33,836,073..33,847,683
862	3G3XAR.1	Aradu.6UB5R	0.2334	0.1357	0.5816	86.416	3541	457	14	32	3594	17	3840	0	3853		3G3XAR.1	12	3267043	3271844		Aradu.6UB5R	2	2,784,965..2,788,804	重组
973	GT0Q5X.1	Aradu.76J5V	0.0108	0.0078	0.7238	99.233	2606	20	0	1	2631	118	2730	0	4702		GT0Q5X.1	3	8846953	8849583		Aradu.76J5V	3	8,512,667..8,516,359
989	JK0RBR.1	Aradu.80TC2	0.102	0.0692	0.6789	99.506	3037	15	0	94	3747	1	3432	0	5526		JK0RBR.1	9	2518481	2523581		Aradu.80TC2	9	2,615,540..2,619,140
908	7S97YI.1	Aradu.87KA0	0.1372	0.0927	0.6754	90.837	3132	266	17	523	3651	1	3147	0	4174		7S97YI.1	12	2915861	2919511		Aradu.87KA0	2	1,974,479..1,977,625	重组
1047	S8SU5Z.1	Aradu.91JNF	0.0103	0.0036	0.3531	99.47	2643	14	0	1	2643	25	2667	0	4804		S8SU5Z.1	2	95358217	95360859		Aradu.91JNF	2	86,931,695..86,934,361
1008	M2PLEH.1	Aradu.9U8U7	0.0536	0.0217	0.4051	97.026	3295	95	1	1	3294	151	3447	0	5539		M2PLEH.1	4	113645440	113648733		Aradu.9U8U7	4	107,627,659..107,633,346
928	AQDT95.1	Aradu.A0DVE	0.0182	0.0137	0.7506	98.588	3542	6	9	14	3558	1	3681	0	6224		AQDT95.1	9	6166284	6177477		Aradu.A0DVE	9	6,155,656..6,166,581
902	77ASM4.1	Aradu.A2T6H	0	0	0.001	100	1350	0	0	214	1563	1	1350	0	2494		77ASM4.1	9	34921240	34922973		Aradu.A2T6H	9	34,600,909..34,602,429
867	3YZ3MF.1	Aradu.A5V51	0.0112	0.0026	0.2321	99.532	3849	15	3	1	3846	1	3849	0	7005		3YZ3MF.1	10	113347810	113352548		Aradu.A5V51	10	105,744,059..105,748,656
922	9SS8DR.1	Aradu.A8KFG	0.0936	0.085	0.9088	92.375	2164	141	9	411	2559	345	2499	0	3061		9SS8DR.1	4	127247534	127250092		Aradu.A8KFG	4	121,779,976..121,782,474
1037	QH59CH.1	Aradu.A8KFG	0.0936	0.085	0.9088	92.375	2164	141	9	411	2559	345	2499	0	3061		QH59CH.1	14	141683064	141685622		Aradu.A8KFG	4	121,779,976..121,782,474	去掉
923	9W4GU5.1	Aradu.B5ML3	0.0256	0.0024	0.0952	99.28	2778	20	0	1	2778	1	2778	0	5020		9W4GU5.1	4	124649149	124654438		Aradu.B5ML3	4	119,300,440..119,305,276
1002	LF97TK.1	Aradu.BP7BT	0.0135	0.0123	0.9143	98.748	2716	34	0	42	2757	162	2877	0	4828		LF97TK.1	8	35627981	35631156		Aradu.BP7BT	8	33,571,754..33,575,462
1016	MY0F6Q.1	Aradu.BY4US	0.0073	0.0125	1.6992	99.393	3625	21	1	1	3801	1	3624	0	6571		MY0F6Q.1	2	2897305	2903073		Aradu.BY4US	2	2,902,627..2,908,119
976	H4A7TM.1	Aradu.C0GMC	0.0593	0.0639	1.0781	93.75	3312	178	19	1	3348	1	3537	0	4942		H4A7TM.1	13	9860142	9864720		Aradu.C0GMC	3	6,624,746..6,632,179	重组
854	1VN7JI.1	Aradu.DG1ZL	0.0937	0.0923	0.9852	91.257	3111	225	23	1	3165	1	3150	0	4194		1VN7JI.1	14	141416418	141422328		Aradu.DG1ZL	4	121,472,693..121,476,296	重组
899	6V6NN7.1	Aradu.DG1ZL	0.0979	0.0944	0.9648	91.166	3079	225	23	51	3183	33	3150	0	4135		6V6NN7.1	14	141400695	141406643		Aradu.DG1ZL	4	121,472,693..121,476,296	去掉
886	5MQ2SU.1	Aradu.E0HSZ	0.0037	0.0021	0.5603	99.766	4278	10	0	1	4278	1	4278	0	7845		5MQ2SU.1	5	90298580	90303704		Aradu.E0HSZ	5	84,515,976..84,521,360
869	42UKH4.1	Aradu.E3TX0	0.1415	0.0922	0.6513	90.488	3648	326	9	1	3645	1	3630	0	4795		42UKH4.1	12	2620062	2623706		Aradu.E3TX0	2	2,692,841..2,696,470	重组
889	5YD3B8.1	Aradu.EKR6S	0.0688	0.0474	0.6886	95.029	3420	155	12	1	3411	1	3414	0	5360		5YD3B8.1	5	2125601	2129124		Aradu.EKR6S	5	2,150,713..2,155,898
931	B76PF9.1	Aradu.EKR6S	0.0688	0.0474	0.6886	95.029	3420	155	12	1	3411	1	3414	0	5360		B76PF9.1	15	2125601	2129124		Aradu.EKR6S	5	2,150,713..2,155,898	去掉
975	GXWQ1S.1	Aradu.F6TLB	0.0614	0.0189	0.3085	97.607	2131	39	4	8	2238	5	2139	0	3642		GXWQ1S.1	2	96131225	96139230		Aradu.F6TLB	2	87,613,688..87,616,753
1073	VU983V.1	Aradu.F918E	0.1192	0.0964	0.8084	90	3500	305	20	1	3498	1	3474	0	4482		VU983V.1	2	536182	539679		Aradu.F918E	2	1,419,387..1,422,860
896	6KH6YE.1	Aradu.FCN11	0	0.0034	99	99.776	1783	4	0	399	2181	351	2133	0	3271		6KH6YE.1	9	80750108	80754078		Aradu.FCN11	9	81,951,883..81,960,151
980	I28IWP.1	Aradu.G29LA	0.0015	0	0.001	99.948	1917	1	0	1	1932	1	1920	0	3535		I28IWP.1	9	7302660	7307174		Aradu.G29LA	9	7,182,357..7,184,639
871	4B9DJ7.1	Aradu.G4VT9	0.0101	0.0023	0.228	99.613	3357	13	0	1	3357	1	3357	0	6128		4B9DJ7.1	6	17383390	17388104		Aradu.G4VT9	6	15,718,606..15,723,311
1030	P92HK0.1	Aradu.G78T6	0.0148	0.0037	0.2486	99.589	3403	11	1	513	3915	399	3798	0	6204		P92HK0.1	9	6868726	6873869		Aradu.G78T6	9	6,751,210..6,758,795
1026	P5WFZY.1	Aradu.G9IC7	0.0173	0.0107	0.6194	98.95	3713	30	6	1	3804	1	3708	0	6632		P5WFZY.1	2	2805062	2814064		Aradu.G9IC7	2	2,812,882..2,816,589
938	BLN4T5.1	Aradu.GA7JT	0.0438	0.0323	0.7378	96.374	3558	114	9	1	3555	1	3546	0	5842		BLN4T5.1	18	14880958	14887338		Aradu.GA7JT	8	33,822,648..33,829,020	重组
1058	THV0ST.1	Aradu.GV74G	0.0184	0.0102	0.5518	98.827	4092	48	0	1	4092	1	4092	0	7291		THV0ST.1	8	45009307	45017014		Aradu.GV74G	8	43,205,184..43,212,621
934	B8J05C.1	Aradu.HD2AV	0.0093	0.0037	0.4002	98.102	3477	18	2	1	3429	1	3477	0	6011		B8J05C.1	10	6235588	6239633		Aradu.HD2AV	10	6,533,508..6,537,329
870	45SZFM.1	Aradu.HPB41	0.002	0.0008	0.3948	99.886	3495	4	0	1	3495	1	3495	0	6433		45SZFM.1	9	7184913	7188761		Aradu.HPB41	9	7,067,224..7,074,262
955	EG26MQ.1	Aradu.I7XQM	0.1605	0.0965	0.6011	90.681	2951	232	13	1	3552	1	3240	0	3886		EG26MQ.1	14	130746504	130751281		Aradu.I7XQM	4	112,054,396..112,058,950	重组
875	4KB2JU.1	Aradu.I92PG	0.0199	0.0099	0.4974	98.768	2517	31	0	1	2517	1	2517	0	4477		4KB2JU.1	15	9173668	9177669		Aradu.I92PG	5	8,425,210..8,428,690	重组
983	J2MEI5.1	Aradu.ID7XN	0.0334	0.0064	0.1907	98.665	2697	33	1	1	2697	1	2694	0	4778		J2MEI5.1	8	41292180	41295747		Aradu.ID7XN	8	39,246,384..39,249,853
1071	V7RGM7.1	Aradu.IL2CV	0.0305	0.0214	0.7015	97.736	2385	54	0	1	2391	1	2544	0	4106		V7RGM7.1	2	3721042	3724998		Aradu.IL2CV	2	3,578,235..3,583,206
1041	QYBR1Q.1	Aradu.J093S	0.0682	0.0184	0.2696	98.492	3382	51	0	1	3471	1	4035	0	5963		QYBR1Q.1	10	113753012	113757956		Aradu.J093S	10	106,154,970..106,159,593
1038	QMVD72.1	Aradu.J4QJ9	0.0154	0.0015	0.0965	99.608	3315	13	0	88	3402	1	3315	0	6050		QMVD72.1	4	122619747	122624431		Aradu.J4QJ9	4	117,164,918..117,169,200
1077	WPX88M.1	Aradu.J9IHW	0.0308	0.0612	1.9903	95.353	2023	73	16	357	2379	216	2238	0	3195		WPX88M.1	12	111473038	111477149		Aradu.J9IHW	2	86,940,508..86,943,611	重组
859	332RDU.1	Aradu.JN158	0.0213	0.0061	0.2865	99.037	3738	36	0	1	3738	1	3738	0	6704		332RDU.1	7	2381739	2386348		Aradu.JN158	7	3,131,346..3,135,953
1022	NDAQ9Q.1	Aradu.K3L23	0.0696	0.0366	0.5254	99.333	3298	22	0	1	3606	1	3552	0	5969		NDAQ9Q.1	2	99908933	99914238		Aradu.K3L23	2	91,401,067..91,406,284
999	KVM730.1	Aradu.KIB4P	0.4649	0.1809	0.3891	80.869	2462	424	35	19	2763	13	2472	0	1893		KVM730.1	12	2713027	2718262		Aradu.KIB4P	2	2,234,514..2,236,985	重组
839	04BQTE.1	Aradu.KLS6P	0.0808	0.0469	0.5802	95.055	3701	150	12	1	3984	1	3768	0	5790		04BQTE.1	1	11316376	11323173		Aradu.KLS6P	1	10,114,266..10,120,635
937	BJ32EB.1	Aradu.L3C1J	0	0	0.001	100	2460	0	0	1	2460	1	2460	0	4543		BJ32EB.1	1	92678	499159		Aradu.L3C1J	1	490,420..496,405
1083	XAW1E1.1	Aradu.L3RRG	0	0.0014	99	99.895	2844	3	0	1	2844	1	2844	0	5236		XAW1E1.1	9	6300854	6305622		Aradu.L3RRG	9	6,286,963..6,290,450
982	IYM9J9.1	Aradu.L4NEQ	0.2151	0.1289	0.5993	86.572	3597	432	23	1	4155	1	3681	0	3919		IYM9J9.1	2	2751610	2757973		Aradu.L4NEQ	2	3,261,286..3,288,357
835	00IH7J.1	Aradu.LHF9F	0.0459	0.0299	0.6517	97.752	3292	68	2	1	3447	1	3417	0	5664		00IH7J.1	5	2196458	2201326		Aradu.LHF9F	5	2,172,171..2,175,700
959	ES8K63.1	Aradu.LHF9F	0.0459	0.0299	0.6517	97.752	3292	68	2	1	3447	1	3417	0	5664		ES8K63.1	15	2196458	2201326		Aradu.LHF9F	5	2,172,171..2,175,700	去掉
1021	N2HC0B.1	Aradu.LI4A7	0.4424	0.1786	0.4038	84.918	3103	421	32	75	3411	240	3495	0	3094		N2HC0B.1	15	153936861	153954526		Aradu.LI4A7	5	85,216,369..85,227,765	重组
1003	LM1XTI.1	Aradu.LQH8Y	0.0504	0.0212	0.4213	97.314	4728	127	0	1	4728	1	4728	0	8028		LM1XTI.1	9	6885009	6892137		Aradu.LQH8Y	9	6,773,687..6,780,905
885	5MNM78.1	Aradu.MC6ZY	0.1664	0.0736	0.4424	92.207	2143	164	1	10	2205	13	2475	0	3029		5MNM78.1	14	141468339	141471341		Aradu.MC6ZY	4	121,584,881..121,587,735	去掉
1032	PT8T2W.1	Aradu.MC6ZY	0.1664	0.0736	0.4424	92.207	2143	164	1	10	2205	13	2475	0	3029		PT8T2W.1	4	127032809	127035811		Aradu.MC6ZY	4	121,584,881..121,587,735
1034	Q36DTI.1	Aradu.N09A5	0.004	0.002	0.4873	99.881	4195	5	0	1	4608	1	4206	0	7720		Q36DTI.1	3	136040224	136053402		Aradu.N09A5	3	127,583,530..127,589,391
947	D4Y0XB.1	Aradu.N5N3Q	0.0745	0.0392	0.5255	97.558	2703	47	7	18	2724	203	2904	0	4608		D4Y0XB.1	12	101990816	101995019		Aradu.N5N3Q	2	79,586,054..79,595,683	重组
997	K7GDTJ.1	Aradu.NSE79	0.3465	0.221	0.6378	80.71	2027	344	32	5	2019	1	2520	0	1533		K7GDTJ.1	18	14369585	14374501		Aradu.NSE79	8	33,623,527..33,627,286	重组
918	957ZEW.1	Aradu.NX0D1	0.0038	0.0022	0.5731	100	2439	0	0	1	2514	595	3045	0	4505		957ZEW.1	3	26883201	26885714		Aradu.NX0D1	3	24,901,591..24,912,058
838	03USKU.1	Aradu.P07ZM	0.1371	0.0507	0.3698	92.454	3578	221	18	1	3552	1	3555	0	5066		03USKU.1	19	7522500	7534219		Aradu.P07ZM	9	6,300,385..6,310,218	重组
1031	P9Q3PR.1	Aradu.P5PIT	0.0095	0.0082	0.8697	99.029	3400	8	2	556	3930	591	3990	0	6072		P9Q3PR.1	4	37838010	37842264		Aradu.P5PIT	4	39,354,056..39,358,311
1060	TU1I3K.1	Aradu.QL5ZF	0.0085	0.0051	0.5957	99.427	2790	16	0	1	2790	1	2790	0	5064		TU1I3K.1	3	8817290	8820079		Aradu.QL5ZF	3	8,471,897..8,474,686
1074	VY35BN.1	Aradu.R3SU9	0.0059	0.0059	1.0021	99.418	3783	22	0	1	3783	1	3783	0	6865		VY35BN.1	9	34781098	34785870		Aradu.R3SU9	9	34,430,003..34,437,404
878	4ZIH53.1	Aradu.R8I1W	0.1028	0.0723	0.7027	94.825	2628	125	8	1	3246	1	3267	0	4089		4ZIH53.1	3	6175922	6179633		Aradu.R8I1W	3	5,448,365..5,458,956
904	7ERL5G.1	Aradu.RD5VZ	0.0413	0.0283	0.6844	98.785	3127	12	3	1	3195	1	3213	0	5541		7ERL5G.1	10	113372989	113377872		Aradu.RD5VZ	10	105,768,813..105,772,458
956	EH4SXH.1	Aradu.RHX7G	0.0206	0.0065	0.315	99.07	3762	35	0	1	3762	1	3762	0	6754		EH4SXH.1	8	35593427	35598349		Aradu.RHX7G	8	33,549,918..33,554,798
841	0DZS3V.1	Aradu.RM7WY	0.0459	0.0279	0.6084	98.752	3206	38	1	85	3288	1	3327	0	5698		0DZS3V.1	9	13076920	13081856		Aradu.RM7WY	9	12,848,405..12,853,227
992	K0Q4EJ.1	Aradu.RT9LH	0.0366	0.0218	0.5949	97.784	1715	34	2	1	1884	1	1905	0	2953		K0Q4EJ.1	9	34617495	34621210		Aradu.RT9LH	9	34,449,861..34,452,296
883	5JI1RR.1	Aradu.SMF39	0.0136	0.0125	0.9224	98.89	3424	38	0	1	3438	1	3711	0	6113		5JI1RR.1	2	100458097	100462795		Aradu.SMF39	2	91,833,332..91,837,042
1091	ZJQJ7X.1	Aradu.SR2IB	0.002	0.0023	1.1505	99.816	2719	3	2	1	2718	19	2736	0	4992		ZJQJ7X.1	2	69472289	69478483		Aradu.SR2IB	2	62,643,433..62,649,642
852	1LLD00.1	Aradu.TJX3Q	0.0667	0.034	0.5098	97.351	2718	63	4	148	3081	55	2802	0	4612		1LLD00.1	18	2265587	2279050		Aradu.TJX3Q	8	23,416,218..23,430,138	重组
1082	X8ET43.1	Aradu.UHQ3S	0.1917	0.0971	0.5063	89.878	3122	277	15	7	3441	4	3681	0	3978		X8ET43.1	2	99947664	99952524		Aradu.UHQ3S	2	91,416,399..91,420,933
924	A05N5U.3	Aradu.VY571	0.0845	0.0255	0.3015	95.912	2691	96	4	1	3132	1	2688	0	4348		A05N5U.3	19	5040191	5043425		Aradu.VY571	9	4,089,237..4,091,924
1027	P6Z6B3.1	Aradu.W0UF5	0.0596	0.0302	0.5078	97.111	2942	67	12	46	3522	31	3630	0	4946		P6Z6B3.1	15	154608811	154614807		Aradu.W0UF5	5	84,422,386..84,427,924	重组
872	4FG6XW.1	Aradu.W3B9W	0	0.0011	99	99.927	2739	2	0	1	3342	1	3306	0	5048		4FG6XW.1	3	5668407	5672223		Aradu.W3B9W	3	5,989,416..5,993,339
987	JFQB2B.1	Aradu.WGI5L	0.0105	0.0041	0.395	99.424	4686	27	0	1	4686	1	4686	0	8504		JFQB2B.1	7	376136	382075		Aradu.WGI5L	7	1,144,973..1,150,960
898	6SV629.1	Aradu.X99FI	0.0056	0.009	1.6154	99.658	1171	4	0	16	1383	76	1335	0	2141		6SV629.1	9	34478197	34480531		Aradu.X99FI	9	34,110,148..34,111,897
1090	ZGVV39.1	Aradu.YQD74	0.4045	0.1949	0.4817	82.099	2687	408	47	13	2973	10	3273	0	2230		ZGVV39.1	4	126841997	126845623		Aradu.YQD74	4	121,575,484..121,580,258
848	103L73.1	Aradu.YU7JM	0.017	0.01	0.5919	99.253	3213	23	1	1	3213	1	3306	0	5799		103L73.1	2	95012175	95017677		Aradu.YU7JM	2	86,581,814..86,586,836
845	0PVT6F.1	Aradu.YVD8C	0.1469	0.1089	0.741	89.871	3189	272	25	1	3798	1	3849	0	4052		0PVT6F.1	12	2588797	2592594		Aradu.YVD8C	2	2,506,334..2,510,182	重组
1088	YZJ8BG.1	Aradu.YVT9V	0.0475	0.0202	0.425	97.93	4880	77	15	29	4941	439	5340	0	8431		YZJ8BG.1	12	101846722	101856611		Aradu.YVT9V	2	79,401,169..79,415,319	重组
1079	WQT0DV.1	Aradu.Z1BML	0.0032	0.0004	0.1243	99.885	3480	4	0	283	3762	1	3480	0	6405		WQT0DV.1	3	9799066	9803393		Aradu.Z1BML	3	9,636,148..9,639,627
1009	M35DT6.1	Aradu.Z97F9	0.032	0.0076	0.2381	98.701	2463	32	0	1	2463	1	2463	0	4372		M35DT6.1	1	435472	441327		Aradu.Z97F9	1	425,344..429,851
986	JACZ02.4	Aradu.ZSR47	0	0.0042	99	99.787	2815	6	0	1	2964	1	2820	0	5166		JACZ02.4	1	3312050	3315702		Aradu.ZSR47	1	3,119,731..3,122,550
909	84QBSM.1	Araip.01CTA	0	0	0.366	100	3036	0	0	1	3036	1	3036	0	5607		84QBSM.1	18	14257949	14264353		Araip.01CTA	8	13,046,373..13,051,882
1014	MXED03.1	Araip.07HKJ	0.0027	0.0008	0.2805	100	3370	0	0	1	3381	1	3828	0	6224		MXED03.1	12	13224923	13233861		Araip.07HKJ	2	12,376,558..12,382,069
1059	TSC3TY.1	Araip.0C951	0	0	0.001	100	3658	0	0	1	3867	1	3837	0	6756		TSC3TY.1	12	103789833	103795467		Araip.0C951	2	92,818,398..92,823,617
951	DPE61U.1	Araip.0ER3Q	0	0.0005	99	100	2893	0	0	294	3186	141	3033	0	5343		DPE61U.1	18	14656730	14661645		Araip.0ER3Q	8	13,435,501..13,440,059
971	GFGJ54.1	Araip.0R3VU	0	0	0.0355	100	3111	0	0	1	3111	1	3111	0	5746		GFGJ54.1	13	750352	754998		Araip.0R3VU	3	728,800..733,446
865	3WN25H.1	Araip.0Y233	0.1648	0.0886	0.5377	92.979	3347	218	8	1	3543	1	3630	0	4863		3WN25H.1	2	100178617	100183301		Araip.0Y233	2	106,104,272..106,107,901	重组
866	3YRZ3W.1	Araip.11ACR	0.0192	0.0119	0.6203	100	3219	0	0	1	3372	1	3348	0	5945		3YRZ3W.1	14	125029280	125033253		Araip.11ACR	4	115,879,222..115,883,795
1043	RL0N5R.1	Araip.12KKT	0.2505	0.1405	0.5607	90.84	2893	251	9	112	3384	67	3294	0	3862		RL0N5R.1	2	99206218	99211900		Araip.12KKT	2	104,561,362..104,564,907	重组
1053	T23TII.1	Araip.132QM	0	0	0.1134	100	3312	0	0	1	3312	1	3312	0	6117		T23TII.1	14	139957979	139962104		Araip.132QM	4	130,265,393..130,269,550
930	B6JPF5.1	Araip.13PT0	0.0804	0.0646	0.8035	93.511	3745	215	15	16	3753	13	3744	0	5544		B6JPF5.1	2	484201	487953		Araip.13PT0	2	760,793..764,536	重组
953	DW1R6S.1	Araip.224ZW	0	0	0.001	100	4123	0	0	1	4146	1	4488	0	7614		DW1R6S.1	15	32328474	32335805		Araip.224ZW	5	30,918,096..30,926,857
912	8BMB32.1	Araip.2J996	0	0	0.001	100	2409	0	0	1	2409	88	2496	0	4449		8BMB32.1	20	11493892	11496300		Araip.2J996	10	10,956,200..10,958,695
910	88X2TA.1	Araip.2MW81	0.4046	0.1834	0.4534	81.624	2438	393	38	66	2919	6	2457	0	1969		88X2TA.1	15	153955056	153972673		Araip.2MW81	5	143,028,577..143,031,385
1072	VJM3FC.1	Araip.30NNQ	0.0439	0.0277	0.6303	99.685	3177	10	0	1	3321	1	3486	0	5812		VJM3FC.1	12	115715217	115720751		Araip.30NNQ	2	104,152,877..104,156,362
929	AV4GH3.1	Araip.38IS1	0.0422	0.0522	1.2381	95.823	3232	121	6	61	3390	3	3444	0	5208		AV4GH3.1	15	2159951	2163423		Araip.38IS1	5	1,972,143..1,975,586
994	K4R7NK.1	Araip.38IS1	0.0422	0.0522	1.2381	95.823	3232	121	6	61	3390	3	3444	0	5208		K4R7NK.1	5	2159951	2163423		Araip.38IS1	5	1,972,143..1,975,586	去掉
1011	M9ABLH.1	Araip.38QJB	0.0021	0.0032	1.4857	99.825	3422	3	2	90	3516	681	4110	0	6283		M9ABLH.1	12	3599028	3604421		Araip.38QJB	2	2,349,477..2,359,721
1007	M2D9IP.1	Araip.3ET07	0.0195	0.0083	0.427	99.937	3173	2	0	1	3225	1	3426	0	5849		M2D9IP.1	12	117577711	117581311		Araip.3ET07	2	105,967,497..105,970,922
849	15VHUH.1	Araip.3IN78	0.0411	0.0351	0.8537	100	3152	0	0	1	3342	1	3405	0	5821		15VHUH.1	14	124998254	125002828		Araip.3IN78	4	115,852,508..115,856,957
945	CYBX3A.1	Araip.41AEV	0	0	0.001	100	3603	0	0	1	3897	1	3855	0	6654		CYBX3A.1	20	140539764	140544158		Araip.41AEV	10	132,952,972..132,957,366
868	3Z2FFP.1	Araip.4C4UG	0	0	0.3074	100	3186	0	0	1	3186	1	3186	0	5884		3Z2FFP.1	12	101690369	101700048		Araip.4C4UG	2	90,830,464..90,838,607
901	7657UC.1	Araip.4L8P6	0.1669	0.104	0.6233	89.736	1705	160	11	1	1722	1	1704	0	2165		7657UC.1	2	474154	475875		Araip.4L8P6	2	724,922..726,625	重组
1004	LS5HQA.1	Araip.4Q4DB	0.0452	0.0222	0.4907	99.236	2487	13	1	1	2784	1	2595	0	4482		LS5HQA.1	16	7864138	7868409		Araip.4Q4DB	6	4,602,636..4,613,252
913	8HLD5E.1	Araip.558SQ	0.0141	0.0082	0.5797	100	3640	0	0	1	3948	1	3702	0	6722		8HLD5E.1	12	2752265	2757090		Araip.558SQ	2	1,532,482..1,536,183
837	02TVGL.1	Araip.58W0E	0	0	0.3252	100	3357	0	0	1	3357	1	3357	0	6200		02TVGL.1	16	1518014	1522717		Araip.58W0E	6	1,390,134..1,394,810
911	8AR70J.1	Araip.6110Z	0.0075	0.0055	0.7388	99.914	2328	1	1	1	2640	1	2328	0	4287		8AR70J.1	16	148046797	148051213		Araip.6110Z	6	131,290,197..131,299,103
914	8I61S0.1	Araip.61N8I	0.0045	0.0029	0.6526	99.754	2443	0	1	1	2457	1	2571	0	4473		8I61S0.1	14	141708397	141711939		Araip.61N8I	4	132,085,435..132,100,700
1048	SGT4H9.1	Araip.61N8I	0.0045	0.0029	0.6526	99.754	2443	0	1	1	2457	1	2571	0	4473		SGT4H9.1	4	127272867	127276409		Araip.61N8I	4	132,085,435..132,100,700	去掉
939	BSP416.1	Araip.654N3	0.0535	0.069	1.2903	93.527	3816	220	15	1	3816	1	4737	0	5653		BSP416.1	12	3788596	3792411		Araip.654N3	2	2,544,782..2,556,564
1045	S2WWAP.1	Araip.6MG4Z	0	0	0.4055	100	2736	0	0	1	2736	1	2736	0	5053		S2WWAP.1	12	84979532	84985042		Araip.6MG4Z	2	74,024,271..74,030,893
858	2JZ6N1.1	Araip.71JLM	0.0378	0.0014	0.0379	98.976	2832	29	0	1	2832	1	2832	0	5070		2JZ6N1.1	5	1878756	1881587		Araip.71JLM	5	1,744,727..1,747,558	去掉
993	K1RG44.1	Araip.71JLM	0.0378	0.0014	0.0379	98.976	2832	29	0	1	2832	1	2832	0	5070		K1RG44.1	15	1878756	1881587		Araip.71JLM	5	1,744,727..1,747,558
850	16PFHS.1	Araip.77DI1	0.0226	0.0167	0.7392	99.162	3223	0	1	1	3309	1	3339	0	5777		16PFHS.1	15	154667059	154673961		Araip.77DI1	5	143,775,506..143,782,156
1042	R7V70E.1	Araip.7J5ZQ	0.0446	0.0137	0.3081	99.843	3178	1	4	353	3537	490	3885	0	5838		R7V70E.1	12	117482548	117487344		Araip.7J5ZQ	2	105,877,151..105,889,407
905	7G7GME.1	Araip.7QT79	0	0	0.4637	100	3291	0	0	1	3291	1	3291	0	6078		7G7GME.1	4	126301958	126307473		Araip.7QT79	4	131,027,302..131,031,413	去掉
932	B7IYCZ.1	Araip.7QT79	0	0	0.3727	100	3291	0	0	1	3291	1	3291	0	6078		B7IYCZ.1	14	140737488	140743003		Araip.7QT79	4	131,027,302..131,031,413
991	JVCZ96.1	Araip.7ZE11	0.0259	0.012	0.4644	99.122	3418	30	0	1	3456	1	3705	0	6146		JVCZ96.1	12	118065504	118069343		Araip.7ZE11	2	106,491,151..106,494,855
925	A2XUUV.1	Araip.80ISG	0.137	0.0613	0.4472	94.453	3245	168	7	54	3633	270	3576	0	4985		A2XUUV.1	5	2095653	2101711		Araip.80ISG	5	1,963,757..1,969,457	重组
888	5R1F8R.1	Araip.83LYV	0	0.0011	99	99.912	3400	3	0	510	3909	405	3804	0	6263		5R1F8R.1	19	8238355	8243396		Araip.83LYV	9	8,453,856..8,461,461
988	JIJ5SX.1	Araip.8P06L	0.0795	0.0324	0.4079	96.675	4541	148	1	824	5361	869	5409	0	7546		JIJ5SX.1	2	87733811	87747669		Araip.8P06L	2	90,972,703..90,991,524	重组
892	677PQ2.1	Araip.92HTJ	0.0121	0.0037	0.3036	100	2750	0	0	38	2787	497	3246	0	5079		677PQ2.1	12	113580188	113584973		Araip.92HTJ	2	102,156,551..102,164,661
969	G42UXY.1	Araip.953C6	0	0	0.3451	100	3453	0	0	1	3453	1	3453	0	6377		G42UXY.1	14	130429633	130435941		Araip.953C6	4	120,966,326..120,982,325
1085	XFK2HS.1	Araip.98PN3	0.0712	0.0467	0.6559	95.244	3091	114	17	1	3087	194	3255	0	4863		XFK2HS.1	13	8432599	8436451		Araip.98PN3	3	8,261,179..8,264,877
880	558TLZ.1	Araip.9TC2B	0.0675	0.0395	0.5852	96.21	3061	92	4	24	3174	12	3159	0	4988		558TLZ.1	2	8034497	8038317		Araip.9TC2B	2	9,782,325..9,787,754	重组
907	7KFD97.1	Araip.A249Q	0	0	0.001	100	1296	0	0	97	1392	1	1296	0	2394		7KFD97.1	18	125836204	125839057		Araip.A249Q	8	120,756,984..120,759,136
966	G052FX.1	Araip.A5UH7	0	0	0.001	100	2530	0	0	1	3063	1	3015	0	4673		G052FX.1	15	154445688	154450651		Araip.A5UH7	5	143,572,189..143,577,565
1080	WRA2D9.1	Araip.AX6A6	0.1088	0.0542	0.4981	93.888	2585	154	4	1	2583	1	2583	0	3895		WRA2D9.1	6	11817057	11819639		Araip.AX6A6	8	111,496,573..111,499,155	重组
847	0R3YGY.1	Araip.B47DN	0	0	0.38	100	3048	0	0	1	3048	1	3048	0	5629		0R3YGY.1	19	3494837	3497884		Araip.B47DN	9	3,787,478..3,790,525
1024	P0V96M.1	Araip.BTB7N	0.0066	0.0085	1.2919	99.626	3474	0	1	382	3855	296	3756	0	6331		P0V96M.1	13	13092636	13098956		Araip.BTB7N	3	12,630,272..12,636,381
1019	N1CS9Q.4	Araip.C4YLK	0.0015	0.0005	0.2985	99.931	2895	2	0	1	2895	1	2895	0	5336		N1CS9Q.4	11	9817879	9821405		Araip.C4YLK	1	9,290,133..9,293,659
940	C1DP1Y.1	Araip.C5YQ1	0.0167	0.0126	0.7531	99.48	2886	5	1	1	2952	1	2886	0	5238		C1DP1Y.1	19	7715403	7720120		Araip.C5YQ1	9	7,948,226..7,951,962
842	0E6JXZ.1	Araip.CKW1T	0.052	0.0107	0.206	98.945	2749	29	0	1	2790	1	2961	0	4916		0E6JXZ.1	5	11424241	11427030		Araip.CKW1T	5	11,631,818..11,637,198	重组
949	DLTR3L.1	Araip.D9X8W	0	0	0.001	100	3675	0	0	1	2865	1	3675	0	6787		DLTR3L.1	12	2445028	2450508		Araip.D9X8W	2	1,241,280..1,246,608
890	63J304.1	Araip.DBL0L	0.0159	0.0049	0.3068	100	2816	0	0	65	2880	464	3279	0	5201		63J304.1	12	111005074	111009373		Araip.DBL0L	2	99,616,280..99,620,762
864	3RA443.1	Araip.E1AQ6	0.038	0.0116	0.3041	98.302	3240	55	0	1	3240	1	3240	0	5679		3RA443.1	2	97725631	97731344		Araip.E1AQ6	2	102,865,741..102,870,532	重组
1055	TAM8B0.1	Araip.E7ABQ	0	0	0.0328	100	3564	0	0	1	3564	1	3564	0	6582		TAM8B0.1	20	11449974	11457025		Araip.E7ABQ	10	10,920,902..10,925,663
1017	MY2MJV.1	Araip.EC6NQ	0.3359	0.1566	0.4663	84.656	2294	246	35	1	2595	1	2556	0	2189		MY2MJV.1	19	5185613	5191409		Araip.EC6NQ	9	5,188,725..5,191,280
861	3D7DCX.1	Araip.EH4GX	0	0.001	99	99.813	4287	2	1	1	4287	1	4281	0	7867		3D7DCX.1	15	32335820	32344932		Araip.EH4GX	5	30,926,973..30,936,949
984	J3J419.1	Araip.F4BSU	0	0	0.001	100	3717	0	0	1	3843	1	3918	0	6865		J3J419.1	20	143617503	143623826		Araip.F4BSU	10	135,810,938..135,817,261
998	KF653I.1	Araip.F7FFL	0	0	0.2017	100	4131	0	0	1	4131	1	4131	0	7629		KF653I.1	18	125857904	125867016		Araip.F7FFL	8	120,776,474..120,784,363
1040	QTH0LM.1	Araip.FA5J2	0	0	0.001	100	3753	0	0	1	3753	1	3753	0	6931		QTH0LM.1	20	140064029	140068316		Araip.FA5J2	10	132,495,513..132,500,075
935	BD04FH.1	Araip.FGW3H	0.0101	0.0032	0.3123	99.543	3066	14	0	1	3066	292	3357	0	5585		BD04FH.1	11	469689	472754		Araip.FGW3H	1	1,397,901..1,401,343
895	6ER1M6.1	Araip.FL0S8	0.0076	0.0045	0.5954	100	3646	0	0	1	3792	1	3720	0	6734		6ER1M6.1	12	1856501	1861769		Araip.FL0S8	2	719,176..724,532
855	232QQF.1	Araip.FWH1Q	0.064	0.0481	0.7515	98.975	1268	7	1	1	1380	1	1458	0	2265		232QQF.1	9	6826739	6832278		Araip.FWH1Q	9	8,416,050..8,419,777	重组
840	0C19HY.1	Araip.G1MIP	0.0049	0.0043	0.8791	99.972	3624	1	0	1	3651	1	3711	0	6687		0C19HY.1	12	4058399	4062049		Araip.G1MIP	2	3,738,963..3,743,112
985	J6GJK8.1	Araip.G4CSD	0	0.0006	99	99.962	5266	2	0	366	5631	480	5745	0	9714		J6GJK8.1	12	101996355	102005456		Araip.G4CSD	2	91,136,078..91,145,355
906	7KAJ7H.1	Araip.G5CUD	0.0229	0.0134	0.5855	100	3794	0	0	1	3891	1	3981	0	7007		7KAJ7H.1	13	31213274	31220490		Araip.G5CUD	3	30,058,654..30,064,430
874	4IV72F.1	Araip.G95G3	0.0092	0.0069	0.7523	100	3571	0	0	1	3606	1	3651	0	6595		4IV72F.1	20	142021646	142026067		Araip.G95G3	10	134,352,903..134,357,053
916	8QV3KX.1	Araip.GD26H	0.0165	0.0055	0.335	100	2873	0	0	53	2925	485	3357	0	5306		8QV3KX.1	13	9880196	9884040		Araip.GD26H	3	9,629,629..9,639,298
1012	M9HD5W.1	Araip.H2BLK	0	0	0.001	100	2688	0	0	1	2688	1	2688	0	4964		M9HD5W.1	16	148975576	148980407		Araip.H2BLK	6	132,135,286..132,140,117
1081	X3YUGG.1	Araip.H2P98	0	0	0.4581	100	2622	0	0	1	2622	625	3246	0	4843		X3YUGG.1	12	113448279	113452812		Araip.H2P98	2	102,030,844..102,039,272
995	K51RXN.1	Araip.H43AY	0	0	0.001	100	4212	0	0	1	4212	1	4212	0	7779		K51RXN.1	13	13009280	13013491		Araip.H43AY	3	12,550,846..12,555,057
897	6QC6B5.1	Araip.H57KQ	0.019	0.0077	0.4056	98.968	2811	29	0	1	2811	1	2811	0	5031		6QC6B5.1	5	1874642	1877452		Araip.H57KQ	5	1,722,603..1,725,413	去掉
974	GU9D1B.1	Araip.H57KQ	0.019	0.0077	0.4056	98.968	2811	29	0	1	2811	1	2811	0	5031		GU9D1B.1	15	1874642	1877452		Araip.H57KQ	5	1,722,603..1,725,413
1065	UJ09G5.1	Araip.HJ6C7	0	0	0.001	100	2478	0	0	67	2544	1	2478	0	4577		UJ09G5.1	16	8018150	8021287		Araip.HJ6C7	6	4,758,343..4,760,820
942	C8PGGG.1	Araip.I06X7	0	0	0.001	100	3738	0	0	1	3738	1	3738	0	6903		C8PGGG.1	17	4128458	4132997		Araip.I06X7	7	3,084,298..3,088,837
948	D6GULQ.1	Araip.I11RB	0.0022	0.0013	0.5723	100	3325	0	0	1	3474	1	3759	0	6141		D6GULQ.1	12	117695229	117699981		Araip.I11RB	2	106,081,312..106,086,064
965	FZWY62.1	Araip.IBP0A	0.0086	0.0066	0.7692	99.964	2742	1	0	1	2778	1	2799	0	5059		FZWY62.1	14	138957700	138975564		Araip.IBP0A	4	129,291,040..129,295,913
893	69MG1M.1	Araip.IDF2B	0.0697	0.0335	0.4801	100	2982	0	0	1	3177	1	3357	0	5507		69MG1M.1	12	115803066	115806920		Araip.IDF2B	2	104,237,699..104,241,055
1005	LSW4XK.1	Araip.IH6NJ	0.0026	0.0013	0.5156	99.735	7919	0	1	1	8139	1	7944	0	14488		LSW4XK.1	12	92366187	92390099		Araip.IH6NJ	2	81,969,751..81,992,655
933	B8AUE4.1	Araip.IKJ6N	0	0	0.1013	100	3639	0	0	1	3639	1	3639	0	6721		B8AUE4.1	12	1836636	1840274		Araip.IKJ6N	2	692,072..695,710
1020	N2E3I0.1	Araip.J1PBK	0	0	0.4618	100	3348	0	0	1	3348	1	3348	0	6183		N2E3I0.1	14	130551281	130556023		Araip.J1PBK	4	121,082,486..121,086,719
1025	P4YVW3.1	Araip.J4HI2	0	0	0.001	100	3561	0	0	1	3561	1	3561	0	6577		P4YVW3.1	12	117747046	117750606		Araip.J4HI2	2	106,130,792..106,134,352
961	FD688P.2	Araip.JC8ZI	0	0	0.0292	99.97	3311	1	0	1	3477	1	3711	0	6109		FD688P.2	12	117758816	117764123		Araip.JC8ZI	2	106,142,562..106,147,846
1044	RZ4S3T.1	Araip.JQX8H	0	0	0.1185	100	2097	0	0	1	2097	1	2097	0	3873		RZ4S3T.1	14	141672176	141674272		Araip.JQX8H	4	132,057,274..132,059,370
1063	UF2H0T.1	Araip.JQX8H	0	0	0.3633	100	2097	0	0	1	2097	1	2097	0	3873		UF2H0T.1	4	127236646	127238742		Araip.JQX8H	4	132,057,274..132,059,370	去掉
877	4UUE0Y.1	Araip.K4AYE	0	0	0.468	100	3615	0	0	1	3615	1	3615	0	6676		4UUE0Y.1	18	116698034	116701783		Araip.K4AYE	8	111,997,176..112,000,925
843	0MD4T6.1	Araip.K4VGI	0	0	0.3961	100	3825	0	0	1	3825	1	3825	0	7064		0MD4T6.1	13	138841786	138846942		Araip.K4VGI	3	128,248,839..128,253,638
1033	Q1NA6L.1	Araip.KCN89	0.0397	0.0256	0.6462	97.271	2931	58	4	1	2925	238	3171	0	4950		Q1NA6L.1	5	25465189	25470162		Araip.KCN89	5	30,612,146..30,616,748	重组u
952	DT9DNF.1	Araip.KW5UK	0.159	0.0964	0.6066	89.505	2487	226	20	1	2466	1	2496	0	3114		DT9DNF.1	16	7989196	7991777		Araip.KW5UK	6	4,703,148..4,706,105
851	19HZ0U.1	Araip.L51CJ	0	0.0005	99	99.961	2583	1	0	604	3186	1	2583	0	4765		19HZ0U.1	16	7976956	7981056		Araip.L51CJ	6	4,717,065..4,719,647
1068	UUQ264.1	Araip.L6B1S	0.0116	0.0119	1.0273	100	3715	0	0	1	3807	1	3807	0	6861		UUQ264.1	13	9913359	9918779		Araip.L6B1S	3	9,658,346..9,663,165
946	D3GAX0.1	Araip.L9E0M	0.011	0.0049	0.4475	99.964	2740	1	0	39	2778	501	3240	0	5055		D3GAX0.1	12	113504146	113507654		Araip.L9E0M	2	102,082,053..102,089,224
881	58D2Y0.4	Araip.LKW41	0	0	0.131	100	3762	0	0	1	3762	1	3762	0	6948		58D2Y0.4	11	4999159	5004488		Araip.LKW41	1	4,739,454..4,744,783
873	4II1C2.1	Araip.M9Z94	0	0	0.2912	100	3822	0	0	1	3822	1	3822	0	7059		4II1C2.1	12	3834344	3838165		Araip.M9Z94	2	2,596,074..2,599,895
1062	U2TVB1.1	Araip.MB6H5	0	0	0.001	100	3633	0	0	1	3633	1	3633	0	6709		U2TVB1.1	12	117974661	117978293		Araip.MB6H5	2	106,377,684..106,381,316
943	CA6E74.1	Araip.MUL99	0.0014	0.0004	0.293	100	3282	0	0	1	3291	1	3372	0	6061		CA6E74.1	12	1892963	1907959		Araip.MUL99	2	749,172..752,543
836	02QUD8.1	Araip.N2I6Z	0	0	0.2852	100	3636	0	0	1	3636	1	3636	0	6715		02QUD8.1	11	6643827	6649050		Araip.N2I6Z	1	6,294,824..6,299,829
1087	YJCF5Y.1	Araip.NFQ2S	0.0027	0.0005	0.1743	100	2864	0	0	295	3330	1	2871	0	5289		YJCF5Y.1	13	12974553	12978717		Araip.NFQ2S	3	12,519,322..12,522,192
1084	XF747A.1	Araip.NX28V	0.1385	0.1187	0.8571	88.05	2092	218	13	472	2550	1	2562	0	2449		XF747A.1	2	1517132	1519681		Araip.NX28V	2	701,319..713,953	重组
967	G06RN1.1	Araip.PCQ6A	0.111	0.0561	0.5058	93.763	2966	173	2	21	3603	33	3024	0	4442		G06RN1.1	2	87473722	87483090		Araip.PCQ6A	2	90,513,795..90,527,175	重组
950	DNSK86.1	Araip.Q1VWD	0.0681	0.0272	0.3992	99.967	3027	1	0	1	3369	1	3360	0	5585		DNSK86.1	12	115792002	115797315		Araip.Q1VWD	2	104,228,097..104,231,456
891	64ZMMV.1	Araip.Q2YHX	0.0499	0.0316	0.633	99.967	3008	0	1	1	3258	1	3198	0	5548		64ZMMV.1	14	130448322	130460859		Araip.Q2YHX	4	120,983,638..120,993,120
860	3CSG3S.1	Araip.Q5GF1	0.0043	0.0021	0.4857	100	3135	0	0	484	3639	1	3267	0	5790		3CSG3S.1	12	2554528	2558166		Araip.Q5GF1	2	1,345,031..1,354,299
879	51RKDV.1	Araip.Q7322	0	0	0.001	100	3777	0	0	1	3777	1	3777	0	6975		51RKDV.1	12	2485257	2492769		Araip.Q7322	2	1,284,345..1,289,333
941	C354H7.1	Araip.QE12A	0.2518	0.1269	0.5041	87.633	1690	153	23	1	1815	1	1845	0	1912		C354H7.1	19	3099018	3100915		Araip.QE12A	9	3,442,569..3,444,841
970	G84V3L.1	Araip.QL8C7	0	0	0.001	100	3264	0	0	1	3264	1	3264	0	6028		G84V3L.1	scaffold_54	57513	61177		Araip.QL8C7	4	131,623,813..131,627,318
1000	L44J93.1	Araip.R9899	0.0361	0.0369	1.023	99.964	2775	1	0	1	2946	1	2943	0	5120		L44J93.1	20	11483697	11487778		Araip.R9899	10	10,946,092..10,949,034
1075	W2PC18.1	Araip.S35CQ	0	0	0.001	100	3912	0	0	1	3912	1	3912	0	7225		W2PC18.1	12	3352529	3356440		Araip.S35CQ	2	2,113,099..2,117,010
921	9PBB9R.1	Araip.S3SRW	0.0357	0.0089	0.2498	98.445	4179	62	1	1	4464	1	4221	0	7354		9PBB9R.1	8	45043461	45050101		Araip.S3SRW	8	120,864,159..120,870,385	重组
863	3Q9CGL.1	Araip.S44A4	0.0047	0.0018	0.3767	99.676	3702	9	1	1	3702	1	3699	0	6767		3Q9CGL.1	19	4934425	4940447		Araip.S44A4	9	5,152,771..5,158,987
1061	U2NANJ.1	Araip.S4GGT	0	0.0025	99	99.97	3280	1	0	1	3387	1	3303	0	6052		U2NANJ.1	11	481609	484995		Araip.S4GGT	1	1,385,861..1,389,429
1051	SM1KCJ.1	Araip.S5B0I	0	0	0.4952	100	3426	0	0	1	3426	1	3426	0	6327		SM1KCJ.1	19	124382657	124388884		Araip.S5B0I	9	114,699,495..114,704,716
1054	T41B91.1	Araip.SMQ4C	0.0014	0.0004	0.2663	99.944	3579	2	0	1	3579	1	3579	0	6599		T41B91.1	18	14830477	14837821		Araip.SMQ4C	8	13,597,359..13,604,797
900	75W7SN.1	Araip.SUM3W	0	0	0.0305	100	3123	0	0	175	3297	1	3123	0	5768		75W7SN.1	12	8843179	8846475		Araip.SUM3W	2	8,289,535..8,292,657
964	FY3ECK.1	Araip.T2MUK	0.027	0.0084	0.3096	100	1264	0	0	1	1551	1	1302	0	2335		FY3ECK.1	12	113465779	113468898		Araip.T2MUK	2	102,045,210..102,046,740
963	FT124Y.1	Araip.TJA70	0	0	0.001	100	2460	0	0	1	2460	1	2460	0	4543		FT124Y.1	11	16990791	16996751		Araip.TJA70	1	16,191,460..16,197,011
876	4RXW7B.1	Araip.TQ2BR	0	0	0.2275	100	2526	0	0	1	2526	1	2526	0	4665		4RXW7B.1	4	126703369	126705894		Araip.TQ2BR	4	131,445,538..131,448,063	去掉
1010	M6XMZZ.1	Araip.TQ2BR	0	0	0.001	100	2526	0	0	1	2526	1	2526	0	4665		M6XMZZ.1	14	141138899	141141424		Araip.TQ2BR	4	131,445,538..131,448,063
1029	P88NCS.1	Araip.U0YME	0.0019	0.0012	0.6127	100	2412	0	0	1	2442	1	2421	0	4455		P88NCS.1	12	4323774	4327025		Araip.U0YME	2	4,108,921..4,111,605
1078	WQJN9J.1	Araip.U0YME	0.0019	0.0012	0.614	100	2412	0	0	1	2442	1	2421	0	4455		WQJN9J.1	12	4394900	4398148		Araip.U0YME	2	4,108,921..4,111,605	去掉
972	GNL2HZ.1	Araip.U7EGE	0	0	0.0769	100	2694	0	0	1	2694	1	2694	0	4975		GNL2HZ.1	18	115582433	115586042		Araip.U7EGE	8	110,888,013..110,891,502
1035	Q37UIB.1	Araip.UAJ4I	0.297	0.1769	0.5955	82.951	3314	496	47	30	3444	15	3294	0	2926		Q37UIB.1	15	153845884	153850259		Araip.UAJ4I	5	142,995,789..142,999,624
882	59G75N.1	Araip.UX3EY	0.0793	0.0308	0.3888	95.227	2619	101	2	1	2598	1	2682	0	4122		59G75N.1	14	130756779	130759652		Araip.UX3EY	4	121,270,182..121,274,478
1057	THCK2C.1	Araip.V4CJV	0.0144	0.0044	0.3054	100	3315	0	0	1	3687	1	4035	0	6122		THCK2C.1	12	117570011	117575032		Araip.V4CJV	2	105,959,274..105,964,733
1070	V6I7WA.1	Araip.VE4DY	0.0182	0.0187	1.0271	99.915	2341	2	0	1	2421	1	2436	0	4313		V6I7WA.1	12	4236131	4239737		Araip.VE4DY	2	3,919,279..3,923,238
996	K5EKT0.1	Araip.VG57R	0.123	0.0401	0.3261	94.168	2452	138	4	1	2664	1	2628	0	3731		K5EKT0.1	7	479599	484258		Araip.VG57R	7	944,114..947,192	重组
844	0MH239.1	Araip.VGW7F	0.0234	0.0051	0.2169	99.011	2832	28	0	1	2832	1	2832	0	5075		0MH239.1	5	1864084	1867450		Araip.VGW7F	5	1,716,985..1,720,472	去掉
1076	WIN0ZV.1	Araip.VGW7F	0.0234	0.0051	0.2169	99.011	2832	28	0	1	2832	1	2832	0	5075		WIN0ZV.1	15	1864084	1867450		Araip.VGW7F	5	1,716,985..1,720,472
884	5K41TW.1	Araip.VL33V	0.005	0.0012	0.2356	99.767	1287	3	0	1	1287	1	1287	0	2361		5K41TW.1	12	8801838	8803154		Araip.VL33V	2	8,248,804..8,250,120
1023	NH27IJ.1	Araip.VZ2JG	0.0018	0.0006	0.3128	99.383	4212	2	1	1	4188	1	4212	0	7613		NH27IJ.1	20	139017856	139036596		Araip.VZ2JG	10	131,491,872..131,497,695
979	HZH8EM.1	Araip.WF303	0.088	0.0418	0.475	100	2412	0	0	1	2685	1	2703	0	4455		HZH8EM.1	12	4339150	4343716		Araip.WF303	2	4,119,524..4,128,447
1006	LURW66.1	Araip.WF303	0.088	0.0418	0.475	100	2412	0	0	1	2685	1	2703	0	4455		LURW66.1	12	4410277	4414843		Araip.WF303	2	4,119,524..4,128,447	去掉
1049	SK6LYR.1	Araip.WVC78	0.0225	0.0116	0.5151	98.754	2167	27	0	1	2487	1	2454	0	3853		SK6LYR.1	4	125919867	125922353		Araip.WVC78	4	130,679,870..130,682,323	重组
1046	S5VFF6.1	Araip.X27S8	0	0.0003	99	99.418	4299	1	1	1	4275	1	4299	0	7779		S5VFF6.1	15	154523663	154528816		Araip.X27S8	5	143,640,526..143,645,844
978	HV9GRN.1	Araip.X2J58	0	0.0011	99	100	2146	0	0	6	2151	150	2295	0	3964		HV9GRN.1	11	17144364	17150341		Araip.X2J58	1	16,321,106..16,327,763
958	EM6AHT.1	Araip.X57F0	0.0083	0.0022	0.2694	100	3036	0	0	1	3078	1	3051	0	5607		EM6AHT.1	19	2978084	2981322		Araip.X57F0	9	3,300,729..3,303,779
1013	MR7539.1	Araip.XF0NE	0	0.0004	99	99.968	3096	1	0	1	3096	1	3096	0	5712		MR7539.1	14	140429517	140433390		Araip.XF0NE	4	130,702,982..130,706,855
887	5NP45Y.1	Araip.XGA9Q	0.0017	0.0003	0.2023	100	3744	0	0	1	4437	466	4215	0	6914		5NP45Y.1	12	2878612	2885814		Araip.XGA9Q	2	1,642,631..1,653,790
903	797ZVH.1	Araip.Y6LUD	0	0	0.4354	100	2748	0	0	1	2748	1	2748	0	5075		797ZVH.1	14	140423066	140425962		Araip.Y6LUD	4	130,696,405..130,699,301
981	IRQ4MV.1	Araip.Y9SXC	0.0019	0.0016	0.8346	99.967	3045	0	1	1	3417	1	3057	0	5616		IRQ4MV.1	19	3152245	3156788		Araip.Y9SXC	9	3,461,665..3,464,721
1067	URT9HM.1	Araip.Y9U6T	0.1163	0.0833	0.7159	90.718	3049	243	18	1	3024	1	3612	0	4026		URT9HM.1	2	99220375	99228035		Araip.Y9U6T	2	104,580,368..104,585,702	重组
1066	UR38H5.1	Araip.YB7SN	0.1582	0.1266	0.8001	92.011	3029	209	16	1	3762	1	3324	0	4222		UR38H5.1	2	99398210	99404863		Araip.YB7SN	2	104,707,478..104,710,801	重组
1015	MXY2PU.1	Araip.YCN52	0.0953	0.0677	0.7102	93.209	2415	161	1	1	2424	1	2490	0	3548		MXY2PU.1	12	4423482	4426655		Araip.YCN52	2	4,066,553..4,069,770
1036	Q7R1SV.1	Araip.YJ1T4	0.0427	0.0199	0.4667	99.463	3537	7	3	100	3750	1	3795	0	6416		Q7R1SV.1	20	140531658	140537750		Araip.YJ1T4	10	132,944,688..132,949,023
894	6CK8Q4.1	Araip.YS3SK	0.0073	0.0056	0.7727	100	3660	0	0	1	3705	1	4068	0	6759		6CK8Q4.1	12	2560679	2564383		Araip.YS3SK	2	1,354,352..1,360,999
962	FDM1EJ.1	Araip.Z0NRH	0.1202	0.071	0.5908	92.364	3693	282	0	1	3693	1	3693	0	5258		FDM1EJ.1	2	100348363	100352055		Araip.Z0NRH	2	106,400,837..106,404,529	重组
990	JRZT96.2	Araip.Z54HF	0	0	0.001	100	1053	0	0	1	1053	1	1053	0	1945		JRZT96.2	17	4116474	4117554		Araip.Z54HF	7	3,073,074..3,074,154
917	936HGS.1	Araip.ZG05L	0.0075	0.0029	0.3923	99.835	3037	4	1	1	3072	1	3045	0	5579		936HGS.1	19	3079366	3082581		Araip.ZG05L	9	3,396,838..3,399,882
954	EFNA3N.1	Araip.ZRG8S	0.1768	0.1059	0.5988	91.561	3010	219	23	1	3141	1	3411	0	4119		EFNA3N.1	2	98911858	98916131		Araip.ZRG8S	2	104,200,555..104,204,421	重组
1092	ZZ4RNK.1	Araip.ZTF16	0.0006	0	0.001	99.555	4719	0	1	1	4698	1	4719	0	8578		ZZ4RNK.1	19	8279183	8286337		Araip.ZTF16	9	8,489,116..8,496,500
936	BG67S6.1	Araip.ZUY8H	0	0	0.327	99.407	3540	0	1	1	3519	1	3540	0	6401		BG67S6.1	12	114197734	114201914		Araip.ZUY8H	2	102,712,441..102,718,078
			0.0464888	0.0265345	6.21703

## Sheet: 原始Ad-Ad
query id	subject id	dS	dN	dN/dS	% identity	alignment length	mismatches	gap opens	80% q	80% s
Aradu.12FC3	Aradu.D6C0C	0.3923	0.181	0.4614	81.848	3344	519	66	2678.4	2673.6
Aradu.12FC3	Aradu.18BJC	0.3771	0.1922	0.5098	82.714	3338	484	59	2678.4	2800.8
Aradu.12FC3	Aradu.500JY	0.308	0.1665	0.5406	82.737	3383	517	41	2678.4	2680.8
Aradu.18BJC	Aradu.500JY	0.169	0.0928	0.5493	91.717	3344	245	17	2800.8	2680.8
Aradu.3DI0H	Aradu.C9QSM	0.0576	0.0334	0.5804	97.758	1026	20	1	866.4	1012.8
Aradu.500JY	Aradu.D6C0C	0.4064	0.1829	0.45	80.9	3356	544	63	2680.8	2673.6
Aradu.55V7V	Aradu.5133E	0	0	0.0884	100	3909	0	0	3127.2	3127.2
Aradu.56HGP	Aradu.F918E	0.108	0.097	0.8981	90.634	3011	251	19	2419.2	2779.2
Aradu.9FT7P	Aradu.SMF39	0.0073	0.0084	1.151	99.199	3120	25	0	2496	2968.8
Aradu.9ZX64	Aradu.J4QJ9	0.078	0.0215	0.2762	96.806	3287	105	0	2632.8	2652
Aradu.A5V51	Aradu.SMF39	0.3899	0.2121	0.5441	81.331	3305	515	60	3079.2	2968.8
Aradu.A5V51	Aradu.9FT7P	0.3501	0.1771	0.5059	81.411	3147	498	55	3079.2	2496
Aradu.A5V51	Aradu.VZ7GL	0.45	0.1779	0.3953	82.928	3620	567	25	3079.2	3295.2
Aradu.A5V51	Aradu.X2RLR	0.0939	0.0732	0.7799	92.733	3619	234	11	3079.2	3163.2
Aradu.A5V51	Aradu.J093S	0.108	0.0634	0.5869	93.939	3646	216	3	3079.2	3228
Aradu.D6C0C	Aradu.18BJC	0.4853	0.2052	0.4229	80.167	3363	544	77	2673.6	2800.8
Aradu.D6C0C	Aradu.TJ7VE	0.4171	0.188	0.4508	80.249	3367	566	64	2673.6	2680.8
Aradu.DG1ZL	Aradu.F12KD	0.356	0.2363	0.6639	80.078	3062	512	68	2520	2647.2
Aradu.EKR6S	Aradu.LHF9F	0.0447	0.0321	0.7177	96.479	3408	111	2	2731.2	2733.6
Aradu.G9IC7	Aradu.J2LS8	0.269	0.1467	0.5452	84.517	3139	430	41	2966.4	3055.2
Aradu.G9IC7	Aradu.08GVW	0.108	0.0607	0.5618	93.243	3670	201	20	2966.4	2985.6
Aradu.GP5CS	Aradu.R3SU9	0.027	0.01	0.369	98.746	3749	47	0	3009.6	3026.4
Aradu.GV74G	Aradu.6Y4L0	0.0474	0.0249	0.5259	97.183	4082	115	0	3273.6	3376.8
Aradu.HD2AV	Aradu.853TS	0.307	0.1727	0.5626	89.151	2922	293	15	2781.6	2805.6
Aradu.I92Y8	Aradu.REB09	0.0799	0.0842	1.054	92.607	3449	218	14	2786.4	3009.6
Aradu.J093S	Aradu.VZ7GL	0.461	0.186	0.4035	82.979	3619	570	24	3228	3295.2
Aradu.K3L23	Aradu.UHQ3S	0.1926	0.1172	0.6082	88.889	3546	332	35	2841.6	2944.8
Aradu.L7IZH	Aradu.D6C0C	0.3902	0.1916	0.4909	80.819	2831	456	60	2582.4	2673.6
Aradu.L7IZH	Aradu.18BJC	0.3972	0.1799	0.453	83.546	2820	393	42	2582.4	2800.8
Aradu.L7IZH	Aradu.500JY	0.3137	0.1533	0.4886	83.576	2819	406	35	2582.4	2680.8
Aradu.L7IZH	Aradu.12FC3	0.1233	0.0768	0.623	92.672	2811	165	23	2582.4	2678.4
Aradu.P07ZM	Aradu.A0DVE	0.1551	0.0543	0.3498	92.974	3544	198	13	2844	2944.8
Aradu.R8I1W	Aradu.W3B9W	0.2822	0.141	0.4995	85.387	3230	421	33	2613.6	2644.8
Aradu.RT9LH	Aradu.G29LA	0.1505	0.1126	0.7483	90.423	1702	153	6	1524	1536
Aradu.SMF39	Aradu.X2RLR	0.4236	0.2132	0.5033	81.356	3229	524	49	2968.8	3163.2
Aradu.SMF39	Aradu.J093S	0.3902	0.2067	0.5297	81.503	3287	503	58	2968.8	3228
Aradu.T6SSF	Aradu.L1DQB	0.1465	0.0788	0.5378	92.533	1915	132	5	1862.4	1646.4
Aradu.TJ7VE	Aradu.12FC3	0.31	0.1667	0.5375	82.929	3380	516	43	2680.8	2678.4
Aradu.TJ7VE	Aradu.L7IZH	0.3084	0.1644	0.533	83.245	2817	425	27	2680.8	2582.4
Aradu.TJ7VE	Aradu.500JY	0.1254	0.0756	0.6026	91.87	3358	259	11	2680.8	2680.8
Aradu.TJ7VE	Aradu.18BJC	0.1645	0.0786	0.4779	92.735	3345	209	19	2680.8	2800.8
Aradu.VZ7GL	Aradu.X2RLR	0.4716	0.1814	0.3846	82.814	3625	559	30	3295.2	3163.2
Aradu.X2RLR	Aradu.J093S	0.1766	0.0849	0.4807	92.954	3619	229	10	3163.2	3228
Aradu.YQD74	Aradu.F12KD	0.3095	0.1578	0.5101	83.248	3134	448	45	2618.4	2647.2
		0.243843	0.124114	0.544389

## Sheet: 原始Ah-Ah
	query id	subject id	dS	dN	dN/dS	% identity	alignment length	mismatches	gap opens	q. start	q. end	s. start	s. end	evalue	bit score
1	00IH7J.1	23IZS7.1	0.1074	0.0538	0.501	94.404	3288	176	6	1	3447	1	3633	0	5046
2	00IH7J.1	5YD3B8.1	0.0918	0.0571	0.6221	94.906	3298	144	17	1	3447	1	3411	0	5138
3	00IH7J.1	A2XUUV.1	0.1074	0.0538	0.501	94.404	3288	176	6	1	3447	1	3633	0	5046
4	00IH7J.1	B76PF9.1	0.0918	0.0571	0.6221	94.906	3298	144	17	1	3447	1	3753	0	5138
5	00IH7J.1	BAA5S9.1	0.115	0.0608	0.5291	94.659	3295	159	13	1	3447	1	3381	0	5094
6	00IH7J.1	LD8LM0.1	0.1094	0.056	0.5124	94.655	3293	159	13	1	3447	1	3402	0	5090
7	00IH7J.1	SH571D.1	0.0859	0.0527	0.6134	95.114	3295	140	13	1	3447	1	3402	0	5173
8	00IH7J.1	U7BT81.1	0.0859	0.0527	0.6134	95.114	3295	140	13	1	3447	1	3402	0	5173
9	02BV2A.1	AJ79N4.1	0.3412	0.1472	0.4314	83.361	3636	510	45	1	3792	1	3672	0	3275
10	02BV2A.1	TSC3TY.1	0.341	0.1556	0.4563	83.782	3675	508	50	1	3792	1	3867	0	3404
11	02BV2A.1	Z3ATEX.1	0.3412	0.1472	0.4314	83.361	3636	510	45	1	3792	1	3672	0	3275
12	02QUD8.1	LDQ9TP.1	0.0455	0.0218	0.479	96.122	3146	80	12	491	3636	590	3693	0	5096
13	03USKU.1	Y37CV7.1	0.0726	0.0201	0.2771	96.248	3012	92	7	538	3552	1	3072	0	4916
14	04BQTE.1	3C5GWG.1	0.1558	0.108	0.6933	89.782	3308	307	8	373	3984	4	3405	0	4207
15	04C23Q.1	XAW1E1.1	0.0357	0.0191	0.5338	97.783	2842	63	0	16	2901	1	2844	0	4900
16	07JV5W.1	FD688P.2	0.3006	0.1155	0.3841	86.214	2887	367	21	1	2868	1	3477	0	3097
17	098P1D.1	7G7GME.1	0.1832	0.1168	0.6376	88.191	3294	305	47	1	3273	1	3291	0	3851
18	098P1D.1	B7IYCZ.1	0.1832	0.1168	0.6376	88.191	3294	305	47	1	3273	1	3291	0	3851
19	0C19HY.1	66HKIQ.1	0.1003	0.0973	0.9695	90.837	3645	283	33	31	3651	46	3663	0	4833
20	0DZ072.1	F91T03.1	0.1546	0.0993	0.6421	92.779	2465	126	20	1	2673	1	2574	0	3518
21	0EHV1A.1	5D95TJ.1	0.028	0.0119	0.425	98.375	3507	54	1	1	3507	1	3504	0	6157
22	0MH239.1	WIN0ZV.1	0	0	0.001	100	2832	0	0	1	2832	1	2832	0	5230
23	0QS9SD.1	UUQ264.1	0.0482	0.0235	0.489	98.279	3718	61	2	1	3810	1	3807	0	6508
24	0R3YGY.1	936HGS.1	0.1045	0.0876	0.8384	91.669	3037	237	10	1	3048	1	3072	0	4193
25	0R3YGY.1	I91QXC.1	0.1114	0.0838	0.7517	91.746	2944	231	11	1	3048	1	2940	0	4080
26	0R3YGY.1	JAA9B4.1	0.1604	0.1157	0.7216	88.467	3052	328	11	1	3048	1	3105	0	3664
27	0R3YGY.1	LWFC3J.1	0.1809	0.1113	0.6152	88.649	2969	310	20	1	3048	1	2955	0	3591
28	0R3YGY.1	SY9UAE.1	0.1377	0.0945	0.6865	90.843	3036	270	8	1	3048	1	3078	0	4060
29	0XH4EA.1	1L886L.1	0.3845	0.214	0.5566	80.477	3104	530	54	1	3366	1	3396	0	2305
30	0XH4EA.1	C29STI.1	0.236	0.1619	0.6859	85.361	2746	355	28	1	3366	1	3336	0	2800
31	0XH4EA.1	THCK2C.1	0.3514	0.1886	0.5368	81.756	3086	494	43	1	3366	1	3687	0	2516
32	0XH4EA.1	W0TS07.1	0.2072	0.1321	0.6377	86.236	3371	420	19	1	3366	1	3678	0	3615
33	103L73.1	63J304.1	0.1035	0.044	0.425	98.17	2732	39	6	483	3213	65	2880	0	4758
34	104ZDW.1	1VN7JI.1	0.0041	0.0019	0.4631	100	3133	0	0	51	3183	33	3165	0	5786
35	104ZDW.1	6V6NN7.1	0	0	0.001	100	3183	0	0	1	3183	1	3183	0	5879
36	104ZDW.1	NUHQ9Q.1	0.0041	0.0019	0.4632	100	3133	0	0	51	3183	33	3165	0	5786
37	15H21N.1	CA6E74.1	0.4632	0.1112	0.9663	90.784	2767	223	11	1	3351	1	3291	0	3668
38	15H21N.1	SHX7PA.1	0.1982	0.1499	0.7562	92.703	2727	188	5	1	3351	1	3189	0	3923
39	15KR3N.1	F5GB60.1	0.1713	0.1258	0.7343	87.419	3696	432	18	4	3681	19	3699	0	4218
40	15KR3N.1	FMZ7HW.1	0.2489	0.1712	0.1712	83.965	3667	531	36	17	3681	32	3840	0	3461
41	15KR3N.1	H64XLR.1	0.1668	0.1254	0.7517	88.496	3051	314	20	30	3681	45	3639	0	3655
42	15KR3N.1	L7BSGD.1	0.1969	0.1306	0.6632	86.743	3568	439	18	14	3681	29	3819	0	3938
43	15VHUH.1	B9AAYW.1	0.0439	0.0439	0.7258	96.989	3155	74	3	1	3342	1	3273	0	5280
44	16PFHS.1	H8JIAA.1	0.2989	0.1559	0.5214	85.061	3213	421	39	1	3309	1	3639	0	3219
45	19HZ0U.1	49I9B6.1	0.1589	0.0879	0.5532	90.386	2590	226	16	604	3186	1	2574	0	3382
46	19HZ0U.1	RJ2GBH.1	0.3737	0.2131	0.5704	80.369	2603	434	57	604	3186	1	2589	0	1905
47	19HZ0U.1	SF2K3E.1	0.1671	0.0735	0.4397	91.333	2573	210	9	604	3186	1	2592	0	3504
48	19HZ0U.1	YW1YRK.1	0.1073	0.0607	0.5656	93.341	2583	172	0	604	3186	1	2583	0	3818
49	1DE133.1	0C19HY.1	0.1088	0.0996	0.9159	90.773	3620	283	33	46	3912	31	3651	0	4787
50	1L886L.1	HI7B1K.1	0.2405	0.1468	0.6105	87.184	3090	324	49	1	3396	1	3675	0	3446
51	1L886L.1	M2D9IP.1	0.3481	0.1739	0.4996	82.528	2753	388	62	1	3396	1	3225	0	2333
52	1LLD00.1	Q5HR98.1	0.1291	0.0885	0.6855	92.006	2527	184	8	507	3081	154	2937	0	3531
53	1RZ0PJ.1	797ZVH.1	0.1546	0.1106	0.7149	89.06	2733	258	22	389	3096	32	2748	0	3352
54	1U71WU.1	UIPX5Z.1	0	0	0.3036	100	3405	0	0	1	3405	1	3405	0	6288
55	1VD9HF.1	0XH4EA.1	0.1981	0.1309	0.6609	86.979	3356	406	15	1	3678	1	3366	0	3747
56	1VD9HF.1	MUV7N5.1	0.2677	0.1513	0.5652	84.49	3198	436	26	440	3678	405	3621	0	3103
57	1VD9HF.1	THCK2C.1	0.4797	0.2287	0.4768	80.915	3081	518	47	1	3678	1	3687	0	2368
58	1VD9HF.1	W0TS07.1	0.2117	0.1434	0.6776	85.499	3655	469	26	1	3678	1	3678	0	3757
59	1VN7JI.1	6V6NN7.1	0.0041	0.0019	0.4631	100	3133	0	0	33	3165	51	3183	0	5786
60	1VN7JI.1	NUHQ9Q.1	0	0	0.4719	100	3165	0	0	1	3165	1	3165	0	5845
61	232QQF.1	9CW5CQ.1	0.0507	0.0233	0.4589	98.738	1268	7	2	1	1380	1	1311	0	2244
62	23IZS7.1	5YD3B8.1	0.1001	0.0507	0.5067	94.271	3386	174	10	1	3633	1	3411	0	5160
63	23IZS7.1	B76PF9.1	0.1001	0.0507	0.5067	94.271	3386	174	10	1	3633	1	3753	0	5160
64	23IZS7.1	BAA5S9.1	0.092	0.0588	0.6388	94.977	3285	154	6	1	3633	1	3381	0	5142
65	23IZS7.1	ES8K63.1	0.1074	0.0538	0.501	94.404	3288	176	6	1	3633	1	3924	0	5046
66	23IZS7.1	LD8LM0.1	0.0919	0.0471	0.5124	94.818	3377	164	6	1	3633	1	3402	0	5256
67	23IZS7.1	SH571D.1	0.0783	0.0387	0.4938	95.677	3377	135	5	1	3633	1	3402	0	5417
68	23IZS7.1	U7BT81.1	0.0783	0.0387	0.4938	95.677	3377	135	5	1	3633	1	3402	0	5417
69	25Q9K5.1	7ZF7Q1.1	0.2421	0.1155	0.477	87.331	3110	352	29	1	3579	1	3651	0	3522
70	25Q9K5.1	F1CME2.1	0.2306	0.12	0.5203	87.246	3105	370	19	1	3579	1	3642	0	3517
71	25Q9K5.1	G3725Q.1	0.2188	0.1233	0.5636	87.33	3094	371	15	1	3579	1	3510	0	3522
72	25Q9K5.1	KL7N91.1	0.2487	0.1265	0.5088	87.52	3093	350	27	14	3579	14	3162	0	3541
73	25Q9K5.1	QE3TA0.1	0.2363	0.1339	0.5668	86.729	3112	361	29	1	3579	1	3612	0	3411
74	28MDS2.1	FZ3B5X.1	0	0	0	100	1896	0	0	1	1896	1	1896	0	3502
75	2IZ0XP.1	3DBB45.1	0.4784	0.1984	0.4147	80.294	4557	832	54	182	4800	145	4755	0	3380
76	2IZ0XP.1	6223I5.1	0.0346	0.0116	0.3338	98.348	4238	70	0	1	4800	1	4869	0	7439
77	2IZ0XP.1	P6IVR8.1	0.4796	0.1983	0.4135	80.294	4557	832	54	182	4800	145	4755	0	3380
78	2IZ2Y4.1	PXT4SR.1	0.2276	0.1029	0.4522	90.049	3035	262	24	1	3405	1	3117	0	3895
79	2IZ2Y4.1	RBTF4J.1	0.2019	0.1181	0.5851	89.482	3033	265	27	1	3405	1	3294	0	3784
80	2IZ2Y4.1	RL0N5R.1	0.1594	0.0803	0.5036	90.418	3423	271	27	1	3405	1	3384	0	4451
81	2JZ6N1.1	K1RG44.1	0	0	0.1095	100	2832	0	0	1	2832	1	2832	0	5230
82	2KYZ1C.1	AR99YL.1	0.0162	0.0099	0.6076	99.482	3091	16	0	36	3126	75	3165	0	5620
83	332RDU.1	C8PGGG.1	0.0292	0.0136	0.4646	98.288	3738	64	0	1	3738	1	3738	0	6549
84	388Y5C.1	II44X3.1	0	0	0.3341	100	1668	0	0	1	1668	1	1668	0	3081
85	38PKYC.1	XMES5T.1	0	0	0.2219	100	3264	0	0	1	3264	1	3390	0	6028
86	3C5GWG.1	7N776Q.1	0.1342	0.0892	0.6647	91.271	3139	269	4	13	3405	1	3168	0	4274
87	3CSG3S.1	A30FPN.1	0.1596	0.1011	0.6332	89.872	3051	265	17	16	3639	13	3564	0	3882
88	3D7DCX.1	7121CT.1	0.019	0.0094	0.4963	98.437	4287	49	1	1	4287	1	4269	0	7529
89	3DBB45.1	6223I5.1	0.4783	0.1924	0.4023	81.182	4044	721	34	145	4755	182	4869	0	3216
90	3G3XAR.1	4II1C2.1	0.2806	0.1546	0.551	84.169	3550	502	29	32	3594	17	3822	0	3387
91	3G3XAR.1	BSP416.1	0.255	0.1424	0.5584	85.248	3552	454	39	32	3594	17	3816	0	3592
92	3Q9CGL.1	0XH4EA.1	0.2266	0.1304	0.5754	86.645	3377	414	25	1	3702	1	3366	0	3703
93	3Q9CGL.1	1VD9HF.1	0.1951	0.1428	0.732	86.551	3703	448	36	1	3702	1	3678	0	4034
94	3Q9CGL.1	6X03KB.1	0.2596	0.1509	0.5812	84.909	3671	483	41	1	3702	1	3654	0	3644
95	3Q9CGL.1	MUV7N5.1	0.2607	0.1667	0.6394	84.784	3148	425	26	503	3702	446	3621	0	3110
96	3Q9CGL.1	THCK2C.1	0.4556	0.2205	0.4839	81.242	3108	490	56	1	3702	1	3687	0	2423
97	3RA443.1	X3YUGG.1	0.3523	0.2102	0.5967	80.038	2640	451	53	621	3240	6	2622	0	1886
98	3SI7RL.1	N0928S.1	0.0597	0.0465	0.7791	95.582	3327	109	7	4	3309	1	3318	0	5295
99	3WN25H.1	07JV5W.1	0.1658	0.0806	0.4861	91.191	2872	243	9	1	3543	1	2868	0	3893
100	3WN25H.1	8DH9PU.1	0.4576	0.1922	0.42	82.385	3253	518	36	113	3543	119	3708	0	2782
101	3WN25H.1	FD688P.2	0.2092	0.0806	0.3852	91.159	3314	278	9	1	3543	1	3477	0	4482
102	3WN25H.1	S0JTPQ.1	0.2288	0.1069	0.4672	90.359	3340	313	8	1	3543	1	3996	0	4375
103	3YZ3MF.1	F4U6N7.1	0.3644	0.1839	0.5047	82.481	3305	511	32	390	3846	408	3681	0	2833
104	3YZ3MF.1	Q7R1SV.1	0.1042	0.0713	0.6846	94.207	3107	176	3	1	3846	100	3750	0	4737
105	3YZ3MF.1	QYBR1Q.1	0.1192	0.062	0.52	94.086	3382	197	3	1	3846	1	3471	0	5134
106	3YZ3MF.1	V3TTHY.1	0.0934	0.0831	0.8905	93.836	3618	210	7	1	3846	1	3807	0	5433
107	3Z2FFP.1	J60GAE.1	0.048	0.0091	0.1889	98.167	3164	58	0	23	3186	14	3177	0	5522
108	42UKH4.1	15KR3N.1	0.1877	0.1358	0.7232	86.941	3086	380	11	32	3645	17	3681	0	3445
109	42UKH4.1	5N0EYQ.1	0.1548	0.1012	0.6537	89.32	3118	302	8	1	3645	1	3675	0	3884
110	42UKH4.1	75W7SN.1	0.1529	0.1057	0.6913	89.308	3311	335	13	340	3645	1	3297	0	4135
111	42UKH4.1	H64XLR.1	0.1862	0.1162	0.624	87.66	3663	410	21	1	3645	1	3639	0	4222
112	43UGZW.1	04BQTE.1	0.2467	0.1258	0.51	88.748	3706	371	17	1	4329	1	3984	0	4492
113	4918BH.1	49I9B6.1	0.4327	0.2009	0.4643	80.184	2604	453	51	1	2589	1	2574	0	1892
114	4918BH.1	LS5HQA.1	0.306	0.1327	0.4338	87.153	2483	298	11	1	2589	1	2784	0	2798
115	4918BH.1	RJ2GBH.1	0.2515	0.1037	0.4122	87.767	2575	292	14	1	2589	1	2589	0	2988
116	49I9B6.1	8YM3XA.1	0.1468	0.0894	0.609	90.515	2583	227	12	1	2574	1	2589	0	3397
117	49I9B6.1	K8IZY8.1	0.1468	0.0848	0.5776	90.8	2587	224	11	1	2574	1	2586	0	3446
118	49I9B6.1	YW1YRK.1	0.1481	0.0903	0.6096	90.467	2591	222	18	1	2574	1	2583	0	3393
119	4B9DJ7.1	02TVGL.1	0.0299	0.0062	0.2063	98.928	3357	36	0	1	3357	1	3357	0	6000
120	4II1C2.1	BSP416.1	0.0999	0.0785	0.786	92.215	3828	280	12	1	3822	1	3816	0	5402
121	4II1C2.1	RYW3P7.1	0.1264	0.0929	0.7351	90.428	3228	272	15	17	3822	32	3660	0	4215
122	4IV72F.1	UGP9YM.1	0.0222	0.0121	0.5451	98.964	3571	37	0	1	3606	1	3591	0	6390
123	4ZIH53.1	XFK2HS.1	0.1202	0.0665	0.5534	92.495	3118	183	31	149	3246	1	3087	0	4414
124	4ZR0FI.1	DNSK86.1	0.5069	0.2139	0.422	80.085	3063	523	51	1	3204	1	3369	0	2196
125	5157VP.1	JFQB2B.1	0.0284	0.013	0.4586	98.357	4686	77	0	1	4686	1	4686	0	8227
126	51RKDV.1	6CK8Q4.1	0.0996	0.0667	0.6692	92.881	3666	243	10	1	3777	1	3705	0	5308
127	51RKDV.1	8LIU0E.1	0.1266	0.0809	0.6391	91.63	3668	268	21	1	3777	1	3666	0	5036
128	51RKDV.1	K68I1Q.1	0.3377	0.1921	0.5688	81.482	3683	597	55	19	3777	13	3681	0	2944
129	51RKDV.1	YM09LB.1	0.1369	0.0638	0.466	92.514	3700	224	26	1	3777	1	3681	0	5249
130	53T7SD.1	XMEA9A.1	0.0357	0.0135	0.3796	98.201	3390	61	0	1	3390	1	3390	0	5923
131	55YZGL.1	3YZ3MF.1	0.3904	0.1699	0.4351	82.191	3369	509	51	125	3480	110	3846	0	2813
132	55YZGL.1	F4U6N7.1	0.2823	0.1258	0.4458	85.406	3474	454	24	1	3480	1	3681	0	3557
133	55YZGL.1	I2M58K.1	0.2857	0.1215	0.4252	85.764	3470	455	20	1	3480	1	3687	0	3635
134	55YZGL.1	JVCZ96.1	0.2047	0.1245	0.6082	87.356	3393	387	20	1	3480	1	3456	0	3851
135	55YZGL.1	PSU6NZ.1	0.1612	0.0763	0.473	91.054	3443	258	28	1	3480	1	3450	0	4606
136	55YZGL.1	QTH0LM.1	0.405	0.1769	0.4368	83.235	3060	444	41	430	3480	410	3753	0	2745
137	55YZGL.1	QYBR1Q.1	0.4172	0.1747	0.4187	83.135	3024	448	33	430	3480	401	3471	0	2702
138	55YZGL.1	V3TTHY.1	0.4113	0.1835	0.4462	81.426	3381	522	61	125	3480	110	3807	0	2667
139	58D2Y0.4	8DH9PU.1	0.3116	0.1652	0.5303	87.806	3354	375	23	1	3762	1	3708	0	3897
140	58D2Y0.4	II4IQ1.1	0.1931	0.1142	0.5914	90.591	3603	317	16	1	3762	1	3822	0	4756
141	58D2Y0.4	S0JTPQ.1	0.3997	0.1961	0.4905	85.029	3233	453	28	374	3762	380	3996	0	3260
142	58D2Y0.4	U2TVB1.1	0.3324	0.1673	0.5033	85.263	3264	441	28	352	3762	358	3633	0	3326
143	5EY6YU.1	25Q9K5.1	0.1988	0.1187	0.597	87.713	3109	345	27	1	3243	1	3579	0	3591
144	5EY6YU.1	7S97YI.1	0.1146	0.0773	0.6744	92.18	3248	241	13	1	3243	1	3651	0	4578
145	5EY6YU.1	7ZF7Q1.1	0.1171	0.0833	0.7111	91.531	3247	258	11	1	3243	1	3651	0	4457
146	5EY6YU.1	F1CME2.1	0.0904	0.0619	0.6844	93.348	3247	205	6	1	3243	1	3642	0	4789
147	5EY6YU.1	G3725Q.1	0.1309	0.0993	0.7586	92.181	3095	228	12	1	3243	1	3510	0	4362
148	5EY6YU.1	KL7N91.1	0.1246	0.0778	0.6242	91.796	3169	243	12	1	3243	1	3162	0	4396
149	5EY6YU.1	V6WQ14.1	0.1431	0.0995	0.6957	89.67	3185	318	8	1	3243	1	3966	0	4048
150	5JI1RR.1	55YZGL.1	0.1965	0.1139	0.5798	87.891	3386	376	12	1	3438	1	3480	0	3951
151	5JI1RR.1	F4U6N7.1	0.2797	0.1577	0.5639	83.974	3382	489	31	1	3438	1	3681	0	3193
152	5JI1RR.1	FDM1EJ.1	0.1845	0.1222	0.6621	87.637	3381	367	31	1	3438	1	3693	0	3880
153	5JI1RR.1	I2M58K.1	0.2849	0.1563	0.5487	84.181	3382	488	30	1	3438	1	3687	0	3238
154	5JI1RR.1	JVCZ96.1	0.0311	0.0319	1.026	97.138	3424	92	2	1	3438	1	3456	0	5775
155	5JI1RR.1	PSU6NZ.1	0.1995	0.1317	0.6602	87.049	3382	382	35	1	3438	1	3450	0	3768
156	5JI1RR.1	QYBR1Q.1	0.4113	0.2049	0.4982	81.911	2930	455	40	446	3438	419	3471	0	2405
157	5JTV9N.1	QFLR8D.1	0	0	0.001	100	2244	0	0	1	2244	1	1947	0	4145
158	5L14TG.1	53T7SD.1	0.0692	0.063	0.9105	93.47	3415	176	21	1	3393	1	3390	0	5027
159	5L14TG.1	8QV3KX.1	0.0505	0.0617	1.2205	94.532	2853	116	13	485	3393	53	2925	0	4368
160	5L14TG.1	H4A7TM.1	0.0494	0.0618	1.2513	93.555	3398	164	22	1	3393	1	3348	0	5011
161	5L14TG.1	XMEA9A.1	0.0704	0.0614	0.873	93.411	3415	178	22	1	3393	1	3390	0	5016
162	5M20JS.1	04C23Q.1	0.0488	0.03	0.6149	96.801	2876	91	1	1	2880	16	2901	0	4800
163	5M20JS.1	XAW1E1.1	0.0687	0.0311	0.4533	96.235	2842	107	0	1	2880	1	2844	0	4656
164	5M20JS.1	Z4U2FE.1	0.0743	0.0396	0.5331	96.384	2876	93	2	1	2880	1	2901	0	4724
165	5N0EYQ.1	15KR3N.1	0.1568	0.136	0.8671	86.63	3680	437	22	34	3675	19	3681	0	4019
166	5N0EYQ.1	IYM9J9.1	0.1546	0.1069	0.6912	88.762	3586	368	10	1	3675	1	4155	0	4357
167	5N0EYQ.1	L7BSGD.1	0.1508	0.1072	0.711	88.762	3586	368	10	1	3675	1	3819	0	4357
168	5N0EYQ.1	LT5Q2Z.1	0.2675	0.1875	0.7009	82.053	3722	577	68	1	3675	106	3819	0	3088
169	5N0EYQ.1	Q0H19F.1	0.1548	0.1164	0.7522	88.267	3111	342	10	1	3675	1	3642	0	3701
170	5R1F8R.1	P92HK0.1	0.0429	0.0071	0.1656	98.137	3918	61	4	1	3909	1	3915	0	6820
171	5YD3B8.1	A2XUUV.1	0.1001	0.0507	0.5067	94.271	3386	174	10	1	3411	1	3633	0	5160
172	5YD3B8.1	ES8K63.1	0.0918	0.0571	0.6221	94.906	3298	144	17	1	3411	1	3924	0	5138
173	5YD3B8.1	LD8LM0.1	0.058	0.0307	0.5296	96.277	3411	118	4	1	3411	1	3402	0	5587
174	5YD3B8.1	SH571D.1	0.045	0.039	0.8662	95.954	3411	129	5	1	3411	1	3402	0	5526
175	5YD3B8.1	U7BT81.1	0.045	0.039	0.8662	95.954	3411	129	5	1	3411	1	3402	0	5526
176	61LYXS.1	0R3YGY.1	0.1483	0.0918	0.6192	90.825	3041	264	12	127	3186	1	3048	0	4056
177	61LYXS.1	936HGS.1	0.1665	0.0982	0.5896	89.582	3062	304	10	127	3186	1	3072	0	3873
178	61LYXS.1	CD0F2D.1	0.1432	0.1039	0.7259	89.534	3048	292	14	127	3186	1	3072	0	3836
179	61LYXS.1	EM6AHT.1	0.1586	0.105	0.6617	89.562	3037	310	5	127	3186	1	3078	0	3845
180	61LYXS.1	I91QXC.1	0.1389	0.0927	0.6671	90.631	2946	263	8	127	3186	1	2940	0	3899
181	61LYXS.1	JAA9B4.1	0.1554	0.1172	0.7539	88.598	3052	319	15	127	3186	1	3105	0	3681
182	61LYXS.1	U4QDWS.1	0.1661	0.1043	0.6277	88.727	3025	292	32	127	3186	1	2994	0	3651
183	6223I5.1	P6IVR8.1	0.4812	0.1924	0.3997	81.147	4047	717	40	182	4869	145	4755	0	3205
184	64ZMMV.1	N2E3I0.1	0.4168	0.2209	0.5302	80.491	3137	539	51	40	3258	46	3348	0	2335
185	66HKIQ.1	1DE133.1	0.0094	0.0021	0.2206	100	3638	0	0	1	3663	1	3912	0	6719
186	677PQ2.1	X3YUGG.1	0.0957	0.0929	0.971	91.489	2632	198	16	163	2787	1	2622	0	3596
187	69MG1M.1	4ZR0FI.1	0.4959	0.2134	0.4303	80.67	3016	499	52	1	3177	1	3204	0	2263
188	69MG1M.1	C72SYV.1	0.1442	0.0866	0.6006	92.614	2992	201	15	1	3177	1	3090	0	4283
189	69MG1M.1	DEFX9H.1	0.4039	0.1836	0.4545	84.039	2976	410	41	1	3177	1	3501	0	2804
190	69MG1M.1	DN6KXW.1	0.0988	0.0574	0.5804	97.147	2979	82	3	1	3177	1	3192	0	5027
191	69MG1M.1	EFNA3N.1	0.2413	0.1156	0.4792	89.78	2994	282	17	1	3177	1	3141	0	3812
192	69MG1M.1	SV36IN.1	0.3412	0.1592	0.4665	84.693	2979	396	42	1	3177	1	3081	0	2920
193	69MG1M.1	VH72SV.1	0.2116	0.1116	0.5274	90.59	2965	247	20	1	3177	1	3087	0	3901
194	6CK8Q4.1	DLTR3L.1	0.0971	0.0792	0.8155	92.272	3675	242	21	1	3705	1	3675	0	5175
195	6CK8Q4.1	K68I1Q.1	0.3438	0.1909	0.5551	81.462	3706	591	68	19	3705	13	3681	0	2950
196	6CK8Q4.1	P5WFZY.1	0.0503	0.0203	0.4038	97.468	3713	82	7	1	3705	1	3710	0	6325
197	6ER1M6.1	DN45ZN.1	0.0442	0.0184	0.4172	97.501	3801	83	7	1	3792	1	3798	0	6482
198	6QC6B5.1	2JZ6N1.1	0.5433	0.1369	0.252	82.499	2537	409	24	287	2811	317	2832	0	2193
199	6QC6B5.1	GU9D1B.1	0	0	0.001	100	2811	0	0	1	2811	1	1938	0	5192
200	6UQ1FU.2	BG67S6.1	0.0404	0.0268	0.6632	96.46	3531	96	5	5	3528	11	3519	0	5801
201	6UQ1FU.2	T23TII.1	0.2291	0.112	0.4891	89.787	3055	285	22	9	3528	6	3312	0	3888
202	6V6NN7.1	NUHQ9Q.1	0.0041	0.0019	0.4632	100	3133	0	0	51	3183	33	3165	0	5786
203	6X03KB.1	0XH4EA.1	0.2374	0.1385	0.5835	85.554	3378	441	25	1	3654	1	3366	0	3491
204	6X03KB.1	1VD9HF.1	0.2448	0.1591	0.6497	84.944	3653	491	45	1	3654	1	3678	0	3644
205	714S40.1	YJUR3Z.1	0.2085	0.1132	0.5428	86.72	2854	330	31	612	3465	519	3432	0	3125
206	71Y0FT.1	MNHF94.1	0	0	0.2088	100	4206	0	0	1	4206	1	4206	0	7768
207	75W7SN.1	H64XLR.1	0.1381	0.1099	0.7953	88.795	3320	329	20	1	3297	340	3639	0	4030
208	75W7SN.1	TY449E.1	0.1646	0.1306	0.7934	87.745	2750	316	12	2	3297	74	3435	0	3192
209	78Q89H.1	TU1I3K.1	0.2165	0.1157	0.5345	87.363	2643	301	18	104	2763	160	2790	0	3000
210	797ZVH.1	Q7VTCQ.1	0.1443	0.1222	0.8464	88.457	2729	253	31	32	2748	383	3078	0	3238
211	797ZVH.1	SK6LYR.1	0.2474	0.1839	0.743	82.279	2229	302	39	196	2748	1	2487	0	1842
212	7G7GME.1	YKB5HU.1	0.1832	0.1168	0.6376	88.191	3294	305	47	1	3291	1	3273	0	3851
213	7H5PFW.1	78Q89H.1	0.2077	0.114	0.5488	87.614	2640	300	12	316	2946	104	2763	0	3038
214	7H5PFW.1	TU1I3K.1	0.0334	0.0246	0.7361	97.456	2791	69	2	157	2946	1	2790	0	4759
215	7KAJ7H.1	V4V3ST.1	0.0401	0.0181	0.4528	97.997	3894	55	15	1	3891	1	3936	0	6737
216	7S97YI.1	25Q9K5.1	0.2142	0.1252	0.5848	87.094	3107	373	22	1	3651	1	3579	0	3491
217	7S97YI.1	G3725Q.1	0.0894	0.0885	0.9894	92.666	3095	216	9	1	3651	1	3510	0	4447
218	7S97YI.1	KL7N91.1	0.0999	0.0808	0.8092	92.187	3174	224	19	1	3651	1	3162	0	4466
219	7S97YI.1	QE3TA0.1	0.1494	0.0888	0.5943	91.215	3563	266	21	1	3651	1	3612	0	4802
220	7T3716.1	MR6FSP.1	0.052	0.0281	0.5414	98.295	3401	57	1	31	3681	63	3528	0	5958
221	7T3716.1	ZKR6CY.1	0.3509	0.1739	0.4955	82.472	3600	541	59	51	3681	84	3618	0	3070
222	7Y2UCU.1	1ALG22.1	0.0704	0.065	0.9235	93.839	2240	109	13	1	2763	1	2316	0	3345
223	7Y2UCU.1	TU1I3K.1	0.0838	0.0748	0.8932	92.632	2253	125	19	1	2763	1	2790	0	3203
224	7ZF7Q1.1	7S97YI.1	0.1251	0.0864	0.6906	91.413	3645	278	28	1	3651	1	3651	0	4964
225	7ZF7Q1.1	QE3TA0.1	0.1425	0.0978	0.6859	90.497	3578	283	30	1	3651	1	3612	0	4671
226	7ZF7Q1.1	V6WQ14.1	0.1926	0.1138	0.591	88.641	3187	342	16	1	3651	1	3966	0	3862
227	84QBSM.1	LF97TK.1	0.1909	0.1623	0.8502	85.31	2437	333	17	180	3036	315	2757	0	2494
228	8AR70J.1	0DZ072.1	0.0715	0.0527	0.7379	93.902	2640	128	8	1	2640	1	2673	0	3952
229	8AR70J.1	F91T03.1	0.1716	0.1105	0.6439	92.666	2468	138	10	1	2640	1	2574	0	3515
230	8DH9PU.1	FD688P.2	0.3787	0.1851	0.4889	84.044	3215	450	44	119	3708	122	3477	0	3037
231	8DH9PU.1	II4IQ1.1	0.2465	0.1336	0.5422	90.158	3353	301	14	1	3708	1	3822	0	4337
232	8HC6C5.1	VZQ2V7.1	0	0	0.001	100	3990	0	0	1	3990	1	3990	0	7369
233	8I61S0.1	GM4B0I.1	0.2833	0.1572	0.555	84.406	2424	326	39	1	2457	1	2469	0	2335
234	8I61S0.1	ZXBW87.1	0.2833	0.1572	0.555	84.406	2424	326	39	1	2457	1	2469	0	2335
235	8LIU0E.1	6CK8Q4.1	0.1358	0.0813	0.5987	91.339	3683	276	22	1	3666	1	3705	0	4994
236	8LIU0E.1	DLTR3L.1	0.1272	0.0931	0.7318	90.19	3680	306	24	1	3666	1	3675	0	4745
237	8LIU0E.1	K68I1Q.1	0.3616	0.1902	0.5261	81.191	3679	602	62	16	3666	13	3681	0	2878
238	8LIU0E.1	P5WFZY.1	0.1596	0.0838	0.525	90.976	3690	282	29	1	3666	1	3710	0	4922
239	8QV3KX.1	53T7SD.1	0.099	0.0814	0.8222	92.892	2870	174	18	53	2925	485	3390	0	4143
240	8QV3KX.1	GSP809.1	0.0475	0.0543	1.1426	95.717	2872	120	2	54	2925	486	3354	0	4619
241	8YM3XA.1	19HZ0U.1	0.1903	0.0907	0.4766	89.923	2590	249	11	1	2589	604	3186	0	3326
242	8YM3XA.1	K8IZY8.1	0.144	0.0897	0.6225	90.744	2582	235	4	1	2589	1	2586	0	3441
243	8YM3XA.1	YW1YRK.1	0.1945	0.0865	0.4446	90.217	2586	238	13	1	2589	1	2583	0	3360
244	8YN2ZH.1	0XH4EA.1	0.2385	0.13	0.545	86.064	3272	424	21	12	3981	93	3366	0	3487
245	8YN2ZH.1	1VD9HF.1	0.2473	0.1596	0.6454	84.984	3543	494	32	17	3981	101	3678	0	3561
246	8YN2ZH.1	3Q9CGL.1	0.2645	0.1539	0.5819	84.848	3564	478	42	16	3981	100	3702	0	3533
247	8YN2ZH.1	6X03KB.1	0.2398	0.1582	0.6599	84.972	3560	459	52	16	3981	97	3654	0	3541
248	8YN2ZH.1	W0TS07.1	0.2566	0.1574	0.6135	84.654	3571	472	43	16	3981	97	3678	0	3489
249	936HGS.1	EM6AHT.1	0.1124	0.0812	0.723	91.561	3081	248	6	1	3072	1	3078	0	4239
250	936HGS.1	I91QXC.1	0.1216	0.0906	0.7456	90.838	2947	246	14	1	3072	1	2940	0	3925
251	936HGS.1	JAA9B4.1	0.1601	0.1058	0.6608	89.56	3046	286	14	1	3072	1	3105	0	3834
252	936HGS.1	SY9UAE.1	0.1265	0.0957	0.7565	90.467	3084	276	11	1	3072	1	3078	0	4050
253	9CB462.1	KVM730.1	0.1758	0.0884	0.5027	90.575	2451	219	7	1	2499	1	2763	0	3236
254	9D2PT6.1	5F1M32.1	0	0	0.001	100	3537	0	0	1	3537	1	3537	0	6532
255	9SS8DR.1	J2JVS2.1	0.2126	0.1731	0.8142	83.875	2586	360	40	10	2559	10	2574	0	2412
256	9SS8DR.1	U06TWT.1	0.2126	0.1731	0.8142	83.875	2586	360	40	10	2559	10	2574	0	2412
257	9TA9MT.1	FTFD8P.1	0.1682	0.0764	0.454	90.875	1841	146	13	1	1845	1	2226	0	2449
258	9TA9MT.1	IK9KMC.1	0.1834	0.0706	0.3848	90.713	1852	146	13	1	1845	1	2247	0	2444
259	9W4GU5.1	FZWY62.1	0.0321	0.0059	0.1832	98.776	2778	34	0	1	2778	1	2778	0	4942
260	A05N5U.3	0XH4EA.1	0.2365	0.1551	0.6555	85.26	2734	323	42	1	3132	1	3366	0	2743
261	A05N5U.3	C29STI.1	0.1042	0.0706	0.6776	92.738	2699	147	21	1	3132	1	3336	0	3853
262	A05N5U.3	M2D9IP.1	0.4862	0.2348	0.4829	80.221	2720	438	65	1	3132	1	3225	0	1951
263	A2XUUV.1	23IZS7.1	0	0	0.0697	100	3633	0	0	1	3633	1	3633	0	6709
264	A2XUUV.1	BAA5S9.1	0.092	0.0588	0.6388	94.977	3285	154	6	1	3633	1	3381	0	5142
265	A2XUUV.1	ES8K63.1	0.1074	0.0538	0.501	94.404	3288	176	6	1	3633	1	3924	0	5046
266	A2XUUV.1	LD8LM0.1	0.0919	0.0471	0.5124	94.818	3377	164	6	1	3633	1	3402	0	5256
267	A2XUUV.1	SH571D.1	0.0783	0.0387	0.4938	95.677	3377	135	5	1	3633	1	3402	0	5417
268	A2XUUV.1	U7BT81.1	0.0783	0.0387	0.4938	95.677	3377	135	5	1	3633	1	3402	0	5417
269	A30FPN.1	B8AUE4.1	0.1552	0.1214	0.7822	88.738	3028	283	27	13	3564	16	3639	0	3650
270	A52RDS.1	4ZR0FI.1	0.36	0.1733	0.4816	83.75	3040	441	37	262	3783	1	3204	0	2828
271	A52RDS.1	C72SYV.1	0.3197	0.1503	0.4702	84.989	3051	397	42	262	3783	1	3090	0	3040
272	A52RDS.1	DEFX9H.1	0.5639	0.244	0.4328	80.99	3030	508	46	262	3783	1	3501	0	2342
273	A52RDS.1	DNSK86.1	0.4433	0.1766	0.3983	83.976	3058	418	49	262	3783	1	3369	0	2867
274	AJ79N4.1	ARHM7G.1	0.3158	0.1497	0.4739	83.475	3637	492	49	1	3672	1	3645	0	3286
275	AQDT95.1	03USKU.1	0.2	0.08	0.3998	89.419	3582	325	24	1	3558	1	3552	0	4466
276	AQDT95.1	Y37CV7.1	0.2185	0.083	0.3797	89.467	3019	283	23	544	3558	1	3072	0	3781
277	ARHM7G.1	02BV2A.1	0.0674	0.0389	0.5776	95.707	3634	144	1	1	3645	1	3792	0	5836
278	ARHM7G.1	TSC3TY.1	0.3033	0.1411	0.4652	83.592	3675	517	41	1	3645	1	3867	0	3367
279	AV4GH3.1	C2BH8Y.1	0.0772	0.0659	0.853	93.839	3311	163	14	1	3390	1	3444	0	4946
280	AV4GH3.1	K4R7NK.1	0	0	0.001	100	3390	0	0	1	3390	1	3390	0	6261
281	AV4GH3.1	MNA3JK.1	0.0772	0.0659	0.853	93.839	3311	163	14	1	3390	1	3444	0	4946
282	B3JAGQ.1	3G3XAR.1	0.256	0.144	0.5626	85.246	3572	476	38	1	4116	1	3594	0	3629
283	B3JAGQ.1	4II1C2.1	0.1986	0.1379	0.6945	85.734	3680	458	41	36	4116	21	3822	0	3825
284	B5WJWN.1	15KR3N.1	0.172	0.1413	0.8216	87.691	3591	403	25	31	3678	16	3681	0	4146
285	B5WJWN.1	42UKH4.1	0.1293	0.1151	0.8902	90.496	3125	267	10	1	3678	1	3645	0	4098
286	B5WJWN.1	5N0EYQ.1	0.1628	0.1361	0.8358	87.562	3626	387	27	1	3678	1	3675	0	4139
287	B5WJWN.1	FMZ7HW.1	0.2694	0.1727	0.6411	84.662	3599	483	47	1	3678	1	3840	0	3524
288	B5WJWN.1	H64XLR.1	0.1744	0.1382	0.7921	88.37	3104	329	13	1	3678	1	3639	0	3703
289	B5WJWN.1	IYM9J9.1	0.181	0.1143	0.6313	88.729	3611	352	23	1	3678	1	4155	0	4362
290	B5WJWN.1	LT5Q2Z.1	0.284	0.1862	0.6554	83.283	3619	550	43	1	3678	106	3819	0	3280
291	B5WJWN.1	Q0H19F.1	0.1798	0.1362	0.7572	88.586	3119	332	12	1	3678	1	3642	0	3766
292	B76PF9.1	5YD3B8.1	0	0	0.4375	100	3411	0	0	1	3753	1	3411	0	6300
293	B76PF9.1	A2XUUV.1	0.1001	0.0507	0.5067	94.271	3386	174	10	1	3411	1	3633	0	5160
294	B76PF9.1	ES8K63.1	0.0918	0.0571	0.6221	94.906	3298	144	17	1	3411	1	3924	0	5138
295	B76PF9.1	LD8LM0.1	0.058	0.0307	0.5296	96.277	3411	118	4	1	3411	1	3402	0	5587
296	B76PF9.1	SH571D.1	0.045	0.039	0.8662	95.954	3411	129	5	1	3411	1	3402	0	5526
297	B76PF9.1	U7BT81.1	0.045	0.039	0.8662	95.954	3411	129	5	1	3411	1	3402	0	5526
298	B7IYCZ.1	7G7GME.1	0	0	0.3506	100	3291	0	0	1	3291	1	3291	0	6078
299	B7IYCZ.1	YKB5HU.1	0.1832	0.1168	0.6376	88.191	3294	305	47	1	3291	1	3273	0	3851
300	B8AUE4.1	3CSG3S.1	0.1402	0.1006	0.7178	89.885	3638	322	32	1	3639	1	3639	0	4638
301	BAA5S9.1	5YD3B8.1	0.0676	0.0405	0.5999	96.649	3283	107	1	1	3381	1	3411	0	5450
302	BAA5S9.1	B76PF9.1	0.0676	0.0405	0.5999	96.649	3283	107	1	1	3381	1	3753	0	5450
303	BAA5S9.1	LD8LM0.1	0.0086	0.0127	1.4853	100	3280	0	0	1	3381	1	3402	0	6058
304	BAA5S9.1	SH571D.1	0.0818	0.037	0.4521	96.528	3283	108	4	1	3381	1	3402	0	5426
305	BAA5S9.1	U7BT81.1	0.0818	0.037	0.4521	96.528	3283	108	4	1	3381	1	3402	0	5426
306	BG67S6.1	T23TII.1	0.2204	0.1073	0.487	89.682	3053	273	19	14	3519	5	3312	0	3855
307	BLN4T5.1	7M9C67.1	0.2038	0.0925	0.4537	88.548	2899	282	27	1	3555	1	3606	0	3469
308	BSP416.1	B3JAGQ.1	0.1711	0.1301	0.7604	86.65	3678	422	33	21	3816	36	4116	0	4008
309	BSP416.1	RYW3P7.1	0.1334	0.0996	0.7464	89.92	3234	274	24	17	3816	32	3660	0	4119
310	BW1AWE.1	DIS81S.1	0.0907	0.0633	0.6981	93.669	2685	138	14	489	3156	447	3315	0	3988
311	C1DP1Y.1	04C23Q.1	0.0493	0.0305	0.6183	97.471	2886	63	1	1	2952	16	2901	0	4916
312	C1DP1Y.1	5M20JS.1	0.0748	0.0361	0.4824	96.592	2876	87	2	1	2952	1	2880	0	4758
313	C2BH8Y.1	K4R7NK.1	0.0772	0.0659	0.853	93.839	3311	163	14	1	3444	1	3390	0	4946
314	C2BH8Y.1	MNA3JK.1	0	0	0.001	100	3444	0	0	1	3444	1	3444	0	6360
315	C72SYV.1	4ZR0FI.1	0.448	0.1951	0.4355	80.418	3059	505	57	1	3090	1	3204	0	2244
316	C72SYV.1	CA7JWP.1	0.45	0.1966	0.4369	80.305	3021	520	43	1	3090	1	3078	0	2213
317	C72SYV.1	DEFX9H.1	0.3577	0.16	0.4474	83.815	3046	427	38	1	3090	1	3501	0	2833
318	C72SYV.1	DN6KXW.1	0.1705	0.0945	0.5545	92.048	2993	219	14	1	3090	1	3192	0	4191
319	C72SYV.1	DNSK86.1	0.1774	0.0898	0.5062	90.927	3042	253	14	1	3090	1	3369	0	4067
320	C72SYV.1	EFNA3N.1	0.2414	0.1026	0.425	89.803	3001	289	14	1	3090	1	3141	0	3831
321	C72SYV.1	PXT4SR.1	0.4977	0.2379	0.478	81.84	2500	393	44	557	3090	566	3117	0	2045
322	C72SYV.1	UR38H5.1	0.4724	0.1846	0.3908	80.696	3046	501	61	1	3090	1	3762	0	2287
323	CA7JWP.1	4ZR0FI.1	0.1188	0.0625	0.5263	93.358	2981	191	6	1	3078	1	3204	0	4401
324	CA7JWP.1	69MG1M.1	0.4471	0.1943	0.4344	80.941	3017	496	51	1	3078	1	3177	0	2313
325	CA7JWP.1	DEFX9H.1	0.4688	0.2027	0.4324	80.282	2982	498	54	1	3078	1	3501	0	2167
326	CA7JWP.1	DN6KXW.1	0.4555	0.1963	0.4309	80.978	2986	494	47	1	3078	1	3192	0	2300
327	CA7JWP.1	DNSK86.1	0.4787	0.1945	0.4062	80.608	3027	497	61	1	3078	1	3369	0	2255
328	CA7JWP.1	EFNA3N.1	0.4752	0.1965	0.4134	80.507	2996	499	51	1	3078	1	3141	0	2218
329	CA7JWP.1	SV36IN.1	0.3684	0.1728	0.4689	82.923	3004	460	36	1	3078	1	3081	0	2656
330	CA7JWP.1	VH72SV.1	0.4822	0.1956	0.4057	80.187	2998	493	68	1	3078	1	3087	0	2152
331	CA7JWP.1	YSI06R.1	0.4773	0.198	0.4148	80.53	2979	508	43	1	3078	1	3399	0	2222
332	CD0F2D.1	0R3YGY.1	0.148	0.1039	0.7021	89.441	3040	299	13	1	3072	1	3048	0	3816
333	CD0F2D.1	936HGS.1	0.1494	0.1068	0.7152	89.531	3047	285	16	1	3072	1	3072	0	3829
334	CD0F2D.1	EM6AHT.1	0.1442	0.1121	0.7776	89.655	3045	283	16	1	3072	1	3078	0	3849
335	CD0F2D.1	I91QXC.1	0.1448	0.1083	0.7484	88.938	2947	302	11	1	3072	1	2940	0	3615
336	CD0F2D.1	JAA9B4.1	0.0954	0.088	0.9231	91.282	3051	224	19	1	3072	1	3105	0	4122
337	CD0F2D.1	JK0RBR.1	0.1821	0.1064	0.5842	88.809	3047	313	16	1	3072	94	3747	0	3712
338	CD0F2D.1	SY9UAE.1	0.1355	0.0974	0.7186	90.643	3046	259	12	1	3072	1	3078	0	4023
339	CD0F2D.1	U4QDWS.1	0.1627	0.1111	0.683	87.868	3025	309	30	1	3072	1	2994	0	3500
340	CQ0716.2	N2E3I0.1	0.2879	0.1699	0.5902	83.554	2724	360	57	1	2658	562	3348	0	2468
341	CYBX3A.1	3YZ3MF.1	0.0821	0.0703	0.8563	94.124	3608	210	2	1	3897	1	3846	0	5487
342	CYBX3A.1	F4U6N7.1	0.3635	0.1885	0.5186	82.682	3251	497	33	390	3897	408	3681	0	2824
343	CYBX3A.1	FDM1EJ.1	0.4211	0.1959	0.4653	82.054	3243	500	41	412	3897	430	3693	0	2689
344	CYBX3A.1	V3TTHY.1	0.0957	0.0634	0.663	93.391	3692	231	7	1	3897	1	3807	0	5454
345	D3GAX0.1	677PQ2.1	0.1038	0.0763	0.7354	92.253	2788	196	11	1	2778	1	2787	0	3934
346	D3GAX0.1	X3YUGG.1	0.0755	0.0625	0.8274	93.229	2629	158	5	163	2778	1	2622	0	3851
347	D4Y0XB.1	SEB8X5.1	0.5461	0.1351	0.2474	83.294	2562	395	26	18	2724	471	3195	0	2329
348	D6GULQ.1	58D2Y0.4	0.1709	0.087	0.5091	90.641	3291	283	16	1	3474	1	3762	0	4348
349	D6GULQ.1	8DH9PU.1	0.2921	0.1216	0.4162	87.954	3304	359	25	1	3474	1	3708	0	3860
350	D6GULQ.1	FD688P.2	0.2176	0.1213	0.5574	89.752	3142	266	30	355	3474	370	3477	0	3967
351	D6GULQ.1	U2TVB1.1	0.4201	0.1932	0.4598	84.043	2958	433	23	374	3474	380	3633	0	2811
352	DEFX9H.1	DN6KXW.1	0.3999	0.1712	0.4281	83.912	2996	426	35	1	3501	1	3192	0	2811
353	DEFX9H.1	DNSK86.1	0.4734	0.1916	0.4047	84.176	3046	413	43	1	3501	1	3369	0	2891
354	DEFX9H.1	VH72SV.1	0.3613	0.1542	0.4267	84.221	3042	410	40	1	3501	1	3087	0	2894
355	DEFX9H.1	YSI06R.1	0.0495	0.0316	0.6395	97.71	3013	57	2	1	3501	1	3399	0	5171
356	DL1F0Z.1	EH4SXH.1	0.0259	0.0111	0.4293	98.513	3765	53	1	1	3765	1	3762	0	6639
357	DLTR3L.1	51RKDV.1	0.1112	0.0896	0.8061	91.415	3669	279	18	1	3675	1	3777	0	4998
358	DLTR3L.1	P5WFZY.1	0.1108	0.0882	0.7961	91.524	3681	264	25	1	3675	1	3710	0	5025
359	DN6KXW.1	4ZR0FI.1	0.4875	0.2108	0.4325	80.662	3020	499	57	1	3192	1	3204	0	2263
360	DN6KXW.1	DNSK86.1	0.2482	0.1301	0.524	89.703	3001	271	24	1	3192	1	3369	0	3795
361	DN6KXW.1	EFNA3N.1	0.2333	0.1087	0.4659	89.813	2994	284	15	1	3192	1	3141	0	3819
362	DN6KXW.1	SV36IN.1	0.3569	0.1628	0.4562	84.293	3005	417	39	1	3192	1	3081	0	2883
363	DN6KXW.1	VH72SV.1	0.2167	0.0969	0.4469	90.317	2964	260	15	1	3192	1	3087	0	3858
364	DNSK86.1	69MG1M.1	0.2543	0.1247	0.4903	89.907	3002	260	29	1	3369	1	3177	0	3825
365	DNSK86.1	EFNA3N.1	0.2208	0.106	0.48	89.89	3007	272	21	1	3369	1	3141	0	3840
366	DNSK86.1	YSI06R.1	0.4227	0.1696	0.4014	84.461	3044	418	33	1	3369	1	3399	0	2950
367	DX3GFU.1	EI2SDV.1	0.187	0.0934	0.4993	89.751	3376	318	18	361	3735	340	3723	0	4292
368	DX3GFU.1	RX2IG0.1	0.1685	0.089	0.5283	90.259	3316	300	20	418	3735	1	3321	0	4313
369	E2W0NT.1	MIAH4K.1	0.0716	0.0366	0.5117	95.631	3433	127	5	1	3486	1	3456	0	5487
370	E3SE4T.1	B8J05C.1	0.2353	0.1372	0.5831	88.817	2933	320	4	255	3522	99	3429	0	3592
371	E3SE4T.1	TAM8B0.1	0.0161	0.0101	0.6292	98.691	3285	40	1	238	3522	283	3564	0	5825
372	E8NTQN.1	3HI1A9.1	0	0	0.1883	100	3168	0	0	1	3522	1	3168	0	5851
373	EFNA3N.1	DEFX9H.1	0.4327	0.1605	0.3709	84.004	3007	410	47	1	3141	1	3501	0	2822
374	EFNA3N.1	VH72SV.1	0.1896	0.0818	0.4314	91.07	3001	239	18	1	3141	1	3087	0	4030
375	EFNA3N.1	YSI06R.1	0.4068	0.1571	0.3861	84.26	3005	418	42	1	3141	1	3399	0	2878
376	EI2SDV.1	N0X4ZU.1	0.0809	0.0618	0.7639	93.738	3737	212	17	1	3723	1	3729	0	5585
377	EM6AHT.1	0R3YGY.1	0.1292	0.0992	0.768	90.646	3036	278	6	1	3078	1	3048	0	4028
378	EM6AHT.1	IRQ4MV.1	0.1695	0.1065	0.6282	89.595	3037	306	9	1	3078	1	3417	0	3849
379	EM6AHT.1	SY9UAE.1	0.0638	0.0622	0.9745	94.121	3079	179	2	1	3078	1	3078	0	4682
380	EM6AHT.1	U4QDWS.1	0.1878	0.1282	0.6829	86.826	3021	354	30	1	3078	1	2994	0	3334
381	EPWJ6L.1	7T3716.1	0.3738	0.1816	0.4858	82.321	3637	570	55	84	3924	51	3681	0	3086
382	EPWJ6L.1	ZKR6CY.1	0.0459	0.0372	0.8106	95.579	3642	132	5	1	3924	1	3618	0	5806
383	ES8K63.1	00IH7J.1	0	0	0.1456	100	3447	0	0	1	3924	1	3447	0	6366
384	ES8K63.1	BAA5S9.1	0.115	0.0608	0.5291	94.659	3295	159	13	1	3447	1	3381	0	5094
385	ES8K63.1	LD8LM0.1	0.1094	0.056	0.5124	94.655	3293	159	13	1	3447	1	3402	0	5090
386	ES8K63.1	SH571D.1	0.0859	0.0527	0.6134	95.114	3295	140	13	1	3447	1	3402	0	5173
387	ES8K63.1	U7BT81.1	0.0859	0.0527	0.6134	95.114	3295	140	13	1	3447	1	3402	0	5173
388	ET89BN.1	1EPI1N.1	0.0336	0.0102	0.3019	98.425	4254	64	1	1	4257	1	4275	0	7481
389	EZ6YKV.1	8BMB32.1	0.0704	0.0452	0.6427	94.983	2412	118	1	88	2499	1	2409	0	3781
390	F1CME2.1	7S97YI.1	0.1309	0.0821	0.6276	91.623	3629	286	15	1	3642	1	3651	0	5001
391	F1CME2.1	7ZF7Q1.1	0.1385	0.0884	0.6379	90.809	3634	306	16	1	3642	1	3651	0	4835
392	F1CME2.1	KL7N91.1	0.1226	0.0879	0.7165	91.03	3166	270	8	1	3642	1	3162	0	4261
393	F1CME2.1	QE3TA0.1	0.1346	0.0879	0.6531	91.571	3559	261	20	1	3642	1	3612	0	4874
394	F4U6N7.1	FDM1EJ.1	0.2783	0.1389	0.4992	85.151	3704	516	23	1	3681	1	3693	0	3762
395	F4U6N7.1	QTH0LM.1	0.3626	0.1888	0.5207	82.764	3249	490	36	408	3681	399	3753	0	2833
396	F4U6N7.1	QYBR1Q.1	0.3925	0.1862	0.4744	83.069	3024	444	33	408	3681	390	3471	0	2686
397	F4U6N7.1	UN4XW3.1	0.3628	0.1622	0.4471	86.141	3384	416	19	1	3681	1	3741	0	3602
398	F56ZG1.1	RYL35A.1	0.0335	0.0141	0.4209	98.154	4551	84	0	1	4551	1	4551	0	7939
399	F5G8NI.1	X0RP1L.2	0.012	0.0164	1.3618	98.539	3217	45	2	37	3255	1	3270	0	5679
400	F5GB60.1	42UKH4.1	0.1687	0.106	0.6286	89.369	3123	303	14	1	3699	1	3645	0	3901
401	F5GB60.1	5N0EYQ.1	0.1321	0.0915	0.6923	90.016	3706	332	13	1	3699	1	3675	0	4759
402	F5GB60.1	B5WJWN.1	0.167	0.1123	0.6721	88.962	3633	347	25	1	3699	1	3678	0	4438
403	F5GB60.1	FMZ7HW.1	0.2768	0.1605	0.5799	83.739	3702	533	39	1	3699	1	3840	0	3437
404	F5GB60.1	GK1TXU.1	0.1809	0.108	0.597	88.896	3080	307	23	19	3699	4	3639	0	3760
405	F5GB60.1	IYM9J9.1	0.1218	0.0892	0.7323	91.274	3587	300	9	1	3699	1	4155	0	4878
406	F5GB60.1	LT5Q2Z.1	0.2588	0.1637	0.6323	83.624	3725	539	47	1	3699	106	3819	0	3434
407	F91T03.1	FI962T.1	0.1816	0.1088	0.5994	91.41	2468	133	20	1	2574	1	2601	0	3310
408	F91T03.1	M9HD5W.1	0.12	0.0938	0.7813	93.952	2480	95	12	1	2574	1	2688	0	3698
409	FD688P.2	S0JTPQ.1	0.3301	0.1444	0.4374	85.977	3316	435	20	1	3477	1	3996	0	3520
410	FDM1EJ.1	3YZ3MF.1	0.4069	0.1947	0.4785	81.942	3295	515	39	430	3693	412	3846	0	2715
411	FDM1EJ.1	55YZGL.1	0.156	0.0826	0.5291	90.504	3475	287	21	1	3693	1	3480	0	4549
412	FDM1EJ.1	HLTT0X.1	0.2753	0.1436	0.5217	84.473	3716	526	33	1	3693	1	3693	0	3618
413	FDM1EJ.1	I2M58K.1	0.278	0.1365	0.491	85.44	3702	515	18	1	3693	1	3687	0	3829
414	FDM1EJ.1	PSU6NZ.1	0.1311	0.0871	0.6642	91.635	3407	280	3	1	3693	1	3450	0	4708
415	FDM1EJ.1	QYBR1Q.1	0.4693	0.2001	0.4264	81.683	3019	463	48	430	3693	412	3471	0	2429
416	FDM1EJ.1	V3TTHY.1	0.4429	0.2098	0.4738	81.14	3245	526	45	430	3693	421	3807	0	2523
417	FF44RV.1	3L0H24.1	0	0	0.0511	100	2478	0	0	1	2478	1	2478	0	4577
418	FI962T.1	0DZ072.1	0.0753	0.0616	0.8186	93.143	2625	137	14	1	2601	1	2673	0	3810
419	FI962T.1	8AR70J.1	0.1058	0.0588	0.5555	92.833	2358	142	11	245	2601	290	2640	0	3393
420	FI962T.1	M9HD5W.1	0.086	0.0643	0.7484	93.418	2355	128	18	245	2601	290	2688	0	3465
421	FKG4Y0.1	I8BVUC.1	0.1319	0.1021	0.7741	89.411	2682	250	11	513	3195	483	3231	0	3349
422	FKG4Y0.1	KHQI9Q.1	0.1083	0.0876	0.8082	91.23	2691	220	11	513	3195	486	3168	0	3648
423	FMZ7HW.1	42UKH4.1	0.2642	0.1578	0.5972	85.294	3128	419	28	1	3840	1	3645	0	3190
424	FMZ7HW.1	5N0EYQ.1	0.2545	0.1695	0.6659	83.549	3702	516	57	1	3840	1	3675	0	3376
425	FMZ7HW.1	IYM9J9.1	0.322	0.1811	0.5623	82.959	3603	540	43	1	3840	1	4155	0	3184
426	FMZ7HW.1	L7BSGD.1	0.2993	0.1761	0.5882	83.019	3604	536	45	1	3840	1	3819	0	3195
427	FMZS4T.1	M2D9IP.1	0.1692	0.0946	0.5595	89.932	2652	231	20	1	2871	1	3225	0	3386
428	FT124Y.1	BJ32EB.1	0.0212	0.005	0.2357	99.106	2460	22	0	1	2460	1	2460	0	4421
429	FTFD8P.1	IK9KMC.1	0.2126	0.0919	0.4323	88.859	2217	209	12	1	2226	1	2247	0	2691
430	G052FX.1	82EEBY.1	0.0266	0.0095	0.3555	98.708	2476	32	0	55	3063	1	2961	0	4396
431	G0HR9U.1	9C08TH.1	0.0715	0.0342	0.4786	98.357	3286	51	2	312	3738	363	3873	0	5766
432	G3725Q.1	7ZF7Q1.1	0.1047	0.0789	0.7532	92.412	3097	214	14	1	3510	1	3651	0	4397
433	G3725Q.1	F1CME2.1	0.111	0.0911	0.8205	91.669	3109	246	9	1	3510	1	3642	0	4294
434	G3725Q.1	KL7N91.1	0.1399	0.086	0.6148	91.868	3099	227	16	1	3510	1	3162	0	4303
435	G3725Q.1	QE3TA0.1	0.1143	0.0971	0.8494	90.854	3116	246	20	1	3510	1	3612	0	4139
436	G3JJD2.1	0XH4EA.1	0.2336	0.137	0.5864	85.6	3361	434	28	1	3675	1	3366	0	3480
437	G3JJD2.1	1VD9HF.1	0.235	0.1449	0.6164	85.655	3639	483	22	1	3675	1	3678	0	3792
438	G3JJD2.1	3Q9CGL.1	0.2447	0.1525	0.6235	84.971	3653	492	29	1	3675	1	3702	0	3651
439	G3JJD2.1	6X03KB.1	0.2673	0.1492	0.5582	85.067	3643	482	46	1	3675	1	3654	0	3657
440	G3JJD2.1	8YN2ZH.1	0.2677	0.156	0.5828	85.202	3541	466	40	97	3675	16	3981	0	3583
441	G3JJD2.1	W0TS07.1	0.2114	0.1417	0.6703	85.66	3654	444	45	1	3675	1	3678	0	3771
442	G84V3L.1	38PKYC.1	0.0063	0.0016	0.2615	99.724	3264	9	0	1	3264	1	3264	0	5978
443	G84V3L.1	XMES5T.1	0.0063	0.0016	0.2615	99.724	3264	9	0	1	3264	1	3390	0	5978
444	GB2WAI.1	QIQ4VJ.1	0.0098	0.0038	0.386	100	3152	0	0	1	3474	1	2559	0	5821
445	GK1TXU.1	15KR3N.1	0.182	0.1224	0.6724	88.607	3072	329	13	1	3639	1	3681	0	3714
446	GK1TXU.1	42UKH4.1	0.2002	0.1225	0.6119	87.771	3091	359	16	17	3639	32	3645	0	3596
447	GK1TXU.1	5N0EYQ.1	0.1846	0.1248	0.6761	87.743	3084	344	18	19	3639	34	3675	0	3570
448	GK1TXU.1	B5WJWN.1	0.2205	0.1354	0.6143	88.001	3067	338	18	16	3639	31	3678	0	3598
449	GK1TXU.1	L7BSGD.1	0.2005	0.122	0.6085	87.887	3071	339	18	14	3639	29	3819	0	3579
450	GM4B0I.1	SGT4H9.1	0.2833	0.1572	0.555	84.406	2424	326	38	1	2469	1	2457	0	2335
451	GM4B0I.1	ZXBW87.1	0	0	0.001	100	2469	0	0	1	2469	1	2469	0	4560
452	GSP809.1	53T7SD.1	0.084	0.0728	0.8668	92.625	3349	224	14	1	3354	1	3390	0	4795
453	GSP809.1	5L14TG.1	0.0551	0.0616	1.1186	93.849	3333	170	15	1	3354	1	3393	0	4987
454	GSP809.1	XMEA9A.1	0.0802	0.0727	0.9071	92.657	3350	221	14	1	3354	1	3390	0	4800
455	GU9D1B.1	2JZ6N1.1	0.5433	0.1369	0.252	82.499	2537	409	24	287	2811	317	2832	0	2193
456	GU9D1B.1	K1RG44.1	0.5433	0.1369	0.252	82.499	2537	409	24	287	2811	317	2832	0	2193
457	H1MVFQ.1	QW6IJC.1	0	0	0.0851	100	2589	0	0	1	2589	1	2589	0	4782
458	H2ULGX.1	1L886L.1	0.1509	0.0968	0.6416	91.621	3115	218	26	1	3531	1	3396	0	4266
459	H2ULGX.1	NDAQ9Q.1	0.3062	0.1753	0.5726	85.311	2941	362	48	445	3531	493	3606	0	2974
460	H2ULGX.1	R7V70E.1	0.4155	0.2312	0.5565	81.2	2867	465	49	445	3531	499	3537	0	2241
461	H2ULGX.1	THCK2C.1	0.3198	0.215	0.6723	81.833	3099	473	50	1	3531	1	3687	0	2521
462	H4A7TM.1	53T7SD.1	0.0618	0.0666	1.077	92.956	3393	191	30	1	3348	1	3390	0	4898
463	H4A7TM.1	8QV3KX.1	0.0676	0.0767	1.136	93.119	2834	154	18	485	3348	53	2925	0	4115
464	H4A7TM.1	GSP809.1	0.0589	0.0759	1.2902	92.686	3377	195	21	1	3348	1	3354	0	4820
465	H64XLR.1	5N0EYQ.1	0.1688	0.1232	0.73	87.899	3099	338	18	1	3639	1	3675	0	3611
466	H64XLR.1	F5GB60.1	0.1638	0.1126	0.6877	88.735	3107	309	21	1	3639	1	3699	0	3760
467	H64XLR.1	FMZ7HW.1	0.2747	0.1661	0.6048	84.917	3116	422	29	1	3639	1	3840	0	3107
468	H64XLR.1	GK1TXU.1	0.1659	0.117	0.7053	89.441	3059	301	14	45	3639	30	3639	0	3840
469	H64XLR.1	L7BSGD.1	0.1769	0.1185	0.6696	88.124	3107	332	13	1	3639	1	3819	0	3659
470	H64XLR.1	Q0H19F.1	0.0971	0.0694	0.7147	92.529	3654	240	18	1	3639	1	3642	0	5204
471	HCJ3IA.1	3SI7RL.1	0.0806	0.062	0.769	94.35	3310	120	26	1	3261	4	3309	0	5014
472	HEJ4FG.1	C29STI.1	0.1395	0.103	0.7379	90.831	3239	248	27	1	3555	1	3336	0	4290
473	HI7B1K.1	H2ULGX.1	0.2713	0.1878	0.6922	85.793	3104	362	49	1	3675	1	3531	0	3216
474	HLTT0X.1	3YZ3MF.1	0.3658	0.1889	0.5164	81.459	3619	554	73	122	3693	110	3846	0	2857
475	HLTT0X.1	55YZGL.1	0.2546	0.1209	0.4747	86.276	3483	422	30	1	3693	1	3480	0	3733
476	HLTT0X.1	5JI1RR.1	0.2885	0.1569	0.544	84.446	3369	489	24	1	3693	1	3438	0	3286
477	HLTT0X.1	CYBX3A.1	0.3908	0.1957	0.5008	82.219	3262	501	42	414	3693	390	3897	0	2737
478	HLTT0X.1	F4U6N7.1	0.2658	0.1455	0.5475	84.539	3706	530	25	1	3693	1	3681	0	3629
479	HLTT0X.1	I2M58K.1	0.2609	0.1456	0.5582	84.808	3706	526	24	1	3693	1	3687	0	3690
480	HLTT0X.1	QTH0LM.1	0.3942	0.1902	0.4826	82.679	3262	478	51	414	3693	399	3753	0	2813
481	HLTT0X.1	UN4XW3.1	0.3251	0.1645	0.5061	85.677	3456	438	25	1	3693	1	3741	0	3587
482	HLTT0X.1	V3TTHY.1	0.4064	0.2034	0.5006	80.599	3572	575	69	122	3693	110	3807	0	2649
483	HZH8EM.1	MXY2PU.1	0.1148	0.0707	0.6156	92.228	2419	156	16	1	2685	1	2424	0	3397
484	HZH8EM.1	P88NCS.1	0.1465	0.0746	0.5092	91.722	2416	174	14	1	2685	1	2442	0	3330
485	HZH8EM.1	U433IA.1	0.0901	0.0431	0.4785	95.149	2412	114	3	1	2685	1	2430	0	3803
486	HZH8EM.1	V6I7WA.1	0.1629	0.0962	0.5909	90.564	2374	188	15	1	2685	1	2421	0	3110
487	HZH8EM.1	V7RGM7.1	0.1295	0.0992	0.7661	89.371	2418	204	26	1	2685	1	2391	0	2992
488	HZH8EM.1	WQJN9J.1	0.1465	0.0746	0.5092	91.722	2416	174	14	1	2685	1	2442	0	3330
489	HZH8EM.1	Y56548.1	0.1439	0.0839	0.5828	91.2	2409	191	14	1	2685	1	2442	0	3254
490	I28IWP.1	K0Q4EJ.1	0.1557	0.1099	0.7055	90.23	1699	159	5	1	1932	1	1884	0	2211
491	I2M58K.1	3YZ3MF.1	0.3675	0.186	0.5062	82.723	3305	509	29	408	3687	390	3846	0	2883
492	I2M58K.1	CYBX3A.1	0.3719	0.191	0.5136	82.877	3253	493	33	408	3687	390	3897	0	2863
493	I2M58K.1	F4U6N7.1	0.0303	0.018	0.5949	97.803	3687	75	1	1	3687	1	3681	0	6355
494	I2M58K.1	JVCZ96.1	0.295	0.1668	0.5653	83.826	3382	494	39	1	3687	1	3456	0	3166
495	I2M58K.1	QYBR1Q.1	0.3888	0.182	0.468	83.466	3024	438	28	408	3687	390	3471	0	2758
496	I2M58K.1	UN4XW3.1	0.3649	0.162	0.4439	86.517	3382	413	16	1	3687	1	3741	0	3679
497	I2M58K.1	V3TTHY.1	0.3929	0.204	0.5193	80.846	3571	579	63	109	3687	103	3807	0	2708
498	I5JPYW.1	7T3716.1	0.3616	0.1806	0.4994	82.581	3634	569	48	84	3798	51	3681	0	3145
499	I5JPYW.1	EPWJ6L.1	0.0734	0.0569	0.7757	95.337	3710	162	5	1	3798	1	3924	0	5882
500	I5JPYW.1	MR6FSP.1	0.3945	0.1707	0.4327	82.463	3484	551	43	1	3798	1	3528	0	2994
501	I5JPYW.1	ZKR6CY.1	0.0437	0.0474	1.0845	95.059	3643	152	6	1	3798	1	3618	0	5705
502	I91QXC.1	EM6AHT.1	0.1258	0.0914	0.7264	90.881	2939	266	2	1	2940	1	3078	0	3941
503	I91QXC.1	IRQ4MV.1	0.1538	0.0868	0.5644	90.68	2940	270	4	1	2940	1	3417	0	3908
504	I91QXC.1	LWFC3J.1	0.1483	0.101	0.6812	89.684	2947	286	14	1	2940	1	2955	0	3742
505	IGX8D3.1	9TA9MT.1	0.2567	0.1071	0.4172	88.308	1625	154	14	1	1668	1	1845	0	1916
506	II4IQ1.1	D6GULQ.1	0.2585	0.1295	0.501	88.398	3327	349	23	1	3822	1	3474	0	3971
507	II4IQ1.1	S0JTPQ.1	0.3873	0.2079	0.537	85.456	3204	443	19	424	3822	430	3996	0	3314
508	IK9KMC.1	JW22BI.1	0.176	0.1171	0.6655	87.892	2263	240	18	1	2247	1	2559	0	2630
509	IKT7HX.1	25Q9K5.1	0.2558	0.1377	0.5381	85.066	3087	408	31	11	3621	18	3579	0	3097
510	IKT7HX.1	7ZF7Q1.1	0.2777	0.1618	0.5824	84.062	3570	476	57	84	3621	90	3651	0	3354
511	IRQ4MV.1	0R3YGY.1	0.1577	0.0952	0.6034	90.286	3037	285	9	1	3417	1	3048	0	3965
512	IRQ4MV.1	61LYXS.1	0.183	0.0985	0.5384	89.448	3061	313	9	1	3417	127	3186	0	3855
513	IRQ4MV.1	936HGS.1	0.1751	0.0997	0.5694	89.645	3042	297	7	1	3417	1	3072	0	3856
514	IRQ4MV.1	CD0F2D.1	0.1555	0.1054	0.6779	89.531	3047	291	13	1	3417	1	3072	0	3834
515	IRQ4MV.1	JAA9B4.1	0.1978	0.138	0.6974	87.443	3050	355	16	1	3417	1	3105	0	3485
516	IRQ4MV.1	LWFC3J.1	0.1712	0.0928	0.5422	89.926	2968	276	15	1	3417	1	2955	0	3803
517	IYM9J9.1	15KR3N.1	0.2024	0.1314	0.6491	86.575	3568	445	15	29	4155	14	3681	0	3904
518	J2JVS2.1	QH59CH.1	0.2126	0.1731	0.8142	83.875	2586	360	40	10	2574	10	2559	0	2412
519	J2MEI5.1	GNL2HZ.1	0.0308	0.0106	0.3441	98.369	2697	41	1	1	2697	1	2694	0	4734
520	JAA9B4.1	EM6AHT.1	0.1583	0.121	0.7645	88.761	3043	314	15	1	3105	1	3078	0	3699
521	JAA9B4.1	I91QXC.1	0.1519	0.1097	0.7223	88.81	2949	302	13	1	3105	1	2940	0	3592
522	JAA9B4.1	JK0RBR.1	0.2327	0.1363	0.5858	86.807	3047	374	16	1	3105	94	3747	0	3374
523	JAA9B4.1	LWFC3J.1	0.1577	0.1221	0.7739	87.875	2969	329	12	1	3105	1	2955	0	3459
524	JAA9B4.1	SY9UAE.1	0.1678	0.1119	0.6671	89.097	3045	308	13	1	3105	1	3078	0	3762
525	JACZ02.4	N1CS9Q.4	0.0149	0.0129	0.8696	98.89	2882	32	0	1	2964	1	2895	0	5145
526	JDC98L.1	JNR4LI.1	0.2023	0.1282	0.6336	87.121	3137	317	40	1	3171	1	3549	0	3474
527	JK0RBR.1	0R3YGY.1	0.1812	0.0882	0.4867	90.221	3037	287	9	94	3747	1	3048	0	3954
528	JK0RBR.1	61LYXS.1	0.2126	0.1035	0.487	89.355	3072	317	9	69	3747	101	3186	0	3853
529	JK0RBR.1	936HGS.1	0.2039	0.1062	0.5209	88.893	3043	318	10	94	3747	1	3072	0	3729
530	JK0RBR.1	EM6AHT.1	0.1895	0.1072	0.5654	89.328	3036	316	8	94	3747	1	3078	0	3805
531	JK0RBR.1	IRQ4MV.1	0.0983	0.0445	0.4524	96.579	3040	104	0	94	3747	1	3417	0	5038
532	JK0RBR.1	U4QDWS.1	0.2156	0.1119	0.5189	87.496	3023	330	32	94	3747	1	2994	0	3445
533	JNR4LI.1	VJM3FC.1	0.1447	0.1227	0.8478	90.871	3133	216	23	1	3549	1	3321	0	4137
534	JUY39I.1	0PVT6F.1	0.2038	0.1239	0.6083	87.269	3197	358	30	1	3729	1	3798	0	3603
535	JVCZ96.1	F4U6N7.1	0.2901	0.1687	0.5815	83.585	3381	498	38	1	3456	1	3681	0	3116
536	JVCZ96.1	FDM1EJ.1	0.1886	0.1334	0.7071	87.315	3382	382	27	1	3456	1	3693	0	3825
537	JVCZ96.1	HLTT0X.1	0.2897	0.1689	0.583	83.945	3376	504	28	1	3456	1	3693	0	3197
538	JVCZ96.1	PSU6NZ.1	0.2028	0.1404	0.6923	86.193	3462	415	39	1	3456	1	3450	0	3687
539	JVCZ96.1	QYBR1Q.1	0.4121	0.21	0.5095	81.495	2929	463	48	446	3456	419	3471	0	2333
540	JVCZ96.1	UN4XW3.1	0.2611	0.1633	0.6254	83.929	3416	463	45	1	3456	1	3741	0	3188
541	JW22BI.1	FTFD8P.1	0.2055	0.1045	0.5088	88.783	2211	228	5	1	2559	1	2226	0	2691
542	K1RG44.1	6QC6B5.1	0.5433	0.1369	0.252	82.499	2537	409	24	317	2832	287	2811	0	2193
543	K4R7NK.1	MNA3JK.1	0.0772	0.0659	0.853	93.839	3311	163	14	1	3390	1	3444	0	4946
544	K68I1Q.1	DLTR3L.1	0.3662	0.2105	0.5748	80.005	3696	627	76	13	3681	19	3675	0	2628
545	K8IZY8.1	19HZ0U.1	0.1485	0.0846	0.5699	90.888	2590	225	10	1	2586	604	3186	0	3465
546	K8IZY8.1	WRA2D9.1	0.1779	0.0889	0.4998	90.035	2589	249	8	1	2586	1	2583	0	3343
547	K8IZY8.1	YW1YRK.1	0.1502	0.079	0.5258	91.187	2587	223	4	1	2586	1	2583	0	3509
548	KD5YG3.1	NMJE7X.1	0	0	0.001	100	2739	0	0	1	2739	1	2442	0	5059
549	KD5YG3.1	QREM2V.1	0	0	0.1999	100	2739	0	0	1	2739	1	2739	0	5059
550	KD5YG3.1	S8SU5Z.1	0.3657	0.1921	0.5255	81.09	2533	373	61	76	2739	67	2643	0	1927
551	KF653I.1	THV0ST.1	0.072	0.0247	0.3434	95.691	4131	139	7	1	4131	1	4092	0	6606
552	KHQI9Q.1	I8BVUC.1	0.1471	0.0833	0.5666	90.445	3171	258	18	1	3168	1	3231	0	4135
553	KL7N91.1	7ZF7Q1.1	0.0899	0.0567	0.6315	93.634	3173	174	15	1	3162	1	3651	0	4715
554	KL7N91.1	V6WQ14.1	0.1766	0.1133	0.6417	88.546	3178	332	23	1	3162	1	3966	0	3823
555	L4U9CB.1	4C5C9J.1	0.0552	0.017	0.3083	96.329	3078	74	4	1	3042	541	3615	0	5022
556	L7BSGD.1	42UKH4.1	0.1563	0.0975	0.624	89.664	3125	296	15	1	3819	1	3645	0	3956
557	L7BSGD.1	B5WJWN.1	0.1764	0.1175	0.6661	88.753	3610	353	20	1	3819	1	3678	0	4368
558	L7BSGD.1	F5GB60.1	0.1121	0.0887	0.7914	91.523	3586	293	6	1	3819	1	3699	0	4927
559	L7BSGD.1	IYM9J9.1	0.0301	0.0225	0.7458	98.173	3776	69	0	1	3819	1	4155	0	6591
560	L7BSGD.1	Q0H19F.1	0.1573	0.1178	0.7487	88.313	3123	336	13	1	3819	1	3642	0	3718
561	L7BSGD.1	TY449E.1	0.1929	0.1518	0.7865	86.076	3282	422	20	320	3819	50	3435	0	3496
562	LD8LM0.1	SH571D.1	0.0655	0.0297	0.4535	96.182	3405	124	4	1	3402	1	3402	0	5563
563	LD8LM0.1	U7BT81.1	0.0655	0.0297	0.4535	96.182	3405	124	4	1	3402	1	3402	0	5563
564	LS5HQA.1	RJ2GBH.1	0.0722	0.0356	0.4935	97.904	2481	52	0	1	2784	1	2589	0	4294
565	LT5Q2Z.1	15KR3N.1	0.2763	0.1926	0.6969	82.082	3717	594	55	124	3819	4	3681	0	3109
566	LT5Q2Z.1	42UKH4.1	0.2578	0.1742	0.6757	84.149	3104	448	33	106	3819	1	3645	0	2966
567	LT5Q2Z.1	FMZ7HW.1	0.2452	0.1597	0.6516	84.58	3703	515	35	106	3819	1	3840	0	3624
568	LT5Q2Z.1	GK1TXU.1	0.2883	0.1747	0.6058	83.701	3080	464	31	124	3819	4	3639	0	2872
569	LT5Q2Z.1	H64XLR.1	0.2855	0.1758	0.616	83.676	3112	464	32	106	3819	1	3639	0	2892
570	LT5Q2Z.1	IYM9J9.1	0.2776	0.1836	0.6611	82.333	3617	573	45	106	3819	1	4155	0	3079
571	LT5Q2Z.1	L7BSGD.1	0.2582	0.1833	0.71	82.66	3616	563	45	106	3819	1	3819	0	3145
572	LT5Q2Z.1	Q0H19F.1	0.2786	0.1812	0.6502	83.748	3095	469	29	106	3819	1	3642	0	2898
573	LURW66.1	HZH8EM.1	0	0	0.001	100	2685	0	0	1	2685	1	2685	0	4959
574	LURW66.1	MXY2PU.1	0.1148	0.0707	0.6156	92.228	2419	156	16	1	2685	1	2424	0	3397
575	LURW66.1	P88NCS.1	0.1464	0.0746	0.5093	91.722	2416	174	14	1	2685	1	2442	0	3330
576	LURW66.1	U433IA.1	0.0901	0.0431	0.4785	95.149	2412	114	3	1	2685	1	2430	0	3803
577	LURW66.1	V6I7WA.1	0.1629	0.0962	0.5909	90.564	2374	188	15	1	2685	1	2421	0	3110
578	LURW66.1	V7RGM7.1	0.1295	0.0992	0.7661	89.371	2418	204	26	1	2685	1	2391	0	2992
579	LURW66.1	WQJN9J.1	0.1465	0.0746	0.5092	91.722	2416	174	14	1	2685	1	2442	0	3330
580	LURW66.1	Y56548.1	0.1439	0.0839	0.5828	91.2	2409	191	14	1	2685	1	2442	0	3254
581	LV2887.1	4AL876.1	0	0	0.0744	100	2943	0	0	1	2943	1	2574	0	5435
582	LWFC3J.1	61LYXS.1	0.1778	0.1026	0.5773	89.398	2971	289	19	1	2955	127	3186	0	3718
583	LWFC3J.1	936HGS.1	0.1582	0.0961	0.6074	90.292	2946	268	16	1	2955	1	3072	0	3840
584	LWFC3J.1	CD0F2D.1	0.1409	0.1063	0.7542	88.941	2975	284	26	1	2955	1	3072	0	3629
585	LWFC3J.1	EM6AHT.1	0.175	0.1038	0.5932	89.224	2951	296	15	1	2955	1	3078	0	3668
586	LWFC3J.1	U4QDWS.1	0.1624	0.1062	0.6536	88.781	2977	275	39	1	2955	1	2994	0	3592
587	M2D9IP.1	0XH4EA.1	0.3959	0.1791	0.4525	81.496	2740	437	38	1	3225	1	3366	0	2187
588	M35DT6.1	MIV8ZD.1	0.0331	0.0098	0.296	98.447	2383	34	1	84	2463	18	2400	0	4193
589	M6XMZZ.1	4RXW7B.1	0	0	0.001	100	2526	0	0	1	2526	1	2526	0	4665
590	M73JGF.1	1L886L.1	0.4106	0.2072	0.5045	82.096	2843	447	46	490	3528	445	3396	0	2374
591	M73JGF.1	R7V70E.1	0.2993	0.1276	0.4264	87.556	3118	364	16	1	3528	1	3537	0	3587
592	M73JGF.1	THCK2C.1	0.4567	0.2152	0.4712	80.928	3188	498	79	166	3528	166	3687	0	2418
593	M73JGF.1	U1EPQF.1	0.3795	0.1694	0.4464	83.195	3362	494	49	1	3528	1	3447	0	3013
594	M73JGF.1	X8ET43.1	0.242	0.1186	0.4903	88.089	3333	349	22	4	3528	7	3441	0	3912
595	M99GRU.1	JDC98L.1	0.1826	0.1229	0.6728	88.531	3165	311	35	1	3414	1	3171	0	3786
596	M99GRU.1	JNR4LI.1	0.1759	0.1162	0.6608	91.215	3119	229	12	1	3414	1	3549	0	4200
597	M99GRU.1	VJM3FC.1	0.1535	0.1092	0.7112	90.679	3165	264	15	1	3414	1	3321	0	4181
598	M9HD5W.1	0DZ072.1	0.0844	0.064	0.7582	94.042	2635	124	11	1	2688	1	2673	0	3965
599	M9HD5W.1	8AR70J.1	0.072	0.0618	0.8582	94.042	2635	139	8	1	2688	1	2640	0	3980
600	MR6FSP.1	EPWJ6L.1	0.4006	0.1715	0.4282	82.28	3482	558	42	1	3528	1	3924	0	2957
601	MR6FSP.1	L48NEE.1	0.4665	0.1836	0.3935	80.155	3477	589	66	1	3528	1	3663	0	2505
602	MR6FSP.1	ZKR6CY.1	0.4022	0.1732	0.4308	82.09	3484	540	49	1	3528	1	3618	0	2900
603	MUV7N5.1	6X03KB.1	0.2893	0.1583	0.5472	83.921	3203	433	47	405	3621	437	3654	0	2987
604	MUV7N5.1	G3JJD2.1	0.0551	0.0303	0.5501	96.727	3239	78	5	403	3621	435	3675	0	5369
605	MXED03.1	L48NEE.1	0.0262	0.0115	0.4391	98.546	3370	49	0	1	3381	1	3663	0	5952
606	MXY2PU.1	P88NCS.1	0.1085	0.0657	0.6057	92.887	2432	155	8	1	2424	1	2442	0	3517
607	MXY2PU.1	V6I7WA.1	0.1509	0.0904	0.5988	90.572	2376	184	15	1	2424	1	2421	0	3110
608	MXY2PU.1	WQJN9J.1	0.1085	0.0657	0.6057	92.887	2432	155	8	1	2424	1	2442	0	3517
609	MY0F6Q.1	M9ABLH.1	0.0444	0.0477	1.0743	95.741	3522	129	9	103	3801	1	3516	0	5653
610	N0928S.1	HCJ3IA.1	0.0703	0.0484	0.688	93.699	3317	129	25	1	3318	1	3261	0	4894
611	N0X4ZU.1	DX3GFU.1	0.1708	0.0996	0.583	89.926	3375	320	16	340	3729	361	3735	0	4331
612	N0X4ZU.1	RX2IG0.1	0.1594	0.0851	0.5336	90.912	3312	286	11	397	3729	1	3321	0	4434
613	N2HC0B.1	YJUR3Z.1	0.3972	0.1957	0.4927	83.853	3177	451	42	18	3411	41	3432	0	2968
614	N3PFK5.1	FXRP5B.1	0.2183	0.1311	0.6006	88.885	3275	333	13	1	3579	1	3633	0	4002
615	NA6KD0.1	ZB8FX3.1	0	0	0.4728	100	2946	0	0	1	2946	1	2946	0	5441
616	NDAQ9Q.1	M73JGF.1	0.3239	0.1465	0.4522	85.856	3125	378	37	1	3606	1	3528	0	3264
617	NDAQ9Q.1	P0VEPY.1	0.3261	0.1678	0.5147	85.257	3127	366	45	1	3606	1	3789	0	3133
618	NDAQ9Q.1	R7V70E.1	0.2133	0.1223	0.5734	89.35	3324	308	26	1	3606	1	3537	0	4135
619	NJ1UU6.1	SM1KCJ.1	0.0225	0.0073	0.3229	98.89	3424	38	0	1	3594	1	3426	0	6113
620	NMJE7X.1	QREM2V.1	0	0	0.001	100	2739	0	0	1	2739	1	2739	0	5059
621	NMJE7X.1	S8SU5Z.1	0.3657	0.1921	0.5255	81.09	2533	373	61	76	2739	67	2643	0	1927
622	P0VEPY.1	M73JGF.1	0.2634	0.1213	0.4608	86.215	3337	403	28	1	3789	1	3528	0	3561
623	P0VEPY.1	R7V70E.1	0.2328	0.1198	0.5147	86.996	3122	347	24	1	3789	1	3537	0	3461
624	P0VEPY.1	U1EPQF.1	0.3839	0.1591	0.4146	82.196	3415	504	65	1	3789	1	3447	0	2843
625	P5WFZY.1	51RKDV.1	0.1191	0.0777	0.6525	92.81	3672	240	16	1	3663	1	3777	0	5297
626	P5WFZY.1	9CB462.1	0.1554	0.0686	0.4416	92.283	2514	165	22	1	2504	1	2499	0	3541
627	P5WFZY.1	K68I1Q.1	0.3519	0.1941	0.5517	81.198	3707	605	58	19	3680	13	3681	0	2900
628	P5WFZY.1	KVM730.1	0.2835	0.1295	0.457	89.41	2559	241	20	1	2547	1	2763	0	3197
629	P5WFZY.1	YM09LB.1	0.1338	0.0738	0.5517	92.197	3691	235	30	1	3663	1	3681	0	5171
630	P6IVR8.1	3DBB45.1	0.0033	0.0014	0.4399	99.811	4755	9	0	1	4755	1	4755	0	8732
631	P6QIT2.1	UK8PK2.1	0	0	0.001	100	3633	0	0	1	3633	1	3633	0	6709
632	P88NCS.1	V6I7WA.1	0.1233	0.0911	0.7386	91.747	2375	158	16	1	2442	1	2421	0	3265
633	P88NCS.1	V7RGM7.1	0.123	0.0885	0.7197	90.603	2405	195	16	1	2442	1	2391	0	3160
634	P88NCS.1	WQJN9J.1	0	0	0.4512	100	2442	0	0	1	2442	1	2442	0	4510
635	P88NCS.1	Y56548.1	0.1141	0.0609	0.5331	93.079	2413	156	3	1	2442	1	2442	0	3520
636	PSU6NZ.1	F4U6N7.1	0.2906	0.1445	0.4971	84.96	3411	488	12	1	3450	1	3681	0	3434
637	PSU6NZ.1	HLTT0X.1	0.2706	0.135	0.4988	85.534	3408	452	26	1	3450	1	3693	0	3524
638	PSU6NZ.1	I2M58K.1	0.2964	0.1433	0.4835	85.12	3414	483	14	1	3450	1	3687	0	3467
639	PSU6NZ.1	QTH0LM.1	0.4231	0.1958	0.4628	82.312	3019	461	40	418	3450	410	3753	0	2549
640	PSU6NZ.1	UN4XW3.1	0.2454	0.1289	0.5254	86.299	3423	423	24	1	3450	1	3741	0	3681
641	PT8T2W.1	5MNM78.1	0	0	0.001	100	2205	0	0	1	2205	1	2205	0	4072
642	PXT4SR.1	RL0N5R.1	0.0805	0.0563	0.699	95.962	3021	113	9	1	3117	1	3384	0	4894
643	PXT4SR.1	SV36IN.1	0.4724	0.2393	0.5065	81.184	2567	418	38	445	3117	439	3081	0	2004
644	PXT4SR.1	URT9HM.1	0.1536	0.0936	0.6093	89.673	3031	270	22	1	3117	1	3024	0	3823
645	Q0H19F.1	15KR3N.1	0.1505	0.1278	0.8488	88.514	3082	333	14	32	3642	17	3681	0	3711
646	Q0H19F.1	42UKH4.1	0.16	0.1124	0.7024	88.843	3648	392	10	1	3642	1	3645	0	4468
647	Q0H19F.1	75W7SN.1	0.1091	0.0991	0.9081	90.762	3280	286	10	340	3642	1	3297	0	4362
648	Q0H19F.1	F5GB60.1	0.1605	0.1096	0.6827	88.803	3117	326	10	1	3642	1	3699	0	3801
649	Q0H19F.1	FMZ7HW.1	0.2506	0.1671	0.6668	85.183	3118	435	17	1	3642	1	3840	0	3173
650	Q0H19F.1	GK1TXU.1	0.1433	0.1116	0.7789	89.679	3081	313	5	32	3642	17	3639	0	3923
651	Q36DTI.1	0MD4T6.1	0.0342	0.0153	0.4465	98.387	3782	52	2	1	4608	1	3825	0	6637
652	Q7R1SV.1	QTH0LM.1	0.1088	0.074	0.6798	93.902	3116	177	3	100	3750	1	3753	0	4689
653	Q7VTCQ.1	1RZ0PJ.1	0.1781	0.1312	0.7366	86.632	3112	336	41	1	3078	1	3096	0	3369
654	QE3TA0.1	5EY6YU.1	0.0931	0.071	0.7625	92.069	3253	223	10	1	3612	1	3243	0	4545
655	QE3TA0.1	IKT7HX.1	0.2893	0.1762	0.6091	84.05	3536	516	37	19	3612	13	3621	0	3362
656	QE3TA0.1	KL7N91.1	0.1233	0.0857	0.6954	90.8	3174	256	19	1	3612	1	3162	0	4211
657	QH59CH.1	9SS8DR.1	0	0	0.0478	100	2559	0	0	1	2559	1	2559	0	4726
658	QH59CH.1	U06TWT.1	0.2126	0.1731	0.8142	83.875	2586	360	40	10	2559	10	2574	0	2412
659	QMVD72.1	F923VL.1	0.0027	0.0004	0.1443	99.941	3380	2	0	1	3402	1	3384	0	6231
660	QREM2V.1	S8SU5Z.1	0.3657	0.1921	0.5255	81.09	2533	373	61	76	2739	67	2643	0	1927
661	QTH0LM.1	3YZ3MF.1	0.0793	0.0608	0.7677	94.246	3615	193	7	1	3753	1	3846	0	5509
662	QTH0LM.1	CYBX3A.1	0.0776	0.0556	0.7164	93.309	3766	223	15	1	3753	1	3897	0	5531
663	QTH0LM.1	FDM1EJ.1	0.4359	0.2009	0.4609	81.815	3239	507	47	421	3753	430	3693	0	2643
664	QTH0LM.1	I2M58K.1	0.3718	0.1915	0.515	82.938	3247	494	31	399	3753	408	3687	0	2872
665	QTH0LM.1	UN4XW3.1	0.5001	0.2203	0.4405	82.918	3009	417	42	399	3753	408	3741	0	2619
666	QTH0LM.1	V3TTHY.1	0.1123	0.0719	0.6396	93.883	3613	219	2	1	3753	1	3807	0	5446
667	QYBR1Q.1	CYBX3A.1	0.1084	0.067	0.6182	94.323	3382	189	3	1	3471	1	3897	0	5179
668	QYBR1Q.1	PSU6NZ.1	0.4317	0.1878	0.4351	82.073	3029	469	33	401	3471	418	3450	0	2518
669	QYBR1Q.1	Q7R1SV.1	0.1273	0.0681	0.5344	93.981	3107	186	1	1	3471	100	3750	0	4700
670	QYBR1Q.1	QTH0LM.1	0.111	0.0583	0.5231	94.251	3392	181	6	1	3471	1	3753	0	5171
671	R7V70E.1	THCK2C.1	0.4388	0.218	0.4967	80.719	3117	481	71	1	3537	1	3687	0	2316
672	R7V70E.1	X8ET43.1	0.1854	0.0968	0.522	90.003	3121	284	10	4	3537	7	3441	0	4010
673	R8KUIR.1	GFGJ54.1	0.0824	0.0607	0.7368	94.047	3091	176	6	1	3243	1	3111	0	4682
674	R8KUIR.1	T6DCA5.1	0.077	0.0656	0.8525	93.972	3069	174	4	1	3243	1	3147	0	4632
675	RBTF4J.1	PXT4SR.1	0.195	0.1057	0.5423	90.291	3028	256	24	1	3294	1	3117	0	3928
676	RBTF4J.1	URT9HM.1	0.1344	0.0941	0.6997	90.125	3028	246	29	1	3294	1	3024	0	3886
677	RL0N5R.1	RBTF4J.1	0.2084	0.122	0.5853	89.529	3018	277	27	1	3384	1	3294	0	3786
678	RX2IG0.1	EI2SDV.1	0.1699	0.0939	0.5527	89.822	3311	318	11	1	3321	397	3723	0	4229
679	RYW3P7.1	3G3XAR.1	0.1699	0.0939	0.5527	85.304	3273	439	26	1	3660	1	3594	0	3341
680	RYW3P7.1	Y10ZET.1	0.121	0.0872	0.7207	91.035	3670	296	19	1	3660	1	3858	0	4924
681	RZ4S3T.1	8I61S0.1	0.3149	0.1703	0.5409	83.688	2023	277	39	5	2097	419	2457	0	1858
682	RZ4S3T.1	SGT4H9.1	0.3149	0.1703	0.5409	83.688	2023	277	39	5	2097	419	2457	0	1858
683	S2WWAP.1	ZJQJ7X.1	0.0253	0.0176	0.6931	98.087	2718	52	0	19	2736	1	2718	0	4732
684	S5VFF6.1	5MQ2SU.1	0.0277	0.0084	0.3032	98.668	4278	54	1	1	4275	1	4278	0	7581
685	SF2K3E.1	49I9B6.1	0.1409	0.0832	0.5902	90.958	2577	201	21	1	2592	1	2574	0	3439
686	SF2K3E.1	8YM3XA.1	0.1259	0.0651	0.5168	92.66	2575	173	8	1	2592	1	2589	0	3694
687	SF2K3E.1	K8IZY8.1	0.1494	0.0812	0.5438	90.944	2573	217	6	1	2592	1	2586	0	3446
688	SF2K3E.1	YW1YRK.1	0.1442	0.0732	0.5076	91.796	2572	198	9	1	2592	1	2583	0	3568
689	SGT4H9.1	8I61S0.1	0	0	0.3657	100	2457	0	0	1	2457	1	2457	0	4538
690	SGT4H9.1	ZXBW87.1	0.2833	0.1572	0.555	84.406	2424	326	39	1	2457	1	2469	0	2335
691	SHX7PA.1	CA6E74.1	0.1436	0.1022	0.7115	90.391	2737	226	14	1	3189	1	3291	0	3563
692	SV36IN.1	4ZR0FI.1	0.3424	0.1798	0.525	83.195	3005	449	36	1	3081	1	3204	0	2700
693	SV36IN.1	C72SYV.1	0.3107	0.1488	0.4789	85.586	3011	378	42	1	3081	1	3090	0	3105
694	SV36IN.1	DEFX9H.1	0.4706	0.2032	0.4319	80.219	3008	510	52	1	3081	1	3501	0	2180
695	SV36IN.1	DNSK86.1	0.3447	0.1498	0.4344	84.942	3015	387	47	1	3081	1	3369	0	2990
696	SV36IN.1	EFNA3N.1	0.3018	0.1443	0.4781	85.9	3007	376	28	1	3081	1	3141	0	3160
697	SV36IN.1	YSI06R.1	0.4489	0.1932	0.4303	80.857	3009	501	53	1	3081	1	3399	0	2296
698	SY9UAE.1	61LYXS.1	0.1231	0.0666	0.5414	92.551	3061	221	5	1	3078	127	3186	0	4383
699	SY9UAE.1	I91QXC.1	0.1321	0.0895	0.6781	90.928	2943	257	6	1	3078	1	2940	0	3947
700	SY9UAE.1	IRQ4MV.1	0.1617	0.0957	0.5915	90.428	3040	283	7	1	3078	1	3417	0	3995
701	SY9UAE.1	JK0RBR.1	0.1889	0.0971	0.5139	89.961	3038	301	4	1	3078	94	3747	0	3917
702	SY9UAE.1	LWFC3J.1	0.1811	0.0982	0.5422	89.502	2972	281	22	1	3078	1	2955	0	3731
703	SY9UAE.1	U4QDWS.1	0.1838	0.1063	0.578	88.327	3024	303	31	1	3078	1	2994	0	3583
704	T6DCA5.1	GFGJ54.1	0.0748	0.0511	0.6831	94.598	3073	147	13	1	3147	1	3111	0	4737
705	TAM8B0.1	B8J05C.1	0.2225	0.1375	0.6181	88.923	2934	313	7	299	3564	99	3429	0	3607
706	TFI3EY.1	K51RXN.1	0.0281	0.0106	0.3767	98.504	4212	63	0	1	4212	1	4212	0	7430
707	THCK2C.1	1L886L.1	0.3269	0.1841	0.5631	82.832	3291	486	43	1	3687	1	3396	0	2874
708	THCK2C.1	G3JJD2.1	0.4983	0.2468	0.4953	80.234	3076	535	48	1	3687	1	3675	0	2244
709	THCK2C.1	HI7B1K.1	0.4053	0.2199	0.5426	81.605	3066	505	38	1	3687	1	3675	0	2483
710	THCK2C.1	X8ET43.1	0.3612	0.1922	0.5321	81.032	3411	507	91	5	3687	8	3441	0	2586
711	TSC3TY.1	AJ79N4.1	0.1432	0.0875	0.6109	91.341	3603	277	16	1	3867	1	3672	0	4892
712	TSC3TY.1	Z3ATEX.1	0.1432	0.0875	0.6109	91.341	3603	277	16	1	3867	1	3672	0	4892
713	TU1I3K.1	1ALG22.1	0.0648	0.075	1.1566	92.956	2314	141	11	1	2790	1	2316	0	3350
714	TY449E.1	15KR3N.1	0.1844	0.1701	0.9223	85.46	3425	444	37	30	3435	282	3681	0	3517
715	TY449E.1	5N0EYQ.1	0.1938	0.1538	0.7938	85.501	3421	443	32	28	3435	295	3675	0	3520
716	TY449E.1	B5WJWN.1	0.1931	0.1627	0.8427	86.255	3332	415	28	28	3435	295	3678	0	3576
717	TY449E.1	F5GB60.1	0.1866	0.1377	0.7376	86.76	3429	409	32	28	3435	295	3699	0	3775
718	TY449E.1	FMZ7HW.1	0.3042	0.1836	0.6037	82.615	3411	528	40	28	3435	295	3840	0	2953
719	TY449E.1	LT5Q2Z.1	0.2837	0.2004	0.7067	81.979	3446	553	55	28	3435	400	3819	0	2861
720	U06TWT.1	J2JVS2.1	0	0	0.3016	100	2574	0	0	1	2574	1	2574	0	4754
721	U1EPQF.1	NDAQ9Q.1	0.3665	0.163	0.4447	83.242	3115	449	43	1	3447	1	3606	0	2793
722	U1EPQF.1	R7V70E.1	0.3802	0.1642	0.4319	82.847	3119	462	47	1	3447	1	3537	0	2728
723	U1EPQF.1	X8ET43.1	0.3725	0.1593	0.4277	82.667	3404	515	46	4	3447	7	3441	0	2948
724	U1EPQF.1	YEAJ9J.1	0.3856	0.1533	0.3975	83.196	2797	391	43	1	3447	1	3405	0	2488
725	U1TKV1.1	VU983V.1	0.1301	0.1069	0.8217	88.294	3494	322	30	11	3855	23	3498	0	4106
726	U2NANJ.1	04BQTE.1	0.1713	0.1088	0.635	88.979	3330	311	25	4	3387	373	3984	0	4065
727	U2NANJ.1	3C5GWG.1	0.1623	0.1123	0.6921	88.677	3409	355	18	1	3387	1	3405	0	4128
728	U2NANJ.1	7N776Q.1	0.1198	0.0891	0.7438	91.396	3138	246	15	13	3387	1	3168	0	4277
729	U2TVB1.1	3WN25H.1	0.2209	0.1212	0.5485	90.331	3351	302	15	1	3633	1	3543	0	4373
730	U2TVB1.1	FD688P.2	0.3198	0.1465	0.4579	85.977	3316	427	26	1	3633	1	3477	0	3513
731	U2TVB1.1	II4IQ1.1	0.3224	0.1709	0.5303	85.572	3216	433	22	430	3633	424	3822	0	3339
732	U2TVB1.1	S0JTPQ.1	0.144	0.0828	0.5747	90.987	3639	301	17	1	3633	1	3996	0	4878
733	U433IA.1	MXY2PU.1	0.1343	0.083	0.6181	90.954	2421	180	16	1	2430	1	2424	0	3221
734	U433IA.1	P88NCS.1	0.1059	0.0592	0.5586	93.452	2413	135	11	1	2430	1	2442	0	3559
735	U433IA.1	V6I7WA.1	0.1153	0.0974	0.8454	91.358	2372	170	14	1	2430	1	2421	0	3212
736	U433IA.1	WQJN9J.1	0.1059	0.0592	0.5586	93.452	2413	135	11	1	2430	1	2442	0	3559
737	U4QDWS.1	0R3YGY.1	0.1658	0.1021	0.6157	88.867	3018	298	20	1	2994	1	3048	0	3677
738	U4QDWS.1	936HGS.1	0.1715	0.1132	0.6602	87.905	3026	306	34	1	2994	1	3072	0	3506
739	U4QDWS.1	I91QXC.1	0.1762	0.111	0.6297	88.347	2952	298	31	1	2994	1	2940	0	3504
740	U4QDWS.1	IRQ4MV.1	0.1972	0.1118	0.5667	87.794	3023	321	30	1	2994	1	3417	0	3494
741	U4QDWS.1	JAA9B4.1	0.1961	0.1317	0.6716	86.092	3027	359	30	1	2994	1	3105	0	3201
742	U7BT81.1	SH571D.1	0	0	0.001	100	3402	0	0	1	3402	1	3402	0	6283
743	UF2H0T.1	8I61S0.1	0.3149	0.1703	0.5409	83.688	2023	277	39	5	2097	419	2457	0	1858
744	UF2H0T.1	RZ4S3T.1	0	0	0.001	100	2097	0	0	1	2097	1	2097	0	3873
745	UF2H0T.1	SGT4H9.1	0.3149	0.1703	0.5409	83.688	2023	277	39	5	2097	419	2457	0	1858
746	UN4XW3.1	3YZ3MF.1	0.4683	0.2151	0.4594	81.866	3237	471	60	119	3741	113	3846	0	2619
747	UN4XW3.1	55YZGL.1	0.2564	0.1258	0.4906	86.054	3449	413	29	1	3741	1	3480	0	3642
748	UN4XW3.1	5JI1RR.1	0.264	0.1574	0.5961	83.865	3477	470	50	1	3741	1	3438	0	3229
749	UN4XW3.1	FDM1EJ.1	0.3203	0.1709	0.5335	86.115	3421	436	23	1	3741	1	3693	0	3650
750	UR38H5.1	A52RDS.1	0.5336	0.2253	0.4222	82.138	3040	461	53	1	3762	262	3783	0	2531
751	UR38H5.1	DNSK86.1	0.5505	0.2419	0.4393	80.386	3054	499	67	1	3762	1	3369	0	2230
752	UR38H5.1	EFNA3N.1	0.5074	0.1969	0.388	80.557	3014	492	68	1	3762	1	3141	0	2233
753	UR38H5.1	VH72SV.1	0.4582	0.1809	0.3948	80.639	3068	501	68	1	3762	1	3087	0	2289
754	URT9HM.1	2IZ2Y4.1	0.1952	0.0986	0.5049	88.549	3039	283	34	1	3024	1	3405	0	3624
755	URT9HM.1	C72SYV.1	0.4211	0.2217	0.5266	80.971	2491	394	48	569	3024	557	3090	0	1901
756	URT9HM.1	EFNA3N.1	0.4692	0.2212	0.4715	80.984	2540	390	62	459	3024	450	3141	0	1929
757	URT9HM.1	RL0N5R.1	0.1795	0.1041	0.5798	88.728	3034	290	33	1	3024	1	3384	0	3661
758	URT9HM.1	VH72SV.1	0.4624	0.2227	0.4816	80.342	2513	414	52	569	3024	551	3087	0	1831
759	UZFH7Q.1	REWL7K.1	0	0	0.4502	100	3078	0	0	1	3078	1	3078	0	5685
760	V3TTHY.1	F4U6N7.1	0.377	0.2043	0.542	80.689	3568	584	62	103	3807	109	3681	0	2675
761	V3TTHY.1	Q7R1SV.1	0.1426	0.07	0.4911	93.423	3117	190	7	1	3807	100	3750	0	4606
762	V3TTHY.1	QYBR1Q.1	0.1293	0.0583	0.4511	93.956	3392	191	9	1	3807	1	3471	0	5116
763	V3TTHY.1	UN4XW3.1	0.4968	0.2281	0.4591	81.313	3259	490	65	113	3807	119	3741	0	2534
764	V6I7WA.1	V7RGM7.1	0.1195	0.1039	0.8697	90.616	2355	196	8	1	2421	1	2391	0	3101
765	V6I7WA.1	Y56548.1	0.1334	0.0916	0.6867	90.155	2448	204	20	1	2421	1	2442	0	3151
766	V6WQ14.1	7S97YI.1	0.1792	0.1092	0.6095	89.115	3188	333	11	1	3966	1	3651	0	3952
767	V6WQ14.1	F1CME2.1	0.1925	0.1072	0.5569	88.697	3185	338	17	1	3966	1	3642	0	3868
768	V6WQ14.1	QE3TA0.1	0.1839	0.1081	0.5875	88.541	3194	328	23	1	3966	1	3612	0	3836
769	V7RGM7.1	MXY2PU.1	0.1254	0.1023	0.8155	89.515	2413	206	18	1	2391	1	2424	0	3011
770	V7RGM7.1	U433IA.1	0.1079	0.0944	0.8747	89.892	2414	196	21	1	2391	1	2430	0	3062
771	V7RGM7.1	Y56548.1	0.1089	0.105	0.9642	89.572	2407	207	18	1	2391	1	2442	0	3014
772	VH72SV.1	A52RDS.1	0.3296	0.1412	0.4285	84.89	3051	390	48	1	3087	262	3783	0	3014
773	VH72SV.1	C72SYV.1	0.1662	0.0818	0.4919	91.403	3036	233	15	1	3087	1	3090	0	4135
774	VH72SV.1	DNSK86.1	0.1485	0.0847	0.5703	91.735	3037	220	20	1	3087	1	3369	0	4189
775	VH72SV.1	SV36IN.1	0.3318	0.1358	0.4094	85.148	2976	382	39	1	3087	1	3081	0	2992
776	VJM3FC.1	JDC98L.1	0.1881	0.1245	0.6616	88.18	3164	319	39	1	3321	1	3171	0	3720
777	VKVT6A.1	W26JNR.1	0.3062	0.1674	0.5465	83.191	3272	483	45	3	3306	342	3600	0	2933
778	VW2CQX.1	YJUR3Z.1	0.3006	0.178	0.5922	82.626	2757	441	22	1	3378	1	3432	0	2403
779	VWX4NY.1	1RZ0PJ.1	0.1686	0.1172	0.6952	87.655	2495	243	31	559	3015	607	3096	0	2841
780	VWX4NY.1	797ZVH.1	0.1343	0.12	0.8935	87.794	2507	232	32	556	3015	247	2748	0	2867
781	W0TS07.1	3Q9CGL.1	0.2007	0.1295	0.6454	86.883	3667	420	30	1	3678	1	3702	0	4050
782	W0TS07.1	6X03KB.1	0.2391	0.1572	0.6574	84.178	3672	485	53	1	3678	1	3654	0	3474
783	W0TS07.1	MUV7N5.1	0.2365	0.1613	0.6823	83.572	3214	437	40	428	3678	405	3621	0	2926
784	WP4SS3.1	84QBSM.1	0.194	0.1548	0.7978	86.134	2827	361	19	336	3264	180	3036	0	3020
785	WP4SS3.1	LF97TK.1	0.0592	0.045	0.7609	95.326	2717	120	5	63	3264	42	2757	0	4307
786	WQJN9J.1	V6I7WA.1	0.1233	0.0911	0.7386	91.747	2375	158	16	1	2442	1	2421	0	3265
787	WQJN9J.1	V7RGM7.1	0.123	0.0885	0.7197	90.603	2405	195	16	1	2442	1	2391	0	3160
788	WQJN9J.1	Y56548.1	0.1141	0.0609	0.5331	93.079	2413	156	3	1	2442	1	2442	0	3520
789	WRA2D9.1	19HZ0U.1	0.1188	0.0599	0.5043	93.349	2586	166	6	1	2583	604	3186	0	3818
790	WRA2D9.1	49I9B6.1	0.1682	0.0974	0.5789	89.494	2589	251	14	1	2583	1	2574	0	3254
791	WRA2D9.1	8YM3XA.1	0.2031	0.091	0.4482	89.702	2583	257	8	1	2583	1	2589	0	3288
792	WRA2D9.1	SF2K3E.1	0.1731	0.0815	0.4708	90.704	2571	228	5	1	2583	1	2592	0	3413
793	WVJ4GZ.1	KU4K90.1	0.029	0.0103	0.3529	98.473	4518	66	1	1	4515	1	4518	0	7958
794	X8ET43.1	1L886L.1	0.3887	0.2128	0.5475	81.713	2849	444	53	502	3441	445	3396	0	2303
795	X8ET43.1	NDAQ9Q.1	0.2205	0.1059	0.4803	87.696	3129	313	29	7	3441	4	3606	0	3579
796	X8ET43.1	P0VEPY.1	0.2609	0.1204	0.4617	86.506	3394	377	37	7	3441	4	3789	0	3655
797	XAW1E1.1	C1DP1Y.1	0.0444	0.0281	0.6321	97.169	2826	80	0	1	2844	1	2952	0	4776
798	XAW1E1.1	Z4U2FE.1	0.0317	0.0195	0.6166	98.089	2826	54	0	1	2844	1	2901	0	4920
799	XF747A.1	SHX7PA.1	0.1178	0.0979	0.8313	89.51	2574	222	18	1	2550	1	3189	0	3214
800	XFK2HS.1	XUH3WJ.1	0.3065	0.1156	0.3774	86.559	3095	381	14	1	3087	149	3216	0	3378
801	XMEA9A.1	8QV3KX.1	0.0904	0.0861	0.9516	92.753	2870	178	15	485	3390	53	2925	0	4120
802	XMEA9A.1	H4A7TM.1	0.0627	0.0651	1.0374	92.986	3393	190	30	1	3390	1	3348	0	4903
803	XUH3WJ.1	4ZIH53.1	0.3236	0.1341	0.4146	84.63	3266	432	41	1	3216	1	3246	0	3186
804	XXZJ0R.1	78Q89H.1	0.0312	0.0345	1.1064	95.854	2677	75	16	160	2835	104	2763	0	4296
805	Y10ZET.1	3G3XAR.1	0.2462	0.1445	0.5871	85.314	3282	431	25	1	3858	1	3594	0	3343
806	Y10ZET.1	4II1C2.1	0.1523	0.1043	0.6846	89.373	3237	298	16	32	3858	17	3822	0	4030
807	Y10ZET.1	BSP416.1	0.1284	0.0877	0.6829	90.645	3239	250	19	32	3858	17	3816	0	4253
808	Y2N0N5.1	DW1R6S.1	0.0282	0.0111	0.3925	98.48	4146	63	0	1	4146	1	4146	0	7308
809	Y4LPGJ.1	G42UXY.1	0.0099	0.0133	1.3322	98.784	3453	42	0	1	3453	1	3453	0	6144
810	Y56548.1	MXY2PU.1	0.1231	0.0811	0.659	91.529	2420	180	10	1	2442	1	2424	0	3310
811	Y56548.1	U433IA.1	0.1315	0.0891	0.6773	90.902	2418	202	13	1	2442	1	2430	0	3230
812	Y7I7Z8.1	BW1AWE.1	0	0.0005	99	99.968	3156	1	0	1	3156	1	3156	0	5823
813	Y7I7Z8.1	DIS81S.1	0.0905	0.0639	0.7058	93.631	2685	139	14	489	3156	447	3315	0	3982
814	YEAJ9J.1	X8ET43.1	0.2059	0.1006	0.4886	88.53	2790	255	23	4	3405	7	3441	0	3319
815	YKB5HU.1	098P1D.1	0	0	0.136	100	3273	0	0	1	3273	1	3273	0	6045
816	YM09LB.1	6CK8Q4.1	0.1231	0.0716	0.5813	92.32	3685	236	24	1	3681	1	3705	0	5193
817	YM09LB.1	8LIU0E.1	0.1167	0.0602	0.516	92.733	3688	231	17	1	3681	1	3666	0	5291
818	YM09LB.1	DLTR3L.1	0.1359	0.0931	0.685	90.285	3685	293	29	1	3681	1	3675	0	4761
819	YM09LB.1	K68I1Q.1	0.3683	0.1767	0.4797	81.579	3686	597	53	19	3681	13	3681	0	2970
820	YSI06R.1	4ZR0FI.1	0.4868	0.204	0.419	80.244	3037	533	38	1	3399	1	3204	0	2222
821	YSI06R.1	69MG1M.1	0.3728	0.1832	0.4915	84.442	2976	418	31	1	3399	1	3177	0	2889
822	YSI06R.1	A52RDS.1	0.5393	0.2312	0.4287	81.279	3034	504	47	1	3399	262	3783	0	2398
823	YSI06R.1	C72SYV.1	0.3566	0.152	0.4264	84.28	3047	421	39	1	3399	1	3090	0	2920
824	YSI06R.1	DN6KXW.1	0.4012	0.1777	0.4428	84.341	2995	427	30	1	3399	1	3192	0	2894
825	YSI06R.1	VH72SV.1	0.3293	0.1463	0.4442	84.78	3042	403	39	1	3399	1	3087	0	2998
826	YW1YRK.1	WRA2D9.1	0.1214	0.0621	0.5114	92.959	2585	178	4	1	2583	1	2583	0	3762
827	Z3ATEX.1	AJ79N4.1	0	0	0.2213	100	3672	0	0	1	3672	1	3672	0	6782
828	Z3ATEX.1	ARHM7G.1	0.3158	0.1497	0.4739	83.475	3637	492	49	1	3672	1	3645	0	3286
829	Z4U2FE.1	04C23Q.1	0.0366	0.0246	0.6737	98.198	2886	42	1	1	2901	16	2901	0	5033
830	Z4U2FE.1	C1DP1Y.1	0.0388	0.0214	0.551	97.649	2893	68	0	1	2901	1	2952	0	4966
831	ZZ0VZ9.1	GFGJ54.1	0.0695	0.056	0.8053	94.32	3116	167	8	1	3111	1	3111	0	4765
832	ZZ0VZ9.1	R8KUIR.1	0.078	0.0722	0.9252	93.461	3089	198	4	1	3111	1	3243	0	4582
833	ZZ0VZ9.1	T6DCA5.1	0.0664	0.0659	0.9936	93.913	3072	170	7	1	3111	1	3147	0	4621
834	ZZ4RNK.1	LM1XTI.1	0.0577	0.0173	0.2998	96.827	4728	120	12	1	4698	1	4728	0	7873
			0.191674	0.105617	0.691671

## Sheet: Table S3
Paralogous gene pair in Arachis hypogaea cv. Tifrunner	Ortholog in A. duranensis and A. ipaensis	Ks	Ka	Ka/Ks	Gene age
QMVD72–F923VL	Aradu.J4QJ9–None	0.0027	0.0004	0.1443	Young
P6IVR8–3DBB45	None–None	0.0033	0.0014	0.4399	Young
1VN7JI–6V6NN7	None–Aradu.DG1ZL	0.0041	0.0019	0.4631	Young
104ZDW–1VN7JI	Aradu.DG1ZL–None	0.0041	0.0019	0.4631	Young
104ZDW–NUHQ9Q	None–None	0.0041	0.0019	0.4632	Young
6V6NN7–NUHQ9Q	None–None	0.0041	0.0019	0.4632	Young
G84V3L–38PKYC	None–None	0.0063	0.0016	0.2615	Young
G84V3L–XMES5T	None–None	0.0063	0.0016	0.2615	Young
BAA5S9–LD8LM0	None–None	0.0086	0.0127	1.4853	Young
66HKIQ–1DE133	None–None	0.0094	0.0021	0.2206	Young
GB2WAI–QIQ4VJ	None–None	0.0098	0.0038	0.386	Young
Y4LPGJ–G42UXY	None–None	0.0099	0.0133	1.3322	Young
F5G8NI–X0RP1L	None–None	0.012	0.0164	1.3618	Young
JACZ02–N1CS9Q	None–Araip.C4YLK	0.0149	0.0129	0.8696	Young
E3SE4T–TAM8B0	None–None	0.0161	0.0101	0.6292	Young
2KYZ1C–AR99YL	None–None	0.0162	0.0099	0.6076	Young
3D7DCX–7121CT	None–None	0.019	0.0094	0.4963	Young
FT124Y–BJ32EB	None–None	0.0212	0.005	0.2357	Young
4IV72F–UGP9YM	Araip.G95G3–None	0.0222	0.0121	0.5451	Young
NJ1UU6–SM1KCJ	None–None	0.0225	0.0073	0.3229	Young
S2WWAP–ZJQJ7X	None–Aradu.SR2IB	0.0253	0.0176	0.6931	Young
DL1F0Z–EH4SXH	None–Aradu.RHX7G	0.0259	0.0111	0.4293	Young
MXED03–L48NEE	Araip.07HKJ–None	0.0262	0.0115	0.4391	Young
G052FX–82EEBY	None–None	0.0266	0.0095	0.3555	Young
S5VFF6–5MQ2SU	None–Aradu.E0HSZ	0.0277	0.0084	0.3032	Young
0EHV1A–5D95TJ	None–None	0.028	0.0119	0.425	Young
TFI3EY–K51RXN	Aradu.014NJ–None	0.0281	0.0106	0.3767	Young
Y2N0N5–DW1R6S	Aradu.6R3YG–None	0.0282	0.0111	0.3925	Young
5157VP–JFQB2B	None–Aradu.WGI5L	0.0284	0.013	0.4586	Young
WVJ4GZ–KU4K90	None–None	0.029	0.0103	0.3529	Young
332RDU–C8PGGG	Aradu.JN158–None	0.0292	0.0136	0.4646	Young
4B9DJ7–02TVGL	Aradu.G4VT9–None	0.0299	0.0062	0.2063	Young
L7BSGD–IYM9J9	None–Aradu.L4NEQ	0.0301	0.0225	0.7458	Young
I2M58K–F4U6N7	None–None	0.0303	0.018	0.5949	Young
J2MEI5–GNL2HZ	Aradu.ID7XN–None	0.0308	0.0106	0.3441	Young
XXZJ0R–78Q89H	None–None	0.0312	0.0345	1.1064	Young
XAW1E1–Z4U2FE	None–None	0.0317	0.0195	0.6166	Young
M35DT6–MIV8ZD	Aradu.Z97F9–None	0.0331	0.0098	0.296	Young
7H5PFW–TU1I3K	None–Aradu.QL5ZF	0.0334	0.0246	0.7361	Young
F56ZG1–RYL35A	None–None	0.0335	0.0141	0.4209	Young
ET89BN–1EPI1N	None–None	0.0336	0.0102	0.3019	Young
Q36DTI–0MD4T6	Aradu.N09A5–None	0.0342	0.0153	0.4465	Young
2IZ0XP–6223I5	None–None	0.0346	0.0116	0.3338	Young
04C23Q–XAW1E1	None–None	0.0357	0.0191	0.5338	Young
53T7SD–XMEA9A	None–None	0.0357	0.0135	0.3796	Young
Z4U2FE–04C23Q	None–None	0.0366	0.0246	0.6737	Young
Z4U2FE–C1DP1Y	None–Araip.C5YQ1	0.0388	0.0214	0.551	Young
6UQ1FU–BG67S6	None–None	0.0404	0.0268	0.6632	Young
5R1F8R–P92HK0	None–Aradu.G78T6	0.0429	0.0071	0.1656	Young
I5JPYW–ZKR6CY	None–None	0.0437	0.0474	1.0845	Young
15VHUH–B9AAYW	Araip.3IN78–None	0.0439	0.0439	0.7258	Young
6ER1M6–DN45ZN	Araip.FL0S8–None	0.0442	0.0184	0.4172	Young
XAW1E1–C1DP1Y	None–Araip.C5YQ1	0.0444	0.0281	0.6321	Young
5YD3B8–SH571D	Aradu.EKR6S–None	0.045	0.039	0.8662	Young
5YD3B8–U7BT81	Aradu.EKR6S–None	0.045	0.039	0.8662	Young
B76PF9–SH571D	None–None	0.045	0.039	0.8662	Young
B76PF9–U7BT81	None–None	0.045	0.039	0.8662	Young
02QUD8–LDQ9TP	None–Aradu.44QYZ	0.0455	0.0218	0.479	Young
EPWJ6L–ZKR6CY	None–None	0.0459	0.0372	0.8106	Young
8QV3KX–GSP809	Araip.GD26H–None	0.0475	0.0543	1.1426	Young
3Z2FFP–J60GAE	None–None	0.048	0.0091	0.1889	Young
5M20JS–04C23Q	None–None	0.0488	0.03	0.6149	Young
C1DP1Y–04C23Q	Araip.C5YQ1–None	0.0493	0.0305	0.6183	Young
5L14TG–H4A7TM	None–Aradu.C0GMC	0.0494	0.0618	1.2513	Young
DEFX9H–YSI06R	None–None	0.0495	0.0316	0.6395	Young
5L14TG–8QV3KX	None–Araip.GD26H	0.0505	0.0617	1.2205	Young
232QQF–9CW5CQ	Araip.FWH1Q–None	0.0507	0.0233	0.4589	Young
7T3716–MR6FSP	None–None	0.052	0.0281	0.5414	Young
GSP809–5L14TG	None–None	0.0551	0.0616	1.1186	Young
MUV7N5–G3JJD2	None–None	0.0551	0.0303	0.5501	Young
L4U9CB–4C5C9J	None–None	0.0552	0.017	0.3083	Young
ZZ4RNK–LM1XTI	None–Aradu.LQH8Y	0.0577	0.0173	0.2998	Young
5YD3B8–LD8LM0	Aradu.EKR6S–None	0.058	0.0307	0.5296	Young
B76PF9–LD8LM0	None–None	0.058	0.0307	0.5296	Young
H4A7TM–GSP809	Aradu.C0GMC–None	0.0589	0.0759	1.2902	Young
WP4SS3–LF97TK	None–Aradu.BP7BT	0.0592	0.045	0.7609	Young
3SI7RL–N0928S	None–Aradu.4KE49	0.0597	0.0465	0.7791	Young
H4A7TM–53T7SD	Aradu.C0GMC–None	0.0618	0.0666	1.077	Young
XMEA9A–H4A7TM	None–Aradu.C0GMC	0.0627	0.0651	1.0374	Young
EM6AHT–SY9UAE	Araip.X57F0–None	0.0638	0.0622	0.9745	Young
TU1I3K–1ALG22	Aradu.QL5ZF–None	0.0648	0.075	1.1566	Young
LD8LM0–SH571D	None–None	0.0655	0.0297	0.4535	Young
LD8LM0–U7BT81	None–None	0.0655	0.0297	0.4535	Young
ZZ0VZ9–T6DCA5	None–None	0.0664	0.0659	0.9936	Young
ARHM7G–02BV2A	None–None	0.0674	0.0389	0.5776	Young
BAA5S9–5YD3B8	None–Aradu.EKR6S	0.0676	0.0405	0.5999	Young
BAA5S9–B76PF9	None–None	0.0676	0.0405	0.5999	Young
5M20JS–XAW1E1	None–None	0.0687	0.0311	0.4533	Young
5L14TG–53T7SD	None–None	0.0692	0.063	0.9105	Young
ZZ0VZ9–GFGJ54	None–None	0.0695	0.056	0.8053	Young
N0928S–HCJ3IA	Aradu.4KE49–None	0.0703	0.0484	0.688	Young
EZ6YKV–8BMB32	Aradu.62QCX–None	0.0704	0.0452	0.6427	Young
5L14TG–XMEA9A	None–None	0.0704	0.0614	0.873	Young
7Y2UCU–1ALG22	None–None	0.0704	0.065	0.9235	Young
G0HR9U–9C08TH	Aradu.5133E–None	0.0715	0.0342	0.4786	Young
8AR70J–0DZ072	Araip.6110Z–None	0.0715	0.0527	0.7379	Young
E2W0NT–MIAH4K	None–None	0.0716	0.0366	0.5117	Young
KF653I–THV0ST	None–Aradu.GV74G	0.072	0.0247	0.3434	Young
M9HD5W–8AR70J	None–Araip.6110Z	0.072	0.0618	0.8582	Young
LS5HQA–RJ2GBH	Araip.4Q4DB–None	0.0722	0.0356	0.4935	Young
03USKU–Y37CV7	Aradu.P07ZM–None	0.0726	0.0201	0.2771	Young
I5JPYW–EPWJ6L	None–None	0.0734	0.0569	0.7757	Young
5M20JS–Z4U2FE	None–None	0.0743	0.0396	0.5331	Young
C1DP1Y–5M20JS	Araip.C5YQ1–None	0.0748	0.0361	0.4824	Young
T6DCA5–GFGJ54	None–None	0.0748	0.0511	0.6831	Young
FI962T–0DZ072	None–None	0.0753	0.0616	0.8186	Young
D3GAX0–X3YUGG	Araip.L9E0M–None	0.0755	0.0625	0.8274	Young
R8KUIR–T6DCA5	None–None	0.077	0.0656	0.8525	Young
AV4GH3–C2BH8Y	Araip.38IS1–None	0.0772	0.0659	0.853	Young
AV4GH3–MNA3JK	Araip.38IS1–None	0.0772	0.0659	0.853	Young
C2BH8Y–K4R7NK	None–None	0.0772	0.0659	0.853	Young
K4R7NK–MNA3JK	None–None	0.0772	0.0659	0.853	Young
QTH0LM–CYBX3A	None–None	0.0776	0.0556	0.7164	Young
ZZ0VZ9–R8KUIR	None–None	0.078	0.0722	0.9252	Young
A2XUUV–SH571D	Araip.80ISG–None	0.0783	0.0387	0.4938	Young
A2XUUV–U7BT81	Araip.80ISG–None	0.0783	0.0387	0.4938	Young
23IZS7–SH571D	None–None	0.0783	0.0387	0.4938	Young
23IZS7–U7BT81	None–None	0.0783	0.0387	0.4938	Young
QTH0LM–3YZ3MF	None–Aradu.A5V51	0.0793	0.0608	0.7677	Young
GSP809–XMEA9A	None–None	0.0802	0.0727	0.9071	Young
PXT4SR–RL0N5R	None–Araip.12KKT	0.0805	0.0563	0.699	Young
HCJ3IA–3SI7RL	None–None	0.0806	0.062	0.769	Young
EI2SDV–N0X4ZU	None–None	0.0809	0.0618	0.7639	Young
BAA5S9–SH571D	None–None	0.0818	0.037	0.4521	Young
BAA5S9–U7BT81	None–None	0.0818	0.037	0.4521	Young
CYBX3A–3YZ3MF	None–Aradu.A5V51	0.0821	0.0703	0.8563	Young
R8KUIR–GFGJ54	None–None	0.0824	0.0607	0.7368	Young
7Y2UCU–TU1I3K	None–Aradu.QL5ZF	0.0838	0.0748	0.8932	Young
GSP809–53T7SD	None–None	0.084	0.0728	0.8668	Young
M9HD5W–0DZ072	None–None	0.0844	0.064	0.7582	Young
00IH7J–SH571D	Aradu.LHF9F–None	0.0859	0.0527	0.6134	Young
00IH7J–U7BT81	Aradu.LHF9F–None	0.0859	0.0527	0.6134	Young
ES8K63–SH571D	None–None	0.0859	0.0527	0.6134	Young
ES8K63–U7BT81	None–None	0.0859	0.0527	0.6134	Young
FI962T–M9HD5W	None–None	0.086	0.0643	0.7484	Young
7S97YI–G3725Q	Aradu.87KA0–None	0.0894	0.0885	0.9894	Young
KL7N91–7ZF7Q1	None–None	0.0899	0.0567	0.6315	Young
HZH8EM–U433IA	Araip.WF303–None	0.0901	0.0431	0.4785	Young
LURW66–U433IA	None–None	0.0901	0.0431	0.4785	Young
XMEA9A–8QV3KX	None–Araip.GD26H	0.0904	0.0861	0.9516	Young
5EY6YU–F1CME2	None–None	0.0904	0.0619	0.6844	Young
Y7I7Z8–DIS81S	None–None	0.0905	0.0639	0.7058	Young
BW1AWE–DIS81S	None–None	0.0907	0.0633	0.6981	Young
5YD3B8–ES8K63	Aradu.LHF9F–Aradu.EKR6S	0.0918	0.0571	0.6221	Young
00IH7J–5YD3B8	Aradu.EKR6S–None	0.0918	0.0571	0.6221	Old
00IH7J–B76PF9	Aradu.LHF9F–None	0.0918	0.0571	0.6221	Young
B76PF9–ES8K63	None–None	0.0918	0.0571	0.6221	Young
A2XUUV–LD8LM0	Araip.80ISG–None	0.0919	0.0471	0.5124	Young
23IZS7–LD8LM0	None–None	0.0919	0.0471	0.5124	Young
A2XUUV–BAA5S9	Araip.80ISG–None	0.092	0.0588	0.6388	Young
23IZS7–BAA5S9	None–None	0.092	0.0588	0.6388	Young
QE3TA0–5EY6YU	None–None	0.0931	0.071	0.7625	Young
3YZ3MF–V3TTHY	Aradu.A5V51–None	0.0934	0.0831	0.8905	Young
CD0F2D–JAA9B4	None–None	0.0954	0.088	0.9231	Young
677PQ2–X3YUGG	Araip.92HTJ–None	0.0957	0.0929	0.971	Young
CYBX3A–V3TTHY	None–None	0.0957	0.0634	0.663	Young
6CK8Q4–DLTR3L	Araip.YS3SK–None	0.0971	0.0792	0.8155	Young
H64XLR–Q0H19F	None–None	0.0971	0.0694	0.7147	Young
69MG1M–DN6KXW	Araip.IDF2B–None	0.0988	0.0574	0.5804	Young
8QV3KX–53T7SD	Araip.GD26H–None	0.099	0.0814	0.8222	Young
51RKDV–6CK8Q4	None–Araip.YS3SK	0.0996	0.0667	0.6692	Young
7S97YI–KL7N91	None–Araip.654N3	0.0999	0.0808	0.8092	Young
4II1C2–BSP416	Aradu.87KA0–None	0.0999	0.0785	0.786	Young
23IZS7–5YD3B8	None–Aradu.EKR6S	0.1001	0.0507	0.5067	Young
B76PF9–A2XUUV	None–Araip.80ISG	0.1001	0.0507	0.5067	Young
23IZS7–B76PF9	None–None	0.1001	0.0507	0.5067	Young
0C19HY–66HKIQ	Araip.G1MIP–None	0.1003	0.0973	0.9695	Young
D3GAX0–677PQ2	Araip.L9E0M–Araip.92HTJ	0.1038	0.0763	0.7354	Old
A05N5U–C29STI	Aradu.VY571–None	0.1042	0.0706	0.6776	Young
0R3YGY–936HGS	None–Araip.ZG05L	0.1045	0.0876	0.8384	Young
G3725Q–7ZF7Q1	None–None	0.1047	0.0789	0.7532	Young
FI962T–8AR70J	None–Araip.6110Z	0.1058	0.0588	0.5555	Young
U433IA–P88NCS	None–Araip.U0YME	0.1059	0.0592	0.5586	Young
U433IA–WQJN9J	None–None	0.1059	0.0592	0.5586	Young
19HZ0U–YW1YRK	None–None	0.1073	0.0607	0.5656	Young
00IH7J–23IZS7	Aradu.LHF9F–None	0.1074	0.0538	0.501	Young
A2XUUV–ES8K63	Araip.80ISG–None	0.1074	0.0538	0.501	Young
23IZS7–ES8K63	None–None	0.1074	0.0538	0.501	Young
V7RGM7–U433IA	Aradu.IL2CV–None	0.1079	0.0944	0.8747	Young
FKG4Y0–KHQI9Q	None–None	0.1083	0.0876	0.8082	Young
QYBR1Q–CYBX3A	Aradu.J093S–None	0.1084	0.067	0.6182	Young
MXY2PU–P88NCS	Araip.YCN52–Araip.U0YME	0.1085	0.0657	0.6057	Old
MXY2PU–WQJN9J	Araip.YCN52–None	0.1085	0.0657	0.6057	Young
Q7R1SV–QTH0LM	None–Araip.G1MIP	0.1088	0.074	0.6798	Young
1DE133–0C19HY	Araip.YJ1T4–None	0.1088	0.0996	0.9159	Young
V7RGM7–Y56548	Aradu.IL2CV–None	0.1089	0.105	0.9642	Young
Q0H19F–75W7SN	None–None	0.1091	0.0991	0.9081	Young
00IH7J–LD8LM0	Aradu.LHF9F–None	0.1094	0.056	0.5124	Young
ES8K63–LD8LM0	None–None	0.1094	0.056	0.5124	Young
DLTR3L–P5WFZY	None–Aradu.G9IC7	0.1108	0.0882	0.7961	Young
QYBR1Q–QTH0LM	Aradu.J093S–None	0.111	0.0583	0.5231	Young
G3725Q–F1CME2	None–None	0.111	0.0911	0.8205	Young
DLTR3L–51RKDV	None–None	0.1112	0.0896	0.8061	Young
0R3YGY–I91QXC	None–None	0.1114	0.0838	0.7517	Young
L7BSGD–F5GB60	None–None	0.1121	0.0887	0.7914	Young
QTH0LM–V3TTHY	None–None	0.1123	0.0719	0.6396	Young
936HGS–EM6AHT	Araip.ZG05L–Araip.X57F0	0.1124	0.0812	0.723	Old
P88NCS–Y56548	Araip.U0YME–None	0.1141	0.0609	0.5331	Young
WQJN9J–Y56548	None–None	0.1141	0.0609	0.5331	Young
G3725Q–QE3TA0	None–None	0.1143	0.0971	0.8494	Young
5EY6YU–7S97YI	None–Aradu.87KA0	0.1146	0.0773	0.6744	Young
HZH8EM–MXY2PU	Araip.WF303–Araip.YCN52	0.1148	0.0707	0.6156	Old
LURW66–MXY2PU	None–Araip.YCN52	0.1148	0.0707	0.6156	Young
00IH7J–BAA5S9	Aradu.LHF9F–None	0.115	0.0608	0.5291	Young
ES8K63–BAA5S9	None–None	0.115	0.0608	0.5291	Young
U433IA–V6I7WA	None–Araip.VE4DY	0.1153	0.0974	0.8454	Young
YM09LB–8LIU0E	None–Aradu.08GVW	0.1167	0.0602	0.516	Young
5EY6YU–7ZF7Q1	None–None	0.1171	0.0833	0.7111	Young
XF747A–SHX7PA	Araip.NX28V–None	0.1178	0.0979	0.8313	Young
CA7JWP–4ZR0FI	Aradu.500JY–None	0.1188	0.0625	0.5263	Young
WRA2D9–19HZ0U	Araip.AX6A6–None	0.1188	0.0599	0.5043	Young
P5WFZY–51RKDV	Aradu.G9IC7–None	0.1191	0.0777	0.6525	Young
3YZ3MF–QYBR1Q	Aradu.A5V51–Aradu.J093S	0.1192	0.062	0.52	Old
U2NANJ–7N776Q	None–None	0.1198	0.0891	0.7438	Young
F91T03–M9HD5W	None–None	0.12	0.0938	0.7813	Young
RYW3P7–Y10ZET	None–None	0.121	0.0872	0.7207	Young
YW1YRK–WRA2D9	None–Araip.AX6A6	0.1214	0.0621	0.5114	Young
936HGS–I91QXC	Araip.ZG05L–None	0.1216	0.0906	0.7456	Young
F5GB60–IYM9J9	None–Aradu.L4NEQ	0.1218	0.0892	0.7323	Young
F1CME2–KL7N91	None–None	0.1226	0.0879	0.7165	Young
WQJN9J–V7RGM7	None–Aradu.IL2CV	0.123	0.0885	0.7197	Young
Y56548–MXY2PU	None–Araip.YCN52	0.1231	0.0811	0.659	Young
YM09LB–6CK8Q4	None–Araip.YS3SK	0.1231	0.0716	0.5813	Young
SY9UAE–61LYXS	None–None	0.1231	0.0666	0.5414	Young
P88NCS–V6I7WA	Araip.U0YME–Araip.VE4DY	0.1233	0.0911	0.7386	Old
WQJN9J–V6I7WA	None–Araip.VE4DY	0.1233	0.0911	0.7386	Young
QE3TA0–KL7N91	None–None	0.1233	0.0857	0.6954	Young
5EY6YU–KL7N91	None–None	0.1246	0.0778	0.6242	Young
7ZF7Q1–7S97YI	None–Aradu.87KA0	0.1251	0.0864	0.6906	Young
I91QXC–EM6AHT	None–Araip.X57F0	0.1258	0.0914	0.7264	Young
SF2K3E–8YM3XA	None–None	0.1259	0.0651	0.5168	Young
4II1C2–RYW3P7	None–None	0.1264	0.0929	0.7351	Young
936HGS–SY9UAE	Araip.ZG05L–None	0.1265	0.0957	0.7565	Young
51RKDV–8LIU0E	None–Aradu.08GVW	0.1266	0.0809	0.6391	Young
8LIU0E–DLTR3L	Aradu.08GVW–None	0.1272	0.0931	0.7318	Young
Y10ZET–BSP416	None–Araip.654N3	0.1284	0.0877	0.6829	Young
1LLD00–Q5HR98	Aradu.TJX3Q–None	0.1291	0.0885	0.6855	Young
EM6AHT–0R3YGY	Araip.X57F0–None	0.1292	0.0992	0.768	Young
B5WJWN–42UKH4	None–Aradu.E3TX0	0.1293	0.1151	0.8902	Young
V3TTHY–QYBR1Q	None–Aradu.J093S	0.1293	0.0583	0.4511	Young
LURW66–V7RGM7	None–Aradu.IL2CV	0.1295	0.0992	0.7661	Young
U1TKV1–VU983V	None–Aradu.F918E	0.1301	0.1069	0.8217	Young
F1CME2–7S97YI	None–Aradu.87KA0	0.1309	0.0821	0.6276	Young
5EY6YU–G3725Q	None–None	0.1309	0.0993	0.7586	Young
FDM1EJ–PSU6NZ	Araip.Z0NRH–None	0.1311	0.0871	0.6642	Young
Y56548–U433IA	None–None	0.1315	0.0891	0.6773	Young
FKG4Y0–I8BVUC	None–None	0.1319	0.1021	0.7741	Young
F5GB60–5N0EYQ	None–None	0.1321	0.0915	0.6923	Young
SY9UAE–I91QXC	None–None	0.1321	0.0895	0.6781	Young
BSP416–RYW3P7	Araip.654N3–None	0.1334	0.0996	0.7464	Young
V6I7WA–Y56548	Araip.VE4DY–None	0.1334	0.0916	0.6867	Young
P5WFZY–YM09LB	Aradu.G9IC7–None	0.1338	0.0738	0.5517	Young
3C5GWG–7N776Q	None–None	0.1342	0.0892	0.6647	Young
U433IA–MXY2PU	None–Araip.YCN52	0.1343	0.083	0.6181	Young
VWX4NY–797ZVH	None–None	0.1343	0.12	0.8935	Young
RBTF4J–URT9HM	None–Araip.Y9U6T	0.1344	0.0941	0.6997	Young
F1CME2–QE3TA0	None–None	0.1346	0.0879	0.6531	Young
CD0F2D–SY9UAE	None–None	0.1355	0.0974	0.7186	Young
YM09LB–DLTR3L	None–None	0.1359	0.0931	0.685	Young
51RKDV–YM09LB	None–None	0.1369	0.0638	0.466	Young
0R3YGY–SY9UAE	None–None	0.1377	0.0945	0.6865	Young
75W7SN–H64XLR	None–None	0.1381	0.1099	0.7953	Young
F1CME2–7ZF7Q1	None–None	0.1385	0.0884	0.6379	Young
61LYXS–I91QXC	None–None	0.1389	0.0927	0.6671	Young
HEJ4FG–C29STI	Aradu.1YK0L–None	0.1395	0.103	0.7379	Young
G3725Q–KL7N91	None–None	0.1399	0.086	0.6148	Young
B8AUE4–3CSG3S	None–Araip.Q5GF1	0.1402	0.1006	0.7178	Young
LWFC3J–CD0F2D	None–None	0.1409	0.1063	0.7542	Young
SF2K3E–49I9B6	None–None	0.1409	0.0832	0.5902	Young
7ZF7Q1–QE3TA0	None–None	0.1425	0.0978	0.6859	Young
V3TTHY–Q7R1SV	None–Araip.YJ1T4	0.1426	0.07	0.4911	Young
5EY6YU–V6WQ14	None–None	0.1431	0.0995	0.6957	Young
TSC3TY–AJ79N4	None–Aradu.4DJ5M	0.1432	0.0875	0.6109	Young
61LYXS–CD0F2D	None–None	0.1432	0.1039	0.7259	Young
TSC3TY–Z3ATEX	None–None	0.1432	0.0875	0.6109	Young
Q0H19F–GK1TXU	None–None	0.1433	0.1116	0.7789	Young
SHX7PA–CA6E74	None–Araip.MUL99	0.1436	0.1022	0.7115	Young
HZH8EM–Y56548	Araip.WF303–None	0.1439	0.0839	0.5828	Young
LURW66–Y56548	None–None	0.1439	0.0839	0.5828	Young
8YM3XA–K8IZY8	None–None	0.144	0.0897	0.6225	Young
U2TVB1–S0JTPQ	None–None	0.144	0.0828	0.5747	Young
69MG1M–C72SYV	None–Araip.X57F0	0.1442	0.0866	0.6006	Young
CD0F2D–EM6AHT	Araip.IDF2B–None	0.1442	0.1121	0.7776	Young
SF2K3E–YW1YRK	None–None	0.1442	0.0732	0.5076	Young
797ZVH–Q7VTCQ	None–None	0.1443	0.1222	0.8464	Young
JNR4LI–VJM3FC	None–Araip.30NNQ	0.1447	0.1227	0.8478	Young
CD0F2D–I91QXC	None–None	0.1448	0.1083	0.7484	Young
LURW66–P88NCS	None–Araip.U0YME	0.1464	0.0746	0.5093	Young
HZH8EM–P88NCS	Araip.WF303–Araip.U0YME	0.1465	0.0746	0.5092	Old
HZH8EM–WQJN9J	Araip.WF303–None	0.1465	0.0746	0.5092	Young
LURW66–WQJN9J	None–None	0.1465	0.0746	0.5092	Young
49I9B6–K8IZY8	None–None	0.1468	0.0848	0.5776	Young
49I9B6–8YM3XA	None–None	0.1468	0.0894	0.609	Young
KHQI9Q–I8BVUC	None–None	0.1471	0.0833	0.5666	Young
CD0F2D–0R3YGY	None–None	0.148	0.1039	0.7021	Young
49I9B6–YW1YRK	None–None	0.1481	0.0903	0.6096	Young
61LYXS–0R3YGY	None–None	0.1483	0.0918	0.6192	Young
I91QXC–LWFC3J	None–None	0.1483	0.101	0.6812	Young
VH72SV–DNSK86	None–Araip.Q1VWD	0.1485	0.0847	0.5703	Young
K8IZY8–19HZ0U	None–None	0.1485	0.0846	0.5699	Young
7S97YI–QE3TA0	None–Araip.ZG05L	0.1494	0.0888	0.5943	Young
CD0F2D–936HGS	Aradu.87KA0–None	0.1494	0.1068	0.7152	Young
SF2K3E–K8IZY8	None–None	0.1494	0.0812	0.5438	Young
K8IZY8–YW1YRK	None–None	0.1502	0.079	0.5258	Young
Q0H19F–15KR3N	None–None	0.1505	0.1278	0.8488	Young
5N0EYQ–L7BSGD	None–None	0.1508	0.1072	0.711	Young
MXY2PU–V6I7WA	Araip.YCN52–Araip.VE4DY	0.1509	0.0904	0.5988	Old
H2ULGX–1L886L	None–None	0.1509	0.0968	0.6416	Young
JAA9B4–I91QXC	None–None	0.1519	0.1097	0.7223	Young
Y10ZET–4II1C2	None–None	0.1523	0.1043	0.6846	Young
42UKH4–75W7SN	Aradu.E3TX0–None	0.1529	0.1057	0.6913	Young
M99GRU–VJM3FC	None–Araip.30NNQ	0.1535	0.1092	0.7112	Young
PXT4SR–URT9HM	None–Araip.Y9U6T	0.1536	0.0936	0.6093	Young
I91QXC–IRQ4MV	None–Araip.Y9SXC	0.1538	0.0868	0.5644	Young
5N0EYQ–IYM9J9	None–Aradu.L4NEQ	0.1546	0.1069	0.6912	Young
0DZ072–F91T03	None–None	0.1546	0.0993	0.6421	Young
1RZ0PJ–797ZVH	None–None	0.1546	0.1106	0.7149	Young
42UKH4–5N0EYQ	Aradu.E3TX0–None	0.1548	0.1012	0.6537	Young
5N0EYQ–Q0H19F	None–None	0.1548	0.1164	0.7522	Young
A30FPN–B8AUE4	None–None	0.1552	0.1214	0.7822	Young
P5WFZY–9CB462	Aradu.G9IC7–None	0.1554	0.0686	0.4416	Young
61LYXS–JAA9B4	None–None	0.1554	0.1172	0.7539	Young
IRQ4MV–CD0F2D	Araip.Y9SXC–None	0.1555	0.1054	0.6779	Young
I28IWP–K0Q4EJ	None–Aradu.RT9LH	0.1557	0.1099	0.7055	Young
04BQTE–3C5GWG	Aradu.KLS6P–None	0.1558	0.108	0.6933	Young
FDM1EJ–55YZGL	Araip.Z0NRH–None	0.156	0.0826	0.5291	Young
L7BSGD–42UKH4	None–Aradu.E3TX0	0.1563	0.0975	0.624	Young
5N0EYQ–15KR3N	None–None	0.1568	0.136	0.8671	Young
L7BSGD–Q0H19F	None–None	0.1573	0.1178	0.7487	Young
IRQ4MV–0R3YGY	Araip.Y9SXC–None	0.1577	0.0952	0.6034	Young
JAA9B4–LWFC3J	None–None	0.1577	0.1221	0.7739	Young
LWFC3J–936HGS	None–Araip.ZG05L	0.1582	0.0961	0.6074	Young
JAA9B4–EM6AHT	None–Araip.X57F0	0.1583	0.121	0.7645	Young
61LYXS–EM6AHT	None–Araip.X57F0	0.1586	0.105	0.6617	Young
19HZ0U–49I9B6	None–None	0.1589	0.0879	0.5532	Young
2IZ2Y4–RL0N5R	None–Araip.12KKT	0.1594	0.0803	0.5036	Young
N0X4ZU–RX2IG0	None–None	0.1594	0.0851	0.5336	Young
8LIU0E–P5WFZY	Aradu.08GVW–Aradu.G9IC7	0.1596	0.0838	0.525	Old
3CSG3S–A30FPN	Araip.Q5GF1–None	0.1596	0.1011	0.6332	Young
Q0H19F–42UKH4	None–Aradu.E3TX0	0.16	0.1124	0.7024	Young
936HGS–JAA9B4	Araip.ZG05L–None	0.1601	0.1058	0.6608	Young
0R3YGY–JAA9B4	None–None	0.1604	0.1157	0.7216	Young
Q0H19F–F5GB60	None–None	0.1605	0.1096	0.6827	Young
55YZGL–PSU6NZ	None–None	0.1612	0.0763	0.473	Young
SY9UAE–IRQ4MV	None–Araip.Y9SXC	0.1617	0.0957	0.5915	Young
U2NANJ–3C5GWG	None–None	0.1623	0.1123	0.6921	Young
LWFC3J–U4QDWS	None–None	0.1624	0.1062	0.6536	Young
CD0F2D–U4QDWS	None–None	0.1627	0.1111	0.683	Young
B5WJWN–5N0EYQ	None–None	0.1628	0.1361	0.8358	Young
HZH8EM–V6I7WA	Araip.WF303–Araip.VE4DY	0.1629	0.0962	0.5909	Old
LURW66–V6I7WA	None–Araip.VE4DY	0.1629	0.0962	0.5909	Young
H64XLR–F5GB60	None–None	0.1638	0.1126	0.6877	Young
75W7SN–TY449E	None–None	0.1646	0.1306	0.7934	Young
3WN25H–07JV5W	Araip.0Y233–None	0.1658	0.0806	0.4861	Young
U4QDWS–0R3YGY	None–None	0.1658	0.1021	0.6157	Young
H64XLR–GK1TXU	None–None	0.1659	0.117	0.7053	Young
61LYXS–U4QDWS	None–None	0.1661	0.1043	0.6277	Young
VH72SV–C72SYV	None–None	0.1662	0.0818	0.4919	Young
61LYXS–936HGS	None–Araip.ZG05L	0.1665	0.0982	0.5896	Young
15KR3N–H64XLR	None–None	0.1668	0.1254	0.7517	Young
F5GB60–B5WJWN	None–None	0.167	0.1123	0.6721	Young
19HZ0U–SF2K3E	None–None	0.1671	0.0735	0.4397	Young
JAA9B4–SY9UAE	None–None	0.1678	0.1119	0.6671	Young
WRA2D9–49I9B6	Araip.AX6A6–None	0.1682	0.0974	0.5789	Young
9TA9MT–FTFD8P	None–None	0.1682	0.0764	0.454	Young
DX3GFU–RX2IG0	None–None	0.1685	0.089	0.5283	Young
VWX4NY–1RZ0PJ	None–None	0.1686	0.1172	0.6952	Young
F5GB60–42UKH4	None–Aradu.E3TX0	0.1687	0.106	0.6286	Young
H64XLR–5N0EYQ	None–None	0.1688	0.1232	0.73	Young
FMZS4T–M2D9IP	None–Araip.3ET07	0.1692	0.0946	0.5595	Young
EM6AHT–IRQ4MV	Araip.X57F0–Araip.Y9SXC	0.1695	0.1065	0.6282	Old
RYW3P7–3G3XAR	None–Aradu.6UB5R	0.1699	0.0939	0.5527	Young
RX2IG0–EI2SDV	None–None	0.1699	0.0939	0.5527	Young
C72SYV–DN6KXW	None–None	0.1705	0.0945	0.5545	Young
N0X4ZU–DX3GFU	None–None	0.1708	0.0996	0.583	Young
D6GULQ–58D2Y0	Araip.I11RB–None	0.1709	0.087	0.5091	Young
BSP416–B3JAGQ	Araip.654N3–None	0.1711	0.1301	0.7604	Young
IRQ4MV–LWFC3J	Araip.Y9SXC–None	0.1712	0.0928	0.5422	Young
U2NANJ–04BQTE	None–Aradu.KLS6P	0.1713	0.1088	0.635	Young
15KR3N–F5GB60	None–None	0.1713	0.1258	0.7343	Young
U4QDWS–936HGS	None–Araip.ZG05L	0.1715	0.1132	0.6602	Young
8AR70J–F91T03	Araip.6110Z–None	0.1716	0.1105	0.6439	Young
B5WJWN–15KR3N	None–None	0.172	0.1413	0.8216	Young
WRA2D9–SF2K3E	Araip.AX6A6–None	0.1731	0.0815	0.4708	Young
B5WJWN–H64XLR	None–None	0.1744	0.1382	0.7921	Young
LWFC3J–EM6AHT	None–Araip.X57F0	0.175	0.1038	0.5932	Young
IRQ4MV–936HGS	Araip.Y9SXC–Araip.ZG05L	0.1751	0.0997	0.5694	Old
9CB462–KVM730	None–Aradu.KIB4P	0.1758	0.0884	0.5027	Young
M99GRU–JNR4LI	None–None	0.1759	0.1162	0.6608	Young
IK9KMC–JW22BI	None–None	0.176	0.1171	0.6655	Young
U4QDWS–I91QXC	None–None	0.1762	0.111	0.6297	Young
L7BSGD–B5WJWN	None–None	0.1764	0.1175	0.6661	Young
KL7N91–V6WQ14	None–None	0.1766	0.1133	0.6417	Young
H64XLR–L7BSGD	None–None	0.1769	0.1185	0.6696	Young
C72SYV–DNSK86	None–Araip.Q1VWD	0.1774	0.0898	0.5062	Young
LWFC3J–61LYXS	None–None	0.1778	0.1026	0.5773	Young
K8IZY8–WRA2D9	None–Araip.AX6A6	0.1779	0.0889	0.4998	Young
Q7VTCQ–1RZ0PJ	None–None	0.1781	0.1312	0.7366	Young
V6WQ14–7S97YI	None–Aradu.87KA0	0.1792	0.1092	0.6095	Young
URT9HM–RL0N5R	Araip.Y9U6T–Araip.12KKT	0.1795	0.1041	0.5798	Old
B5WJWN–Q0H19F	None–None	0.1798	0.1362	0.7572	Young
0R3YGY–LWFC3J	None–None	0.1809	0.1113	0.6152	Young
F5GB60–GK1TXU	None–None	0.1809	0.108	0.597	Young
B5WJWN–IYM9J9	None–Aradu.L4NEQ	0.181	0.1143	0.6313	Young
SY9UAE–LWFC3J	None–None	0.1811	0.0982	0.5422	Young
JK0RBR–0R3YGY	Aradu.80TC2–None	0.1812	0.0882	0.4867	Young
F91T03–FI962T	None–None	0.1816	0.1088	0.5994	Young
GK1TXU–15KR3N	None–None	0.182	0.1224	0.6724	Young
CD0F2D–JK0RBR	None–Aradu.80TC2	0.1821	0.1064	0.5842	Young
M99GRU–JDC98L	None–None	0.1826	0.1229	0.6728	Young
IRQ4MV–61LYXS	Araip.Y9SXC–None	0.183	0.0985	0.5384	Young
098P1D–7G7GME	None–None	0.1832	0.1168	0.6376	Young
098P1D–B7IYCZ	None–None	0.1832	0.1168	0.6376	Young
7G7GME–YKB5HU	None–None	0.1832	0.1168	0.6376	Young
B7IYCZ–YKB5HU	None–None	0.1832	0.1168	0.6376	Young
9TA9MT–IK9KMC	None–None	0.1834	0.0706	0.3848	Young
SY9UAE–U4QDWS	None–None	0.1838	0.1063	0.578	Young
V6WQ14–QE3TA0	None–None	0.1839	0.1081	0.5875	Young
TY449E–15KR3N	None–None	0.1844	0.1701	0.9223	Young
GK1TXU–5N0EYQ	None–None	0.1846	0.1248	0.6761	Young
42UKH4–H64XLR	Aradu.E3TX0–None	0.1862	0.1162	0.624	Young
TY449E–F5GB60	None–None	0.1866	0.1377	0.7376	Young
DX3GFU–EI2SDV	None–None	0.187	0.0934	0.4993	Young
42UKH4–15KR3N	Aradu.E3TX0–None	0.1877	0.1358	0.7232	Young
EM6AHT–U4QDWS	Araip.X57F0–None	0.1878	0.1282	0.6829	Young
VJM3FC–JDC98L	Araip.30NNQ–None	0.1881	0.1245	0.6616	Young
JVCZ96–FDM1EJ	Araip.7ZE11–Araip.Z0NRH	0.1886	0.1334	0.7071	Old
SY9UAE–JK0RBR	None–Aradu.80TC2	0.1889	0.0971	0.5139	Young
EFNA3N–VH72SV	Araip.ZRG8S–None	0.1896	0.0818	0.4314	Young
8YM3XA–19HZ0U	None–None	0.1903	0.0907	0.4766	Young
84QBSM–LF97TK	None–Aradu.BP7BT	0.1909	0.1623	0.8502	Young
V6WQ14–F1CME2	None–None	0.1925	0.1072	0.5569	Young
7ZF7Q1–V6WQ14	None–None	0.1926	0.1138	0.591	Young
L7BSGD–TY449E	None–None	0.1929	0.1518	0.7865	Young
58D2Y0–II4IQ1	None–None	0.1931	0.1142	0.5914	Young
TY449E–B5WJWN	None–None	0.1931	0.1627	0.8427	Young
TY449E–5N0EYQ	None–None	0.1938	0.1538	0.7938	Young
WP4SS3–84QBSM	None–None	0.194	0.1548	0.7978	Young
8YM3XA–YW1YRK	None–None	0.1945	0.0865	0.4446	Young
RBTF4J–PXT4SR	None–None	0.195	0.1057	0.5423	Young
3Q9CGL–1VD9HF	Araip.S44A4–None	0.1951	0.1428	0.732	Young
URT9HM–2IZ2Y4	Araip.Y9U6T–None	0.1952	0.0986	0.5049	Young
U4QDWS–JAA9B4	None–None	0.1961	0.1317	0.6716	Young
5JI1RR–55YZGL	Aradu.SMF39–None	0.1965	0.1139	0.5798	Young
15KR3N–L7BSGD	None–None	0.1969	0.1306	0.6632	Young
U4QDWS–IRQ4MV	None–Araip.Y9SXC	0.1972	0.1118	0.5667	Young
IRQ4MV–JAA9B4	Araip.Y9SXC–None	0.1978	0.138	0.6974	Young
1VD9HF–0XH4EA	None–None	0.1981	0.1309	0.6609	Young
15H21N–SHX7PA	None–None	0.1982	0.1499	0.7562	Young
B3JAGQ–4II1C2	None–None	0.1986	0.1379	0.6945	Young
5EY6YU–25Q9K5	None–None	0.1988	0.1187	0.597	Young
5JI1RR–PSU6NZ	Aradu.SMF39–None	0.1995	0.1317	0.6602	Young
AQDT95–03USKU	Aradu.A0DVE–Aradu.P07ZM	0.2	0.08	0.3998	Old
GK1TXU–42UKH4	None–Aradu.E3TX0	0.2002	0.1225	0.6119	Young
GK1TXU–L7BSGD	None–None	0.2005	0.122	0.6085	Young
W0TS07–3Q9CGL	None–Araip.S44A4	0.2007	0.1295	0.6454	Young
2IZ2Y4–RBTF4J	None–None	0.2019	0.1181	0.5851	Young
JDC98L–JNR4LI	None–None	0.2023	0.1282	0.6336	Young
IYM9J9–15KR3N	Aradu.L4NEQ–None	0.2024	0.1314	0.6491	Young
JVCZ96–PSU6NZ	Araip.7ZE11–None	0.2028	0.1404	0.6923	Young
WRA2D9–8YM3XA	Araip.AX6A6–None	0.2031	0.091	0.4482	Young
BLN4T5–7M9C67	None–Aradu.YVD8C	0.2038	0.0925	0.4537	Young
JUY39I–0PVT6F	Aradu.GA7JT–None	0.2038	0.1239	0.6083	Young
55YZGL–JVCZ96	None–Araip.7ZE11	0.2047	0.1245	0.6082	Young
JW22BI–FTFD8P	None–None	0.2055	0.1045	0.5088	Young
YEAJ9J–X8ET43	None–Aradu.UHQ3S	0.2059	0.1006	0.4886	Young
0XH4EA–W0TS07	None–None	0.2072	0.1321	0.6377	Young
7H5PFW–78Q89H	None–None	0.2077	0.114	0.5488	Young
RL0N5R–RBTF4J	Araip.12KKT–None	0.2084	0.122	0.5853	Young
714S40–YJUR3Z	None–None	0.2085	0.1132	0.5428	Young
3WN25H–FD688P	Araip.0Y233–None	0.2092	0.0806	0.3852	Young
G3JJD2–W0TS07	None–None	0.2114	0.1417	0.6703	Young
69MG1M–VH72SV	Araip.IDF2B–None	0.2116	0.1116	0.5274	Young
1VD9HF–W0TS07	None–None	0.2117	0.1434	0.6776	Young
JK0RBR–61LYXS	Aradu.80TC2–None	0.2126	0.1035	0.487	Young
9SS8DR–J2JVS2	Aradu.A8KFG–None	0.2126	0.1731	0.8142	Young
9SS8DR–U06TWT	Aradu.A8KFG–None	0.2126	0.1731	0.8142	Young
FTFD8P–IK9KMC	None–None	0.2126	0.0919	0.4323	Young
J2JVS2–QH59CH	None–None	0.2126	0.1731	0.8142	Young
QH59CH–U06TWT	None–None	0.2126	0.1731	0.8142	Young
7S97YI–25Q9K5	Aradu.87KA0–None	0.2142	0.1252	0.5848	Young
JK0RBR–U4QDWS	Aradu.80TC2–None	0.2156	0.1119	0.5189	Young
78Q89H–TU1I3K	None–Aradu.QL5ZF	0.2165	0.1157	0.5345	Young
DN6KXW–VH72SV	None–None	0.2167	0.0969	0.4469	Young
D6GULQ–FD688P	Araip.I11RB–None	0.2176	0.1213	0.5574	Young
N3PFK5–FXRP5B	None–None	0.2183	0.1311	0.6006	Young
AQDT95–Y37CV7	Aradu.A0DVE–None	0.2185	0.083	0.3797	Young
25Q9K5–G3725Q	None–None	0.2188	0.1233	0.5636	Young
BG67S6–T23TII	None–None	0.2204	0.1073	0.487	Young
X8ET43–NDAQ9Q	Aradu.UHQ3S–Aradu.K3L23	0.2205	0.1059	0.4803	Old
GK1TXU–B5WJWN	None–None	0.2205	0.1354	0.6143	Young
DNSK86–EFNA3N	Araip.Q1VWD–Araip.ZRG8S	0.2208	0.106	0.48	Old
U2TVB1–3WN25H	None–Araip.0Y233	0.2209	0.1212	0.5485	Young
TAM8B0–B8J05C	None–Aradu.HD2AV	0.2225	0.1375	0.6181	Young
3Q9CGL–0XH4EA	Araip.S44A4–None	0.2266	0.1304	0.5754	Young
2IZ2Y4–PXT4SR	None–None	0.2276	0.1029	0.4522	Young
3WN25H–S0JTPQ	Araip.0Y233–None	0.2288	0.1069	0.4672	Young
6UQ1FU–T23TII	None–None	0.2291	0.112	0.4891	Young
25Q9K5–F1CME2	None–None	0.2306	0.12	0.5203	Young
JAA9B4–JK0RBR	None–Aradu.80TC2	0.2327	0.1363	0.5858	Young
P0VEPY–R7V70E	None–Araip.7J5ZQ	0.2328	0.1198	0.5147	Young
DN6KXW–EFNA3N	None–Araip.ZRG8S	0.2333	0.1087	0.4659	Young
G3JJD2–0XH4EA	None–None	0.2336	0.137	0.5864	Young
G3JJD2–1VD9HF	None–None	0.235	0.1449	0.6164	Young
E3SE4T–B8J05C	None–Aradu.HD2AV	0.2353	0.1372	0.5831	Young
0XH4EA–C29STI	None–None	0.236	0.1619	0.6859	Young
25Q9K5–QE3TA0	None–None	0.2363	0.1339	0.5668	Young
A05N5U–0XH4EA	Aradu.VY571–None	0.2365	0.1551	0.6555	Young
W0TS07–MUV7N5	None–None	0.2365	0.1613	0.6823	Young
6X03KB–0XH4EA	None–None	0.2374	0.1385	0.5835	Young
8YN2ZH–0XH4EA	None–None	0.2385	0.13	0.545	Young
W0TS07–6X03KB	None–None	0.2391	0.1572	0.6574	Young
8YN2ZH–6X03KB	None–None	0.2398	0.1582	0.6599	Young
1L886L–HI7B1K	None–None	0.2405	0.1468	0.6105	Young
69MG1M–EFNA3N	Araip.IDF2B–Araip.ZRG8S	0.2413	0.1156	0.4792	Old
C72SYV–EFNA3N	None–Araip.ZRG8S	0.2414	0.1026	0.425	Young
M73JGF–X8ET43	None–Aradu.UHQ3S	0.242	0.1186	0.4903	Young
25Q9K5–7ZF7Q1	None–None	0.2421	0.1155	0.477	Young
G3JJD2–3Q9CGL	None–Araip.S44A4	0.2447	0.1525	0.6235	Young
6X03KB–1VD9HF	None–None	0.2448	0.1591	0.6497	Young
LT5Q2Z–FMZ7HW	None–None	0.2452	0.1597	0.6516	Young
PSU6NZ–UN4XW3	None–None	0.2454	0.1289	0.5254	Young
Y10ZET–3G3XAR	None–Aradu.6UB5R	0.2462	0.1445	0.5871	Young
8DH9PU–II4IQ1	None–None	0.2465	0.1336	0.5422	Young
43UGZW–04BQTE	None–Aradu.KLS6P	0.2467	0.1258	0.51	Young
8YN2ZH–1VD9HF	None–None	0.2473	0.1596	0.6454	Young
797ZVH–SK6LYR	None–Araip.WVC78	0.2474	0.1839	0.743	Young
DN6KXW–DNSK86	None–Araip.Q1VWD	0.2482	0.1301	0.524	Young
25Q9K5–KL7N91	None–None	0.2487	0.1265	0.5088	Young
15KR3N–FMZ7HW	None–None	0.2489	0.1712	0.1712	Young
Q0H19F–FMZ7HW	None–None	0.2506	0.1671	0.6668	Young
4918BH–RJ2GBH	None–None	0.2515	0.1037	0.4122	Young
DNSK86–69MG1M	Araip.Q1VWD–Araip.IDF2B	0.2543	0.1247	0.4903	Old
FMZ7HW–5N0EYQ	None–None	0.2545	0.1695	0.6659	Young
HLTT0X–55YZGL	None–None	0.2546	0.1209	0.4747	Young
IKT7HX–25Q9K5	None–None	0.2558	0.1377	0.5381	Young
B3JAGQ–3G3XAR	None–Aradu.6UB5R	0.256	0.144	0.5626	Young
UN4XW3–55YZGL	None–None	0.2564	0.1258	0.4906	Young
8YN2ZH–W0TS07	None–None	0.2566	0.1574	0.6135	Young
IGX8D3–9TA9MT	None–None	0.2567	0.1071	0.4172	Young
LT5Q2Z–42UKH4	None–Aradu.E3TX0	0.2578	0.1742	0.6757	Young
LT5Q2Z–L7BSGD	None–None	0.2582	0.1833	0.71	Young
II4IQ1–D6GULQ	None–Araip.I11RB	0.2585	0.1295	0.501	Young
F5GB60–LT5Q2Z	None–None	0.2588	0.1637	0.6323	Young
3Q9CGL–6X03KB	Araip.S44A4–None	0.2596	0.1509	0.5812	Young
3Q9CGL–MUV7N5	Araip.S44A4–None	0.2607	0.1667	0.6394	Young
X8ET43–P0VEPY	Aradu.UHQ3S–None	0.2609	0.1204	0.4617	Young
HLTT0X–I2M58K	None–None	0.2609	0.1456	0.5582	Young
JVCZ96–UN4XW3	Araip.7ZE11–None	0.2611	0.1633	0.6254	Young
P0VEPY–M73JGF	None–None	0.2634	0.1213	0.4608	Young
UN4XW3–5JI1RR	None–Aradu.SMF39	0.264	0.1574	0.5961	Young
FMZ7HW–42UKH4	None–Aradu.E3TX0	0.2642	0.1578	0.5972	Young
8YN2ZH–3Q9CGL	None–Araip.S44A4	0.2645	0.1539	0.5819	Young
HLTT0X–F4U6N7	None–None	0.2658	0.1455	0.5475	Young
G3JJD2–6X03KB	None–None	0.2673	0.1492	0.5582	Young
5N0EYQ–LT5Q2Z	None–None	0.2675	0.1875	0.7009	Young
1VD9HF–MUV7N5	None–None	0.2677	0.1513	0.5652	Young
G3JJD2–8YN2ZH	None–None	0.2677	0.156	0.5828	Young
B5WJWN–FMZ7HW	None–None	0.2694	0.1727	0.6411	Young
PSU6NZ–HLTT0X	None–None	0.2706	0.135	0.4988	Young
HI7B1K–H2ULGX	None–None	0.2713	0.1878	0.6922	Young
H64XLR–FMZ7HW	None–None	0.2747	0.1661	0.6048	Young
FDM1EJ–HLTT0X	Araip.Z0NRH–None	0.2753	0.1436	0.5217	Young
LT5Q2Z–15KR3N	None–None	0.2763	0.1926	0.6969	Young
F5GB60–FMZ7HW	None–None	0.2768	0.1605	0.5799	Young
LT5Q2Z–IYM9J9	None–Aradu.L4NEQ	0.2776	0.1836	0.6611	Young
IKT7HX–7ZF7Q1	None–None	0.2777	0.1618	0.5824	Young
FDM1EJ–I2M58K	Araip.Z0NRH–None	0.278	0.1365	0.491	Young
F4U6N7–FDM1EJ	None–Araip.Z0NRH	0.2783	0.1389	0.4992	Young
LT5Q2Z–Q0H19F	None–None	0.2786	0.1812	0.6502	Young
5JI1RR–F4U6N7	Aradu.SMF39–None	0.2797	0.1577	0.5639	Young
3G3XAR–4II1C2	Aradu.6UB5R–None	0.2806	0.1546	0.551	Young
55YZGL–F4U6N7	None–None	0.2823	0.1258	0.4458	Young
8I61S0–GM4B0I	Araip.61N8I–None	0.2833	0.1572	0.555	Young
8I61S0–ZXBW87	Araip.61N8I–None	0.2833	0.1572	0.555	Young
GM4B0I–SGT4H9	None–None	0.2833	0.1572	0.555	Young
SGT4H9–ZXBW87	None–None	0.2833	0.1572	0.555	Young
P5WFZY–KVM730	Aradu.G9IC7–Aradu.KIB4P	0.2835	0.1295	0.457	Old
TY449E–LT5Q2Z	None–None	0.2837	0.2004	0.7067	Young
B5WJWN–LT5Q2Z	None–None	0.284	0.1862	0.6554	Young
5JI1RR–I2M58K	Aradu.SMF39–None	0.2849	0.1563	0.5487	Young
LT5Q2Z–H64XLR	None–None	0.2855	0.1758	0.616	Young
55YZGL–I2M58K	None–None	0.2857	0.1215	0.4252	Young
CQ0716–N2E3I0	None–None	0.2879	0.1699	0.5902	Young
LT5Q2Z–GK1TXU	None–None	0.2883	0.1747	0.6058	Young
HLTT0X–5JI1RR	None–Aradu.SMF39	0.2885	0.1569	0.544	Young
MUV7N5–6X03KB	None–None	0.2893	0.1583	0.5472	Young
QE3TA0–IKT7HX	None–None	0.2893	0.1762	0.6091	Young
JVCZ96–HLTT0X	Araip.7ZE11–None	0.2897	0.1689	0.583	Young
JVCZ96–F4U6N7	Araip.7ZE11–None	0.2901	0.1687	0.5815	Young
PSU6NZ–F4U6N7	None–None	0.2906	0.1445	0.4971	Young
D6GULQ–8DH9PU	Araip.I11RB–None	0.2921	0.1216	0.4162	Young
I2M58K–JVCZ96	None–Araip.7ZE11	0.295	0.1668	0.5653	Young
PSU6NZ–I2M58K	None–None	0.2964	0.1433	0.4835	Young
16PFHS–H8JIAA	Araip.77DI1–None	0.2989	0.1559	0.5214	Young
M73JGF–R7V70E	None–Araip.7J5ZQ	0.2993	0.1276	0.4264	Young
FMZ7HW–L7BSGD	None–None	0.2993	0.1761	0.5882	Young
07JV5W–FD688P	None–None	0.3006	0.1155	0.3841	Young
VW2CQX–YJUR3Z	None–None	0.3006	0.178	0.5922	Young
ARHM7G–TSC3TY	None–None	0.3033	0.1411	0.4652	Young
TY449E–FMZ7HW	None–None	0.3042	0.1836	0.6037	Young
4918BH–LS5HQA	None–Araip.4Q4DB	0.306	0.1327	0.4338	Young
H2ULGX–NDAQ9Q	None–Aradu.K3L23	0.3062	0.1753	0.5726	Young
VKVT6A–W26JNR	None–None	0.3062	0.1674	0.5465	Young
XFK2HS–XUH3WJ	Araip.98PN3–None	0.3065	0.1156	0.3774	Young
SV36IN–C72SYV	Aradu.12FC3–None	0.3107	0.1488	0.4789	Young
58D2Y0–8DH9PU	None–None	0.3116	0.1652	0.5303	Young
RZ4S3T–8I61S0	None–Araip.61N8I	0.3149	0.1703	0.5409	Young
UF2H0T–8I61S0	None–Araip.61N8I	0.3149	0.1703	0.5409	Young
RZ4S3T–SGT4H9	None–None	0.3149	0.1703	0.5409	Young
UF2H0T–SGT4H9	None–None	0.3149	0.1703	0.5409	Young
AJ79N4–ARHM7G	Aradu.4DJ5M–None	0.3158	0.1497	0.4739	Young
Z3ATEX–ARHM7G	None–None	0.3158	0.1497	0.4739	Young
A52RDS–C72SYV	None–None	0.3197	0.1503	0.4702	Young
H2ULGX–THCK2C	None–Araip.V4CJV	0.3198	0.215	0.6723	Young
U2TVB1–FD688P	None–None	0.3198	0.1465	0.4579	Young
UN4XW3–FDM1EJ	None–Araip.Z0NRH	0.3203	0.1709	0.5335	Young
FMZ7HW–IYM9J9	None–Aradu.L4NEQ	0.322	0.1811	0.5623	Young
U2TVB1–II4IQ1	None–None	0.3224	0.1709	0.5303	Young
XUH3WJ–4ZIH53	None–Aradu.R8I1W	0.3236	0.1341	0.4146	Young
NDAQ9Q–M73JGF	Aradu.K3L23–None	0.3239	0.1465	0.4522	Young
HLTT0X–UN4XW3	None–None	0.3251	0.1645	0.5061	Young
NDAQ9Q–P0VEPY	Aradu.K3L23–None	0.3261	0.1678	0.5147	Young
THCK2C–1L886L	Araip.V4CJV–None	0.3269	0.1841	0.5631	Young
YSI06R–VH72SV	None–None	0.3293	0.1463	0.4442	Young
VH72SV–A52RDS	None–None	0.3296	0.1412	0.4285	Young
FD688P–S0JTPQ	None–None	0.3301	0.1444	0.4374	Young
VH72SV–SV36IN	None–Aradu.12FC3	0.3318	0.1358	0.4094	Young
58D2Y0–U2TVB1	None–None	0.3324	0.1673	0.5033	Young
51RKDV–K68I1Q	None–None	0.3377	0.1921	0.5688	Young
02BV2A–TSC3TY	None–None	0.341	0.1556	0.4563	Young
02BV2A–AJ79N4	None–Aradu.4DJ5M	0.3412	0.1472	0.4314	Young
02BV2A–Z3ATEX	None–None	0.3412	0.1472	0.4314	Young
SV36IN–4ZR0FI	Aradu.12FC3–None	0.3424	0.1798	0.525	Young
6CK8Q4–K68I1Q	Araip.YS3SK–None	0.3438	0.1909	0.5551	Young
1L886L–M2D9IP	None–Araip.3ET07	0.3481	0.1739	0.4996	Young
7T3716–ZKR6CY	None–None	0.3509	0.1739	0.4955	Young
0XH4EA–THCK2C	None–Araip.V4CJV	0.3514	0.1886	0.5368	Young
P5WFZY–K68I1Q	Aradu.G9IC7–None	0.3519	0.1941	0.5517	Young
3RA443–X3YUGG	Araip.E1AQ6–None	0.3523	0.2102	0.5967	Young
YSI06R–C72SYV	None–None	0.3566	0.152	0.4264	Young
DN6KXW–SV36IN	None–Aradu.12FC3	0.3569	0.1628	0.4562	Young
C72SYV–DEFX9H	None–None	0.3577	0.16	0.4474	Young
A52RDS–4ZR0FI	None–None	0.36	0.1733	0.4816	Young
DEFX9H–VH72SV	None–None	0.3613	0.1542	0.4267	Young
8LIU0E–K68I1Q	Aradu.08GVW–None	0.3616	0.1902	0.5261	Young
I5JPYW–7T3716	None–None	0.3616	0.1806	0.4994	Young
F4U6N7–QTH0LM	None–None	0.3626	0.1888	0.5207	Young
F4U6N7–UN4XW3	None–None	0.3628	0.1622	0.4471	Young
CYBX3A–F4U6N7	None–None	0.3635	0.1885	0.5186	Young
3YZ3MF–F4U6N7	Aradu.A5V51–None	0.3644	0.1839	0.5047	Young
I2M58K–UN4XW3	None–None	0.3649	0.162	0.4439	Young
KD5YG3–S8SU5Z	None–Aradu.91JNF	0.3657	0.1921	0.5255	Young
NMJE7X–S8SU5Z	None–Aradu.91JNF	0.3657	0.1921	0.5255	Young
QREM2V–S8SU5Z	None–Aradu.91JNF	0.3657	0.1921	0.5255	Young
HLTT0X–3YZ3MF	None–Aradu.A5V51	0.3658	0.1889	0.5164	Young
K68I1Q–DLTR3L	None–None	0.3662	0.2105	0.5748	Young
U1EPQF–NDAQ9Q	None–Aradu.K3L23	0.3665	0.163	0.4447	Young
I2M58K–3YZ3MF	None–Aradu.A5V51	0.3675	0.186	0.5062	Young
YM09LB–K68I1Q	None–None	0.3683	0.1767	0.4797	Young
CA7JWP–SV36IN	Aradu.500JY–Aradu.12FC3	0.3684	0.1728	0.4689	Old
QTH0LM–I2M58K	None–None	0.3718	0.1915	0.515	Young
I2M58K–CYBX3A	None–None	0.3719	0.191	0.5136	Young
U1EPQF–X8ET43	None–Aradu.UHQ3S	0.3725	0.1593	0.4277	Young
YSI06R–69MG1M	None–Araip.IDF2B	0.3728	0.1832	0.4915	Young
19HZ0U–RJ2GBH	None–None	0.3737	0.2131	0.5704	Young
EPWJ6L–7T3716	None–None	0.3738	0.1816	0.4858	Young
V3TTHY–F4U6N7	None–None	0.377	0.2043	0.542	Young
8DH9PU–FD688P	None–None	0.3787	0.1851	0.4889	Young
M73JGF–U1EPQF	None–None	0.3795	0.1694	0.4464	Young
U1EPQF–R7V70E	None–Araip.7J5ZQ	0.3802	0.1642	0.4319	Young
P0VEPY–U1EPQF	None–None	0.3839	0.1591	0.4146	Young
0XH4EA–1L886L	None–None	0.3845	0.214	0.5566	Young
U1EPQF–YEAJ9J	None–None	0.3856	0.1533	0.3975	Young
II4IQ1–S0JTPQ	None–None	0.3873	0.2079	0.537	Young
X8ET43–1L886L	Aradu.UHQ3S–None	0.3887	0.2128	0.5475	Young
I2M58K–QYBR1Q	None–Aradu.J093S	0.3888	0.182	0.468	Young
55YZGL–3YZ3MF	None–Aradu.A5V51	0.3904	0.1699	0.4351	Young
HLTT0X–CYBX3A	None–None	0.3908	0.1957	0.5008	Young
F4U6N7–QYBR1Q	None–Aradu.J093S	0.3925	0.1862	0.4744	Young
I2M58K–V3TTHY	None–None	0.3929	0.204	0.5193	Young
HLTT0X–QTH0LM	None–None	0.3942	0.1902	0.4826	Young
I5JPYW–MR6FSP	None–None	0.3945	0.1707	0.4327	Young
M2D9IP–0XH4EA	Araip.3ET07–None	0.3959	0.1791	0.4525	Young
N2HC0B–YJUR3Z	Aradu.LI4A7–None	0.3972	0.1957	0.4927	Young
58D2Y0–S0JTPQ	None–None	0.3997	0.1961	0.4905	Young
DEFX9H–DN6KXW	None–None	0.3999	0.1712	0.4281	Young
MR6FSP–EPWJ6L	None–None	0.4006	0.1715	0.4282	Young
YSI06R–DN6KXW	None–None	0.4012	0.1777	0.4428	Young
MR6FSP–ZKR6CY	None–None	0.4022	0.1732	0.4308	Young
69MG1M–DEFX9H	Araip.IDF2B–None	0.4039	0.1836	0.4545	Young
55YZGL–QTH0LM	None–None	0.405	0.1769	0.4368	Young
THCK2C–HI7B1K	Araip.V4CJV–None	0.4053	0.2199	0.5426	Young
HLTT0X–V3TTHY	None–None	0.4064	0.2034	0.5006	Young
EFNA3N–YSI06R	Araip.ZRG8S–None	0.4068	0.1571	0.3861	Young
M73JGF–1L886L	None–None	0.4106	0.2072	0.5045	Young
5JI1RR–QYBR1Q	Aradu.SMF39–Aradu.J093S	0.4113	0.2049	0.4982	Old
55YZGL–V3TTHY	None–None	0.4113	0.1835	0.4462	Young
H2ULGX–R7V70E	None–Araip.7J5ZQ	0.4155	0.2312	0.5565	Young
64ZMMV–N2E3I0	Araip.Q2YHX–None	0.4168	0.2209	0.5302	Young
55YZGL–QYBR1Q	None–Aradu.J093S	0.4172	0.1747	0.4187	Young
D6GULQ–U2TVB1	Araip.I11RB–None	0.4201	0.1932	0.4598	Young
URT9HM–C72SYV	None–Araip.Z0NRH	0.4211	0.2217	0.5266	Young
CYBX3A–FDM1EJ	Araip.Y9U6T–None	0.4211	0.1959	0.4653	Young
DNSK86–YSI06R	Araip.Q1VWD–None	0.4227	0.1696	0.4014	Young
PSU6NZ–QTH0LM	None–None	0.4231	0.1958	0.4628	Young
QYBR1Q–PSU6NZ	Aradu.J093S–None	0.4317	0.1878	0.4351	Young
EFNA3N–DEFX9H	Araip.ZRG8S–None	0.4327	0.1605	0.3709	Young
4918BH–49I9B6	None–None	0.4327	0.2009	0.4643	Young
QTH0LM–FDM1EJ	None–Araip.Z0NRH	0.4359	0.2009	0.4609	Young
R7V70E–THCK2C	Araip.7J5ZQ–Araip.V4CJV	0.4388	0.218	0.4967	Old
FDM1EJ–V3TTHY	Araip.Z0NRH–None	0.4429	0.2098	0.4738	Young
A52RDS–DNSK86	None–Araip.Q1VWD	0.4433	0.1766	0.3983	Young
C72SYV–4ZR0FI	None–None	0.448	0.1951	0.4355	Young
SV36IN–YSI06R	Aradu.12FC3–None	0.4489	0.1932	0.4303	Young
C72SYV–CA7JWP	None–Aradu.500JY	0.45	0.1966	0.4369	Young
CA7JWP–DN6KXW	Aradu.500JY–None	0.4555	0.1963	0.4309	Young
3Q9CGL–THCK2C	Araip.S44A4–Araip.V4CJV	0.4556	0.2205	0.4839	Old
M73JGF–THCK2C	None–Araip.V4CJV	0.4567	0.2152	0.4712	Young
3WN25H–8DH9PU	Araip.0Y233–None	0.4576	0.1922	0.42	Young
UR38H5–VH72SV	Araip.YB7SN–None	0.4582	0.1809	0.3948	Young
URT9HM–VH72SV	Araip.Y9U6T–None	0.4624	0.2227	0.4816	Young
15H21N–CA6E74	None–Araip.MUL99	0.4632	0.1112	0.9663	Young
MR6FSP–L48NEE	None–None	0.4665	0.1836	0.3935	Young
UN4XW3–3YZ3MF	None–Aradu.A5V51	0.4683	0.2151	0.4594	Young
CA7JWP–DEFX9H	Aradu.500JY–None	0.4688	0.2027	0.4324	Young
URT9HM–EFNA3N	Araip.Y9U6T–Araip.ZRG8S	0.4692	0.2212	0.4715	Old
SV36IN–DEFX9H	Aradu.12FC3–None	0.4706	0.2032	0.4319	Young
PXT4SR–SV36IN	None–Aradu.12FC3	0.4724	0.2393	0.5065	Young
C72SYV–UR38H5	None–Araip.YB7SN	0.4724	0.1846	0.3908	Young
DEFX9H–DNSK86	None–Araip.Q1VWD	0.4734	0.1916	0.4047	Young
CA7JWP–YSI06R	Aradu.500JY–None	0.4773	0.198	0.4148	Young
3DBB45–6223I5	None–None	0.4783	0.1924	0.4023	Young
2IZ0XP–3DBB45	None–None	0.4784	0.1984	0.4147	Young
2IZ0XP–P6IVR8	None–None	0.4796	0.1983	0.4135	Young
1VD9HF–THCK2C	None–Araip.V4CJV	0.4797	0.2287	0.4768	Young
6223I5–P6IVR8	None–None	0.4812	0.1924	0.3997	Young
CA7JWP–VH72SV	Aradu.500JY–None	0.4822	0.1956	0.4057	Young
YSI06R–4ZR0FI	None–None	0.4868	0.204	0.419	Young
DN6KXW–4ZR0FI	None–None	0.4875	0.2108	0.4325	Young
69MG1M–4ZR0FI	Araip.IDF2B–None	0.4959	0.2134	0.4303	Young
V3TTHY–UN4XW3	None–None	0.4968	0.2281	0.4591	Young
C72SYV–PXT4SR	None–None	0.4977	0.2379	0.478	Young
THCK2C–G3JJD2	Araip.V4CJV–None	0.4983	0.2468	0.4953	Young
QTH0LM–UN4XW3	None–None	0.5001	0.2203	0.4405	Young
4ZR0FI–DNSK86	None–Araip.Q1VWD	0.5069	0.2139	0.422	Young
UR38H5–EFNA3N	Araip.YB7SN–Araip.ZRG8S	0.5074	0.1969	0.388	Old
UR38H5–A52RDS	Araip.YB7SN–None	0.5336	0.2253	0.4222	Young
YSI06R–A52RDS	None–None	0.5393	0.2312	0.4287	Young
K1RG44–6QC6B5	Araip.H57KQ–Araip.71JLM	0.5433	0.1369	0.252	Young
GU9D1B–K1RG44	Araip.71JLM–None	0.5433	0.1369	0.252	Old
GU9D1B–2JZ6N1	Araip.H57KQ–None	0.5433	0.1369	0.252	Young
6QC6B5–2JZ6N1	None–None	0.5433	0.1369	0.252	Young
D4Y0XB–SEB8X5	Aradu.N5N3Q–None	0.5461	0.1351	0.2474	Young
UR38H5–DNSK86	Araip.YB7SN–Araip.Q1VWD	0.5505	0.2419	0.4393	Old
A52RDS–DEFX9H	None–None	0.5639	0.244	0.4328	Young
