# Supplementary material for: Evolutionary balance between LRR domain loss and young NBS–LRR genes production governs disease resistance in Arachis hypogaea cv. Tifrunner
Source: BMC Genomics. 2019 Nov 13;20:844. doi: 10.1186/s12864-019-6212-1 (PMC6852974; doi:10.1186/s12864-019-6212-1)
Supplement: Supplementary file 4 — Additional file 4: Table S4. The NBS–LRRs identified in each QTL in Arachis duranensis, A. ipaenesis, and A. hypogaea cv. Tifrunner. QTL: quantitative trait loci. a The QTLs are named from references 55 and 56. A and B indicated the chromosome in A. duranensis and A. ipaensis, respectively. b The genomic region of QTLs located on A. duranensis and A. ipaensis. [file 12864_2019_6212_MOESM4_ESM.xlsx]

## Sheet: Table S3
QTLs in wild peanuta	NBS-LRRs in wild peanut	QTLs in cultivated peanutb	NBS-LRRs in cultivated peanut
qLLS_T12_A05_5	Aradu.G0IJA,Aradu.6R3YG	qLLS_T12_arahy05_5	7121CT,Q1NA6L,Y2N0N5
qLLS_T11_B02_1	Araip.E9VBH,Araip.K8IRF,Araip.7J5ZQ,Araip.B82FG,Araip.DPY9S,Araip.V4CJV,Araip.3ET07,Araip.SJ8UT,Araip.1YE5D,Araip.I11RB,Araip.0Y233,Araip.Y6YHV,Araip.J4HI2,Araip.JC8ZI,Araip.VN40S,Araip.MB6H5,Araip.Z0NRH,Araip.DSD84,Araip.I8IY2,Araip.7ZE11,Araip.C0ZFN	qLLS_T11_arahy02_1	07JV5W,1L886L,55YZGL,6PH6P0,8DH9PU,D6GULQ,ESN9VZ,F4U6N7,FD688P,FMZS4T,FNK782,G0HR9U,HLTT0X,II4IQ1,JVCZ96,LX50IY,M2D9IP,P4YVW3,R7V70E,S0JTPQ,THCK2C,U1EPQF,U2TVB1,UN4XW3,YEAJ9J
qLLS_T12_B10	Araip.E7ABQ,Araip.R9899,Araip.WWE5U,Araip.2J996	qLLS_T12_arahy20	TAM8B0,L44J93,8BMB32
qTSW_T10_B02	Araip.DBL0L	qTSW_T10_arahy12	16GWWV,63J304,GS8B6H,WPX88M
qTSW_T10_B03_1	Araip.EW8GY,Araip.K4VGI	qTSW_T10_arahy13_1	0
qTSW_T10_B09_1	Araip.MU8XA	qTSW_T10_arahy19_1	F1CME2
qTSW_T10_B09_2	Araip.A3IF2,Araip.HCM3G	qTSW_T10_arahy19_2	A05N5U,C29STI,FH2JLQ,G3JJD2,MY2MJV,W0TS07
qBWR_Com_B02	Araip.G1MIP,Araip.VE4DY,Araip.05JB8,Araip.BR51T,Araip.AH01G,Araip.YCN52,Araip.U0YME,Araip.WF303	qBWR_Com_arahy12	HV9GRN,B8AUE4,SLVW9F,6ER1M6,83LA0K,43GWVV,CA6E74,DLTR3L,51RKDV,2HN52Q,VPGQ6L,3CSG3S,6CK8Q4,0PVT6F,9CB462,IKT7HX,42UKH4,Y2F96D,JJ3U6Q,8LIU0E,7T3716,KVM730,8HLD5E,I5JPYW,EPWJ6L,5EY6YU,25Q9K5,V6X2E8,77RH3X,7ZF7Q1,KL7N91,5NP45Y,K68I1Q,7S97YI,73AA2K,N3PFK5,TKN2M5,P2LYSM,FMZ7HW,3G3XAR,IGX8D3,B3JAGQ,L7BSGD,Y10ZET,FTFD8P,W2PC18,RGS8GS,M9ABLH,H64XLR,Q0H19F,IK9KMC,W26JNR,BSP416,9TA9MT,NKRN6N,4II1C2,66HKIQ,…
